# Supplementary material for: Organism body size structures the soil microbial and nematode community assembly at a continental and global scale
Source: Nat Commun. 2020 Dec 17;11:6406. doi: 10.1038/s41467-020-20271-4 (PMC7747634; doi:10.1038/s41467-020-20271-4)
Supplement: Supplementary file 3 — Supplementary Data [file 41467_2020_20271_MOESM3_ESM.xlsx]

## Sheet: Sheet1
Domain	Phylum	Class	Order	Family	Genus	Species	Width(um)	Lendth(um)	Propagule size (μm)	Propagule	Other morphology		Reference
Bacteria	p__Elusimicrobia	c__norank	o__norank	f__norank	g__norank	s__norank		0.2--0.8	0.2	cell			Portillo, M. C., Leff, J. W., Lauber, C. L. & Fierer, N. Cell Size Distributions of Soil Bacterial and Archaeal Taxa. Appl.Environ. Microb. 79(24),7610-7618 (2013).	Zinger, L. et al. Body size determines soil community assembly in a tropical forest. Mol. Ecol. 28, 528-543 (2018).
	p__TM6	c__norank	o__norank	f__norank	g__norank	s__norank		0.2--0.8	0.2	cell			Portillo, M. C., Leff, J. W., Lauber, C. L. & Fierer, N. Cell Size Distributions of Soil Bacterial and Archaeal Taxa. Appl.Environ. Microb. 79(24),7610-7618 (2013).	Zinger, L. et al. Body size determines soil community assembly in a tropical forest. Mol. Ecol. 28, 528-543 (2018).
	p__Alphaproteobacteria	c__norank	o__norank	f__norank	g__norank	s__norank		0.2--0.8	0.4	cell			Portillo, M. C., Leff, J. W., Lauber, C. L. & Fierer, N. Cell Size Distributions of Soil Bacterial and Archaeal Taxa. Appl.Environ. Microb. 79(24),7610-7618 (2013).	Zinger, L. et al. Body size determines soil community assembly in a tropical forest. Mol. Ecol. 28, 528-543 (2018).
	p__Acidobacteria	c__norank	o__norank	f__norank	g__norank	s__norank		0.2--0.8	0.5	cell			Portillo, M. C., Leff, J. W., Lauber, C. L. & Fierer, N. Cell Size Distributions of Soil Bacterial and Archaeal Taxa. Appl.Environ. Microb. 79(24),7610-7618 (2013).	Zinger, L. et al. Body size determines soil community assembly in a tropical forest. Mol. Ecol. 28, 528-543 (2018).
	p__Deltaproteobacteria	c__norank	o__norank	f__norank	g__norank	s__norank		0.2--0.8	0.5	cell			Portillo, M. C., Leff, J. W., Lauber, C. L. & Fierer, N. Cell Size Distributions of Soil Bacterial and Archaeal Taxa. Appl.Environ. Microb. 79(24),7610-7618 (2013).	Zinger, L. et al. Body size determines soil community assembly in a tropical forest. Mol. Ecol. 28, 528-543 (2018).
	p__Bacteroidetes	c__norank	o__norank	f__norank	g__norank	s__norank		0.2--0.8	0.5	cell			Portillo, M. C., Leff, J. W., Lauber, C. L. & Fierer, N. Cell Size Distributions of Soil Bacterial and Archaeal Taxa. Appl.Environ. Microb. 79(24),7610-7618 (2013).	Zinger, L. et al. Body size determines soil community assembly in a tropical forest. Mol. Ecol. 28, 528-543 (2018).
	p__Gemmatimonadetes	c__norank	o__norank	f__norank	g__norank	s__norank		0.2--0.8	0.5	cell			Portillo, M. C., Leff, J. W., Lauber, C. L. & Fierer, N. Cell Size Distributions of Soil Bacterial and Archaeal Taxa. Appl.Environ. Microb. 79(24),7610-7618 (2013).	Zinger, L. et al. Body size determines soil community assembly in a tropical forest. Mol. Ecol. 28, 528-543 (2018).
	p__Verrucomicrobia	c__norank	o__norank	f__norank	g__norank	s__norank		0.2--0.8	0.6	cell			Portillo, M. C., Leff, J. W., Lauber, C. L. & Fierer, N. Cell Size Distributions of Soil Bacterial and Archaeal Taxa. Appl.Environ. Microb. 79(24),7610-7618 (2013).	Zinger, L. et al. Body size determines soil community assembly in a tropical forest. Mol. Ecol. 28, 528-543 (2018).
	p__Chlorobi	c__norank	o__norank	f__norank	g__norank	s__norank		0.2--0.8	0.8	cell			Portillo, M. C., Leff, J. W., Lauber, C. L. & Fierer, N. Cell Size Distributions of Soil Bacterial and Archaeal Taxa. Appl.Environ. Microb. 79(24),7610-7618 (2013).	Zinger, L. et al. Body size determines soil community assembly in a tropical forest. Mol. Ecol. 28, 528-543 (2018).
	p__Armatimonadetes	c__norank	o__norank	f__norank	g__norank	s__norank		0.8--3	1	cell			Portillo, M. C., Leff, J. W., Lauber, C. L. & Fierer, N. Cell Size Distributions of Soil Bacterial and Archaeal Taxa. Appl.Environ. Microb. 79(24),7610-7618 (2013).	Zinger, L. et al. Body size determines soil community assembly in a tropical forest. Mol. Ecol. 28, 528-543 (2018).
	p__Planctomycetes	c__norank	o__norank	f__norank	g__norank	s__norank		0.8--3	1	cell			Portillo, M. C., Leff, J. W., Lauber, C. L. & Fierer, N. Cell Size Distributions of Soil Bacterial and Archaeal Taxa. Appl.Environ. Microb. 79(24),7610-7618 (2013).	Zinger, L. et al. Body size determines soil community assembly in a tropical forest. Mol. Ecol. 28, 528-543 (2018).
	p__Chloroflexi	c__norank	o__norank	f__norank	g__norank	s__norank		0.8--3	1.2	cell			Portillo, M. C., Leff, J. W., Lauber, C. L. & Fierer, N. Cell Size Distributions of Soil Bacterial and Archaeal Taxa. Appl.Environ. Microb. 79(24),7610-7618 (2013).	Zinger, L. et al. Body size determines soil community assembly in a tropical forest. Mol. Ecol. 28, 528-543 (2018).
	p__Euryarchaeota	c__norank	o__norank	f__norank	g__norank	s__norank		0.8--3	3	cell			Portillo, M. C., Leff, J. W., Lauber, C. L. & Fierer, N. Cell Size Distributions of Soil Bacterial and Archaeal Taxa. Appl.Environ. Microb. 79(24),7610-7618 (2013).	Zinger, L. et al. Body size determines soil community assembly in a tropical forest. Mol. Ecol. 28, 528-543 (2018).
	p__Firmicutes	c__norank	o__norank	f__norank	g__norank	s__norank		0.8--3	3	cell			Portillo, M. C., Leff, J. W., Lauber, C. L. & Fierer, N. Cell Size Distributions of Soil Bacterial and Archaeal Taxa. Appl.Environ. Microb. 79(24),7610-7618 (2013).	Zinger, L. et al. Body size determines soil community assembly in a tropical forest. Mol. Ecol. 28, 528-543 (2018).
	p__Cyanobacteria	c__norank	o__norank	f__norank	g__norank	s__norank		3--5	4	cell			Portillo, M. C., Leff, J. W., Lauber, C. L. & Fierer, N. Cell Size Distributions of Soil Bacterial and Archaeal Taxa. Appl.Environ. Microb. 79(24),7610-7618 (2013).	Zinger, L. et al. Body size determines soil community assembly in a tropical forest. Mol. Ecol. 28, 528-543 (2018).
	p__Actinobacteria	c__norank	o__norank	f__norank	g__norank	s__norank		3--5	4	cell			Portillo, M. C., Leff, J. W., Lauber, C. L. & Fierer, N. Cell Size Distributions of Soil Bacterial and Archaeal Taxa. Appl.Environ. Microb. 79(24),7610-7618 (2013).	Zinger, L. et al. Body size determines soil community assembly in a tropical forest. Mol. Ecol. 28, 528-543 (2018).
	p__Gammaproteobacteria	c__norank	o__norank	f__norank	g__norank	s__norank		3--5	5	cell			Portillo, M. C., Leff, J. W., Lauber, C. L. & Fierer, N. Cell Size Distributions of Soil Bacterial and Archaeal Taxa. Appl.Environ. Microb. 79(24),7610-7618 (2013).	Zinger, L. et al. Body size determines soil community assembly in a tropical forest. Mol. Ecol. 28, 528-543 (2018).
	p__Betaproteobacteria	c__norank	o__norank	f__norank	g__norank	s__norank		3--5	5	cell			Portillo, M. C., Leff, J. W., Lauber, C. L. & Fierer, N. Cell Size Distributions of Soil Bacterial and Archaeal Taxa. Appl.Environ. Microb. 79(24),7610-7618 (2013).	Zinger, L. et al. Body size determines soil community assembly in a tropical forest. Mol. Ecol. 28, 528-543 (2018).
	p__Nitrospirae	c__norank	o__norank	f__norank	g__norank	s__norank		3--5	5	cell			Portillo, M. C., Leff, J. W., Lauber, C. L. & Fierer, N. Cell Size Distributions of Soil Bacterial and Archaeal Taxa. Appl.Environ. Microb. 79(24),7610-7618 (2013).	Zinger, L. et al. Body size determines soil community assembly in a tropical forest. Mol. Ecol. 28, 528-543 (2018).
Fungi	p__Chytridiomycota	c__Lobulomycetes	o__Lobulomycetales	f__Lobulomycetaceae	g__Alogomyces	s__Alogomyces_tanneri	5	15	15	zoospore			Simmons, D. R., Letcher, P. M. & Longcore, P. J. E . Alogomyces tanneri gen. et sp. nov. a chytrid in Lobulomycetales from horse manure. Mycologia 104(1),157-163 (2012).
	p__Chytridiomycota	c__Chytridiomycetes	o__Chytridiales	f__Incertae_sedis	g__Delfinachytrium	s__Delfinachytrium_mesopotamicum		2.5--3	2.7	zoospore			Velez, C. G. et al. Three new genera in Chytridiales from aquatic habitats in Argentina. Mycologia 105(5),1251-1265 (2013).
	p__Chytridiomycota	c__Chytridiomycetes	o__Chytridiales	f__Incertae_sedis	g__Delfinachytrium	s__Avachytrium platense		8--15	12	zoospore			Velez, C. G. et al. Three new genera in Chytridiales from aquatic habitats in Argentina. Mycologia 105(5),1251-1265 (2013).
	p__Chytridiomycota	c__Chytridiomycetes	o__Chytridiales	f__Incertae_sedis	g__Delfinachytrium	s__Rhizoclosmatium globosum		2--4	3	zoospore			Velez, C. G. et al. Three new genera in Chytridiales from aquatic habitats in Argentina. Mycologia 105(5),1251-1265 (2013).
	p__Chytridiomycota	c__Chytridiomycetes	o__Lobulomycetales	f__Lobulomycetaceae	g__Lobulomyces	s__Cyclopsomyces plurioperculatus		2--2.5	2.25	zoospore	11--14	resting spore	Seto, K. & Degawa, Y. Cyclopsomyces plurioperculatus: a new genus and species of Lobulomycetales (Chytridiomycota, Chytridiomycetes) from Japan. Mycologia 107(3),633 (2015).
	p__Chytridiomycota	c__Chytridiomycetes	o__Lobulomycetales	f__Lobulomycetaceae	g__Lobulomyces	s__Clydaea vesicula		5	5	zoospore			Simmons, D. R.et al. Lobulomycetales, a new order in the Chytridiomycota. Mycol. Res. 113(4),450-460(2009).
	p__Chytridiomycota	c__Chytridiomycetes	o__Lobulomycetales	f__Lobulomycetaceae	g__Lobulomyces	s__Lobulomyces angularis		4--5	4.5	zoospore			Simmons, D. R.et al. Lobulomycetales, a new order in the Chytridiomycota. Mycol. Res. 113(4),450-460(2009).
	p__Chytridiomycota	c__Chytridiomycetes	o__Lobulomycetales	f__Lobulomycetaceae	g__Lobulomyces	s__Maunachytrium keaense		4	4	zoospore			Simmons, D. R.et al. Lobulomycetales, a new order in the Chytridiomycota. Mycol. Res. 113(4),450-460(2009).
	p__Chytridiomycota	c__Chytridiomycetes	o__Spizellomycetales	f__Powellomycetaceae	g__Powellomyces	s__Powellomyces hirtus.		3--5	4	zoospore			Joyce, E. L., Donald, J. S. & Nicole Désaulniers,B. Powellomyces, a new genus in the Spizellomycetales. Can. J. Bot. 73(9),1385-1390(1995).
	p__Chytridiomycota	c__Chytridiomycetes	o__Rhizophydiales	f__Rhizophydiaceae	g__Rhizophlyctis	s__Rhizophlyctis harderi		4--5.5	4.8	zoospore			Powell, M. J. et al. A new genus and family for the misclassified chytrid, Rhizophlyctis harderi. Mycologia 107(2),419-431(2015).
	p__Chytridiomycota	c__Chytridiomycetes	o__Rhizophydiales	f__Rhizophydiaceae	g__Rhizophydium	s__Aquamyces chlorogonii		1.5-2.5	2	zoospore			Letcher, P. M. et al. Ultrastructural and molecular analyses of Rhizophydiales (Chytridiomycota) isolates from North America and Argentina. Mycol. Res. 112(7),759-782(2008).
	p__Chytridiomycota	c__Chytridiomycetes	o__Rhizophydiales	f__Rhizophydiaceae	g__Rhizophydium	s__Angulomyces argentinensis		3--4	3	zoospore			Letcher, P. M. et al. Ultrastructural and molecular analyses of Rhizophydiales (Chytridiomycota) isolates from North America and Argentina. Mycol. Res. 112(7),759-782(2008).
	p__Chytridiomycota	c__Chytridiomycetes	o__Rhizophydiales	f__Rhizophydiaceae	g__Rhizophydium	s__Globomyces Letcher		3--4	3.5	zoospore			Letcher, P. M. et al. Ultrastructural and molecular analyses of Rhizophydiales (Chytridiomycota) isolates from North America and Argentina. Mycol. Res. 112(7),759-782(2008).
	p__Chytridiomycota	c__Chytridiomycetes	o__Rhizophydiales	f__Rhizophydiaceae	g__Rhizophydium	s__Urceomyces Letcher		3--4	3.5	zoospore			Letcher, P. M. et al. Ultrastructural and molecular analyses of Rhizophydiales (Chytridiomycota) isolates from North America and Argentina. Mycol. Res. 112(7),759-782(2008).
	p__Chytridiomycota	c__Chytridiomycetes	o__Rhizophydiales	f__Rhizophydiaceae	g__Rhizophydium	s__Pateramyces corrientinensis		3--4	3.5	zoospore			Letcher, P. M. et al. Ultrastructural and molecular analyses of Rhizophydiales (Chytridiomycota) isolates from North America and Argentina. Mycol. Res. 112(7),759-782(2008).
								avg.body size	4.85
	p__Basidiomycota	c__Agaricostilbomycete	o__Agaricostilbales	f__Chionosphaeraceae	g__Cystobasidiopsis	s__Cystobasidiopsis nirenbergiae	4--5	5--6	5.5	basidiospore			Bauer, R., Metzler, B., Begerow, D. & Oberwinkler, F. Cystobasidiopsis nirenbergiae, a new agaricostilbomycete (Pucciniomycotina). Mycol. Res. 113(9),960-966(2009).
	p__Basidiomycota	c__Cystobasidiomycetes	o__Cystobasidiales	f__Cystobasidiaceae	g__Cystobasidium	s__Cyphobasidium usneicola	5	8	8	basidiospore			Millanes, A. M., Diederich, P. & Wedin, M. Cyphobasidium gen. nov. a new lichen-inhabiting lineage in the Cystobasidiomycetes (Pucciniomycotina, Basidiomycota, Fungi). Fungal Biol. 120(11),1468-1477 (2015).
	p__Basidiomycota	c__Pucciniomycetes	o__Platygloeales	f__Eocronartiaceae	g__Eocronartium	s__Eocronartium muscicola	4--7	22--30	26	basidiospore			Leiva, P. S., Henriquez, J. L.,Faundez, L. & Larrain, J. First records of Eocronartium muscicola (Basidiomycota, Eocronartiaceae) in Chile on two new hosts.GAYANA BOT.69,100-104(2012).
	p__Basidiomycota	c__Wallemiomycetes	o__Geminibasidiales	f__Geminibasidiaceae	g__Basidioascus	s__Basidioascus undulatus	8--10	9.5--12.5	11	basidiospore			Nguyen, H. D. T., Nickerson, N. L.& Seifert, K. A. Basidioascus and Geminibasidium: a new lineage of heat-resistant and xerotolerant basidiomycetes. Mycologia 105(5),1231-1250(2013).
	p__Basidiomycota	c__Geminibasidiomycetes	o__Geminibasidiales	f__Geminibasidiaceae	g__Basidioascus	s__Basidioascus magus	6.5--8.5	8--11	9.5	basidiospore			Nguyen, H. D. T., Nickerson, N. L.& Seifert, K. A. Basidioascus and Geminibasidium: a new lineage of heat-resistant and xerotolerant basidiomycetes. Mycologia 105(5),1231-1250(2013).
	p__Basidiomycota	c__Geminibasidiomycetes	o__Geminibasidiales	f__Geminibasidiaceae	g__Geminibasidium	s__Geminibasidium donsium		11--12	11.5	basidiospore			Nguyen, H. D. T., Nickerson, N. L.& Seifert, K. A. Basidioascus and Geminibasidium: a new lineage of heat-resistant and xerotolerant basidiomycetes. Mycologia 105(5),1231-1250(2013).
	p__Basidiomycota	c__Geminibasidiomycetes	o__Geminibasidiales	f__Geminibasidiaceae	g__Geminibasidium	s__Geminibasidium hirsutum		10.5--13.5	12	basidiospore			Nguyen, H. D. T., Nickerson, N. L.& Seifert, K. A. Basidioascus and Geminibasidium: a new lineage of heat-resistant and xerotolerant basidiomycetes. Mycologia 105(5),1231-1250(2013).
	p__Basidiomycota	c__Microbotryomycetes	o__Kriegeriales	f__Kriegeriaceae	g__Meredithblackwellia	s__Meredithblackwellia eburnea	3.9--5.2	12.6--17.6	15	yeast cells			Toome, M., Roberson, R. W. & Aime, M. C. Meredithblackwellia eburnea gen. et sp. nov. Kriegeriaceae fam. nov. and Kriegeriales ord. nov.--toward resolving higher-level classification in Microbotryomycetes. Mycologia 105(2),486-495(2013).
	p__Basidiomycota	c__Microbotryomycetes	o__Sporidiobolales	f__Sporidiobolaceae	g__Sporobolomyces	s__Sporidiobolus longiusculus	3--4	6--7	6.5	basidiospore			Libkind, D., Gadanho, M., van Broock, M.R. & Sampaio, J. P. Sporidiobolus longiusculus sp. nov. and Sporobolomyces patagonicus sp. nov. novel yeasts of the Sporidiobolales isolated from aquatic environments in Patagonia, Argentina. Int. J. Syst. Evol. Micr. 55(1),503-509 (2015).
	p__Basidiomycota	c__Microbotryomycetes	o__Sporidiobolales	f__Sporidiobolaceae	g__Sporobolomyces	s__Sporobolomyces patagonicus	2--4	5--9	7	basidiospore			Libkind, D., Gadanho, M., van Broock, M.R. & Sampaio, J. P. Sporidiobolus longiusculus sp. nov. and Sporobolomyces patagonicus sp. nov. novel yeasts of the Sporidiobolales isolated from aquatic environments in Patagonia, Argentina. Int. J. Syst. Evol. Micr. 55(1),503-509 (2015).
	p__Basidiomycota	c__Tremellomycetes	o__Trichosporonales	f__Tetragoniomycetaceae	g__Tetragoniomyces	s__Tetragoniomyces uliginosus	7--10	10--15	12.5	basidiospore			Oberwinkler, F. & Bandoni, R.J. Tetragoniomyces\r, gen.nov. and Tetragoniomycetaceae fam.nov. (Tremellales). Can. J. Bot. 59(6),1034-1040(1981).
	p__Basidiomycota	c__Exobasidiomycetes	o__Tilletiales	f__Tilletiaceae	g__Tilletiopsis	s__Tilletiopsis pallescens	20	30	30	conidiospore			Urquhart, E. J. & Punja, Z. K. Hydrolytic enzymes and antifungal compounds produced by Tilletiopsis species, phyllosphere yeasts that are antagonists of powdery mildew fungi. Can. J. Microbiol. 48,(2002).
	p__Basidiomycota	c__Tremellomycetes	o__Filobasidiales	f__Filobasidiaceae	g__Cryptococcus	s__Cryptococcus fildesensis	1.8--4.6	2.8--7.7	5	spore			Zhang, T.et al. Cryptococcus fildesensis sp. nov. a psychrophilic basidiomycetous yeast isolated from Antarctic moss. INT. J. SYST. EVOL. MICR. 64(Pt 2),675-679(2014).
	p__Basidiomycota	c__Tremellomycetes	o__Tremellales	f__Cryptococcaceae	g__Cryptococcus	s__Cryptococcus amylolyticus	2.6--3.7	4--4.8	4.4	spore			Inácio,J. et al. Phylloplane yeasts from Portugal: Seven novel anamorphic species in the Tremellales lineage of the Hymenomycetes (Basidiomycota) producing orange-coloured colonies. FEMS Yeast Res.5(12),1167-1183(2005).
	p__Basidiomycota	c__Tremellomycetes	o__Tremellales	f__Cryptococcaceae	g__Cryptococcus	s__Cryptococcus armeniacus	2.9--3.7	4.6--6.7	5.6	spore			Inácio,J. et al. Phylloplane yeasts from Portugal: Seven novel anamorphic species in the Tremellales lineage of the Hymenomycetes (Basidiomycota) producing orange-coloured colonies. FEMS Yeast Res.5(12),1167-1183(2005).
	p__Basidiomycota	c__Tremellomycetes	o__Tremellales	f__Cryptococcaceae	g__Cryptococcus	s__Cryptococcus cistialbidi	3.3--4.2	5.6--7	6.3	spore			Inácio,J. et al. Phylloplane yeasts from Portugal: Seven novel anamorphic species in the Tremellales lineage of the Hymenomycetes (Basidiomycota) producing orange-coloured colonies. FEMS Yeast Res.5(12),1167-1183(2005).
	p__Basidiomycota	c__Tremellomycetes	o__Tremellales	f__Cryptococcaceae	g__Dioszegia	s__Dioszegia buhagiarii	3.3--4	3.8--4.3	4	spore			Inácio,J. et al. Phylloplane yeasts from Portugal: Seven novel anamorphic species in the Tremellales lineage of the Hymenomycetes (Basidiomycota) producing orange-coloured colonies. FEMS Yeast Res.5(12),1167-1183(2005).
	p__Basidiomycota	c__Tremellomycetes	o__Tremellales	f__Cryptococcaceae	g__Dioszegia	s__Dioszegia catarinonii	2.6--3.7	4--4.8	4.4	spore			Inácio,J. et al. Phylloplane yeasts from Portugal: Seven novel anamorphic species in the Tremellales lineage of the Hymenomycetes (Basidiomycota) producing orange-coloured colonies. FEMS Yeast Res.5(12),1167-1183(2005).
	p__Basidiomycota	c__Tremellomycetes	o__Tremellales	f__Cryptococcaceae	g__Dioszegia	s__Dioszegia fristingensis	2.4--3.4	5.2--6.3	5.7	spore			Inácio,J. et al. Phylloplane yeasts from Portugal: Seven novel anamorphic species in the Tremellales lineage of the Hymenomycetes (Basidiomycota) producing orange-coloured colonies. FEMS Yeast Res.5(12),1167-1183(2005).
	p__Basidiomycota	c__Tremellomycetes	o__Tremellales	f__Cryptococcaceae	g__Dioszegia	s__Dioszegia takashimae	2.8--3.6	4.6--5.2	4.9	spore			Inácio,J. et al. Phylloplane yeasts from Portugal: Seven novel anamorphic species in the Tremellales lineage of the Hymenomycetes (Basidiomycota) producing orange-coloured colonies. FEMS Yeast Res.5(12),1167-1183(2005).
	p__Basidiomycota	c__Tremellomycetes	o__Tremellales	f__Sirobasidiaceae	g__Sirobasidium	s__Sirobasidium sanguineum	10--13	13--20	16	basidiospore			Millanes, A. M. et al. Phylogeny and character evolution in the jelly fungi (Tremellomycetes, Basidiomycota, Fungi). Mol. Phylogenet. Evol. 61(1),12-28 (2011).
	p__Basidiomycota	c__Tremellomycetes	o__Tremellales	f__Tremellaceae	g__Tremella	s__Tremella mesenterica	12--14	20--22	21	basidiospore			Millanes, A. M. et al. Phylogeny and character evolution in the jelly fungi (Tremellomycetes, Basidiomycota, Fungi). Mol. Phylogenet. Evol. 61(1),12-28 (2011).
	p__Basidiomycota	c__Tremellomycetes	o__Tremellales	f__Tremellaceae	g__Tremella	s__Tremella foliacea	9--11	11--16	13	basidiospore			Millanes, A. M. et al. Phylogeny and character evolution in the jelly fungi (Tremellomycetes, Basidiomycota, Fungi). Mol. Phylogenet. Evol. 61(1),12-28 (2011).
	p__Basidiomycota	c__Tremellomycetes	o__Tremellales	f__Tremellaceae	g__Tremella	s__Tremella cetrariicola	2--4	4--6	5	basidiospore			Millanes, A. M. et al. Phylogeny and character evolution in the jelly fungi (Tremellomycetes, Basidiomycota, Fungi). Mol. Phylogenet. Evol. 61(1),12-28 (2011).
	p__Basidiomycota	c__Tremellomycetes	o__Tremellales	f__Tremellaceae	g__Tremella	s__Tremella candelariellae	4--6	10--12	11	basidiospore			Millanes, A. M. et al. Phylogeny and character evolution in the jelly fungi (Tremellomycetes, Basidiomycota, Fungi). Mol. Phylogenet. Evol. 61(1),12-28 (2011).
	p__Basidiomycota	c__Tremellomycetes	o__Tremellales	f__Tremellaceae	g__Biatoropsis	s__Biatoropsis usnearum	8--12	14--20	17	basidiospore			Millanes, A. M. et al. Phylogeny and character evolution in the jelly fungi (Tremellomycetes, Basidiomycota, Fungi). Mol. Phylogenet. Evol. 61(1),12-28 (2011).
	p__Basidiomycota	c__Tremellomycetes	o__Filobasidiales	f__Filobasidiaceae	g__Syzygospora	s__Syzygospora physciacearum	4--6	8--10	9	basidiospore			Millanes, A. M. et al. Phylogeny and character evolution in the jelly fungi (Tremellomycetes, Basidiomycota, Fungi). Mol. Phylogenet. Evol. 61(1),12-28 (2011).
	p__Basidiomycota	c__Ustilaginomycetes	o__Ustilaginales	f__Ustilaginaceae	g__Ustilago	s__Ustilago drakensbergiana	10	10	10	spore			McTaggart, A. R.et al. Soral synapomorphies are significant for the systematics of the Ustilago-Sporisorium-Macalpinomyces complex (Ustilaginaceae). Persoonia - Mol.Phyl.Evol.Fungi 29(1), 63-77(2012).
	p__Basidiomycota	c__Agaricomycetes	o__Boletales	f__Boletaceae	g__Afroboletus	s__Afroboletus vietnamensis	8--11	11--15	13	spore			Crous, P.W. et al. Fungal Planet description sheets: 716–784. Persoonia(2018).
	p__Basidiomycota	c__Agaricomycetes	o__Boletales	f__Boletaceae	g__Baorangia	s__Baorangia alexandri	3.5--5	8--11.5	10	spore			Crous, P.W. et al. Fungal Planet description sheets: 716–784. Persoonia(2018).
	p__Basidiomycota	c__Agaricomycetes	o__Agaricales	f__Psathyrellaceae	g__Coprinopsis	s__Coprinopsis afrocinerea	6.8--9.1	9.5--13.3	11.5	basidiospore			Crous, P.W. et al. Fungal Planet description sheets: 716–784. Persoonia(2018).
	p__Basidiomycota	c__Agaricomycetes	o__Agaricales	f__Entolomataceae	g__Entoloma	s__Entoloma yanacolor	6.5--7.5	9--11	10	basidiospore			Crous, P.W. et al. Fungal Planet description sheets: 716–784. Persoonia(2018).
	p__Basidiomycota	c__Agaricomycetes	o__Hymenochaetales	f__Hymenochaetaceae	g__Fomitiporella	s__Fomitiporella pertenuis	2--3.5	3--4.5	3.8	basidiospore			Crous, P.W. et al. Fungal Planet description sheets: 716–784. Persoonia(2018).
	p__Basidiomycota	c__Agaricomycetes	o__Agaricales	f__Strophariaceae	g__Leratiomyces	s__Leratiomyces tesquorum	6--8	11-13.5	12	spore			Crous, P.W. et al. Fungal Planet description sheets: 716–784. Persoonia(2018).
	p__Basidiomycota	c__Agaricomycetes	o__Agaricales	f__Nidulariaceae	g__Mycocalia	s__Mycocalia aquaphila	4--5.5	6.5--10.5	9	basidiospore			Crous, P.W. et al. Fungal Planet description sheets: 716–784. Persoonia(2018).
	p__Basidiomycota	c__Agaricomycetes	o__Russulales	f__Russulaceae	g__Russula	s__Russula mansehraensis	5.5--7.5	7.5--9.5	8.5	spore			Crous, P.W. et al. Fungal Planet description sheets: 716–784. Persoonia(2018).
	p__Basidiomycota	c__Agaricomycetes	o__Agaricales	f__Amanitaceae	g__Saproamanita	s__Saproamanita quitensis	6.5--9.5	6--12	9	basidiospore			Crous, P.W. et al. Fungal Planet description sheets: 716–784. Persoonia(2018).
	p__Basidiomycota	c__Agaricomycetes	o__Phallales	f__Phallaceae	g__Xylophallus	s__Xylophallus clavatus	1.5--2.5	4--5.5	4.8	basidiospore			Crous, P.W. et al. Fungal Planet description sheets: 716–784. Persoonia(2018).
								avg.body size	10.2211
	p__Mortierellomycota	c__Mortierellomycetes	o__Mortierellales	f__Mortierellaceae	g__Mortierella	s__M. zychae	4--6	6--10	8	sporangiospores	15--19	chlamydospores	Yadav, D. R.et al. Three New Records of Mortierella Species Isolated from Crop Field Soil in Korea. Mycobiology 43(3), 203-209(2015).
	p__Mortierellomycota	c__Mortierellomycetes	o__Mortierellales	f__Mortierellaceae	g__Mortierella	s__M. ambigua		2.5--5.5	4	sporangiospores	19--30	chlamydospores	Yadav, D. R.et al. Three New Records of Mortierella Species Isolated from Crop Field Soil in Korea. Mycobiology 43(3), 203-209(2015).
	p__Mortierellomycota	c__Mortierellomycetes	o__Mortierellales	f__Mortierellaceae	g__Mortierella	s__M. indohii		12--18	15	stylospores			Yadav, D. R.et al. Three New Records of Mortierella Species Isolated from Crop Field Soil in Korea. Mycobiology 43(3), 203-209(2015).
	p__Mortierellomycota	c__Mortierellomycetes	o__Mortierellales	f__Mortierellaceae	g__Mortierella	s__M.oedorhiza	3--7	4--14	9	Sporangiospores			Takashima, Y., Degawa, Y. & Narisawa, K. Mortierella oedorhiza, a new species forming a dichotomously branched rhizoid at the sporangiophore base.MYCOSCIENCE 6(60),361-365(2019).
	p__Mortierellomycota	c__Mortierellomycetes	o__Mortierellales	f__Mortierellaceae	g__Mortierella	s__M.polycephala		10--12	11	sporangiospores			Takashima, Y., Degawa, Y. & Narisawa, K. Mortierella oedorhiza, a new species forming a dichotomously branched rhizoid at the sporangiophore base.MYCOSCIENCE 6(60),361-365(2019).
	p__Mortierellomycota	c__Mortierellomycetes	o__Mortierellales	f__Mortierellaceae	g__Mortierella	s__M.gemmifera	9--11	14--16	15	sporangiospores	30--50	chlamydospores	Watanabe, T. et al. Mortierella tsukubaensis sp. nov. from Japan, with a key to the homothallic species. Mycol. Res. 105(4),506-510 (2001).
	p__Mortierellomycota	c__Mortierellomycetes	o__Mortierellales	f__Mortierellaceae	g__Mortierella	s__M.kuhlmanii	4--7	8--17	12.5	sporangiospores	22	chlamydospores	Watanabe, T. et al. Mortierella tsukubaensis sp. nov. from Japan, with a key to the homothallic species. Mycol. Res. 105(4),506-510 (2001).
	p__Mortierellomycota	c__Mortierellomycetes	o__Mortierellales	f__Mortierellaceae	g__Mortierella	s__M.rostafinskii	3--4	5--7	6	sporangiospores			Watanabe, T. et al. Mortierella tsukubaensis sp. nov. from Japan, with a key to the homothallic species. Mycol. Res. 105(4),506-510 (2001).
	p__Mortierellomycota	c__Mortierellomycetes	o__Mortierellales	f__Mortierellaceae	g__Mortierella	s__M.cogitans	20--25.5	23--29	26	sporangiospores			Watanabe, T. et al. Mortierella tsukubaensis sp. nov. from Japan, with a key to the homothallic species. Mycol. Res. 105(4),506-510 (2001).
	p__Mortierellomycota	c__Mortierellomycetes	o__Mortierellales	f__Mortierellaceae	g__Mortierella	s__M.epigama	3--6	9--14	12	sporangiospores			Watanabe, T. et al. Mortierella tsukubaensis sp. nov. from Japan, with a key to the homothallic species. Mycol. Res. 105(4),506-510 (2001).
	p__Mortierellomycota	c__Mortierellomycetes	o__Mortierellales	f__Mortierellaceae	g__Mortierella	s__M.multidivaricata	7.7--11.2	6--14	10	sporangiospores	10--26	chlamydospores	Benjamin, R. K. Gamsiella, A New Subgenus of Mortierella (Mucorales: Mortierellaceae). Aliso 9(2),157-170 (1978).
								avg.body size	11.6818
	p__Ascomycota	c__Leotiomycetes	o__Helotiales	f__Helotiaceae	g__Pyrenopeziza	s__Pyrenopeziza protrusa	1--2	3.5--8.5	6	ascospores			Itagaki, H., Nakamura, Y. & Hosoya, T. Two new records of ascomycetes from Japan, Pyrenopeziza protrusa and P. nervicola (Helotiales, Dermateaceae sensu lato). Mycoscience 60(3),189-196 (2019).
	p__Ascomycota	c__Leotiomycetes	o__Helotiales	f__Helotiaceae	g__Pyrenopeziza	s__Pyrenopeziza nervicola	1.2--2.3	4.8--10	7.2	ascospores			Itagaki, H., Nakamura, Y. & Hosoya, T. Two new records of ascomycetes from Japan, Pyrenopeziza protrusa and P. nervicola (Helotiales, Dermateaceae sensu lato). Mycoscience 60(3),189-196 (2019).
	p__Ascomycota	c__Leotiomycetes	o__Helotiales	f__Helotiaceae	g__Hymenoscyphus	s__Hymenoscyphus aurantiacus	3--4.5	15--22	18.5	ascospores			Itagaki, H., Nakamura, Y. & Hosoya, T. Two new records of ascomycetes from Japan, Pyrenopeziza protrusa and P. nervicola (Helotiales, Dermateaceae sensu lato). Mycoscience 60(3),189-196 (2019).
	p__Ascomycota	c__Leotiomycetes	o__Helotiales	f__Helotiaceae	g__Hymenoscyphus	s__Hymenoscyphus macrodiscus	3.3--4.4	11--14.5	13	ascospores			Itagaki, H., Nakamura, Y. & Hosoya, T. Two new records of ascomycetes from Japan, Pyrenopeziza protrusa and P. nervicola (Helotiales, Dermateaceae sensu lato). Mycoscience 60(3),189-196 (2019).
	p__Ascomycota	c__Leotiomycetes	o__Helotiales	f__Helotiaceae	g__Hymenoscyphus	s__Hymenoscyphus qinghaiensis	3.3--4	11--14.5	13	ascospores			Itagaki, H., Nakamura, Y. & Hosoya, T. Two new records of ascomycetes from Japan, Pyrenopeziza protrusa and P. nervicola (Helotiales, Dermateaceae sensu lato). Mycoscience 60(3),189-196 (2019).
	p__Ascomycota	c__Leotiomycetes	o__Helotiales	f__Helotiaceae	g__Hymenoscyphus	s__Hymenoscyphus tetrasporus	4.5--5.5	16--22	19	ascospores			Itagaki, H., Nakamura, Y. & Hosoya, T. Two new records of ascomycetes from Japan, Pyrenopeziza protrusa and P. nervicola (Helotiales, Dermateaceae sensu lato). Mycoscience 60(3),189-196 (2019).
	p__Ascomycota	c__Leotiomycetes	o__Helotiales	f__Helotiaceae	g__Hymenoscyphus	s__Hymenoscyphus yui	3.3--5	11--15.5	13	ascospores			Itagaki, H., Nakamura, Y. & Hosoya, T. Two new records of ascomycetes from Japan, Pyrenopeziza protrusa and P. nervicola (Helotiales, Dermateaceae sensu lato). Mycoscience 60(3),189-196 (2019).
	p__Ascomycota	c__Leotiomycetes	o__Helotiales	f__Hyaloscyphaceae	g__Hispidula	s__Hispidula acmenicola	4.5--5.5	11.5--13.5	12.5	ascospores			Johnston, P.R. Hispidula gen. nov. (Helotiales, Hyaloscyphaceae) in Australia and New Zealand. New Zeal. J. Bot. 41(4),685-697 (2003).
	p__Ascomycota	c__Leotiomycetes	o__Helotiales	f__Hyaloscyphaceae	g__Hispidula	s__Hispidula dicksoniae	3--3.5	10--14.5	12	ascospores			Johnston, P.R. Hispidula gen. nov. (Helotiales, Hyaloscyphaceae) in Australia and New Zealand. New Zeal. J. Bot. 41(4),685-697 (2003).
	p__Ascomycota	c__Leotiomycetes	o__Helotiales	f__Hyaloscyphaceae	g__Hispidula	s__Hispidula pounamu	4--4.5	13.5--22	18	ascospores			Johnston, P.R. Hispidula gen. nov. (Helotiales, Hyaloscyphaceae) in Australia and New Zealand. New Zeal. J. Bot. 41(4),685-697 (2003).
	p__Ascomycota	c__Leotiomycetes	o__Helotiales	f__Hyaloscyphaceae	g__Hispidula	s__Hispidula rubra	4--5.5	11.5--15	13	ascospores			Johnston, P.R. Hispidula gen. nov. (Helotiales, Hyaloscyphaceae) in Australia and New Zealand. New Zeal. J. Bot. 41(4),685-697 (2003).
	p__Ascomycota	c__Leotiomycetes	o__Helotiales	f__Hyaloscyphaceae	g__Hispidula	s__Hispidula tokerau	3.5--4.5	10.5--14	12	ascospores			Johnston, P.R. Hispidula gen. nov. (Helotiales, Hyaloscyphaceae) in Australia and New Zealand. New Zeal. J. Bot. 41(4),685-697 (2003).
	p__Ascomycota	c__Leotiomycetes	o__Helotiales	f__Sclerotiniaceae			2	10	10	ascospores			Lorenzini, M. & Zapparoli, G. Description of a taxonomically undefined Sclerotiniaceae strain from withered rotten-grapes. Anton. van Leeuw. 109(2),1-9(2005).
	p__Ascomycota	c__Leotiomycetes	o__Helotiales	f__Rutstroemiaceae	g__Neometulocladosporiella	s__Neometulocladosporiella eucalypti	4--6	9--12	10.5	conidia			Crous, P.W. et al. Fungal Planet description sheets: 716–784. Persoonia(2018).
	p__Ascomycota	c__Leotiomycetes	o__Helotiales	f__Rutstroemiaceae	g__Neometulocladosporiella	s__Neometulocladosporiella	5--9	15--25	20	conidia			Crous, P.W. et al. Fungal Planet description sheets: 716–784. Persoonia(2018).
	p__Ascomycota	c__Leotiomycetes	o__Helotiales	f__Neolauriomycetaceae	g__Lareunionomyces	s__Lareunionomyces eucalypti	2--3	3.5--7	5	conidia			Crous, P.W. et al. Fungal Planet description sheets: 716–784. Persoonia(2018).
	p__Ascomycota	c__Leotiomycetes	o__Helotiales	f__Neolauriomycetaceae	g__Neolauriomyces	s__Neolauriomyces eucalypti	1.5	4--5	4.5	conidia			Crous, P.W. et al. Fungal Planet description sheets: 716–784. Persoonia(2018).
	p__Ascomycota	c__Leotiomycetes	o__Helotiales	f__Porodiplodiaceae	g__Porodiplodia	s__Porodiplodia livistonae	5--6	14--20	17	conidia			Crous, P.W. et al. Fungal Planet description sheets: 716–784. Persoonia(2018).
								avg.body size	12.4556
	p__Microspora	Chlorophyta	o__norank	f__Chlorophyceae	g__Microspora	s__Microspora amoena		17--37	27	spore			Novis, P. M. A taxonomic survey of Microspora (Chlorophyceae, Chlorophyta) in New Zealand. New Zeal. J. Bot. 42(1),153-165(2004).
	p__Microspora	Chlorophyta	o__norank	f__Chlorophyceae	g__Microspora	s__Microspora amoena		14--40	27	spore			Novis, P. M. A taxonomic survey of Microspora (Chlorophyceae, Chlorophyta) in New Zealand. New Zeal. J. Bot. 42(1),153-165(2004).
	p__Microspora	Chlorophyta	o__norank	f__Chlorophyceae	g__Microspora	s__Microspora manifesta		17--39	28	spore			Novis, P. M. A taxonomic survey of Microspora (Chlorophyceae, Chlorophyta) in New Zealand. New Zeal. J. Bot. 42(1),153-165(2004).
	p__Microspora	Chlorophyta	o__norank	f__Chlorophyceae	g__Microspora	s__Microspora quadrata		2--9	5.5	spore			Novis, P. M. A taxonomic survey of Microspora (Chlorophyceae, Chlorophyta) in New Zealand. New Zeal. J. Bot. 42(1),153-165(2004).
	p__Microspora	Chlorophyta	o__norank	f__Chlorophyceae	g__Microspora	s__Microspora rotundata		6--10	8	spore			Novis, P. M. A taxonomic survey of Microspora (Chlorophyceae, Chlorophyta) in New Zealand. New Zeal. J. Bot. 42(1),153-165(2004).
	p__Microspora	Chlorophyta	o__norank	f__Chlorophyceae	g__Microspora	s__Microspora stagnorum		7--22	15	spore			Novis, P. M. A taxonomic survey of Microspora (Chlorophyceae, Chlorophyta) in New Zealand. New Zeal. J. Bot. 42(1),153-165(2004).
	p__Microspora	Chlorophyta	o__norank	f__Chlorophyceae	g__Microspora	s__Microspora sp. A		6--25	15	spore			Novis, P. M. A taxonomic survey of Microspora (Chlorophyceae, Chlorophyta) in New Zealand. New Zeal. J. Bot. 42(1),153-165(2004).
	p__Microspora	Chlorophyta	o__norank	f__Chlorophyceae	g__Microspora	s__Microspora wittrockii		9--28	19	spore			Novis, P. M. A taxonomic survey of Microspora (Chlorophyceae, Chlorophyta) in New Zealand. New Zeal. J. Bot. 42(1),153-165(2004).
								avg.body size	18.0625
	p__Ascomycota	c__Eurotiomycetes	o__Chaetothyriales	f__Cyphellophoraceae	g__Cyphellophora	s__C.hylomeconis	2.5--4	15--55	35	conidia			Crous, P. W. et al. Opportunistic, human-pathogenic species in the Herpotrichiellaceae are phenotypically similar to saprobic or phytopathogenic species in the Venturiaceae. Stud. Mycol. 58(58),185-224(2007).
	p__Ascomycota	c__Eurotiomycetes	o__Chaetothyriales	f__Cyphellophoraceae	g__Cyphellophora	s__C.laciniata	2--5	11--25	18	conidia			Réblová, M., Untereiner, W.A. & Réblová,k. Novel Evolutionary Lineages Revealed in the Chaetothyriales (Fungi) Based on Multigene Phylogenetic Analyses and Comparison of ITS Secondary Structure. PLoS ONE 8(5),e63547(2013).
	p__Ascomycota	c__Eurotiomycetes	o__Chaetothyriales	f__Cyphellophoraceae	g__Cyphellophora	s__C.Ppauciseptata	0.8--1	12--20	16	conidia			Réblová, M., Untereiner, W.A. & Réblová,k. Novel Evolutionary Lineages Revealed in the Chaetothyriales (Fungi) Based on Multigene Phylogenetic Analyses and Comparison of ITS Secondary Structure. PLoS ONE 8(5),e63547(2013).
	p__Ascomycota	c__Eurotiomycetes	o__Chaetothyriales	f__Cyphellophoraceae	g__Cyphellophora	s__C.fusarioides	2--2.5	11--20	15.5	conidia			Réblová, M., Untereiner, W.A. & Réblová,k. Novel Evolutionary Lineages Revealed in the Chaetothyriales (Fungi) Based on Multigene Phylogenetic Analyses and Comparison of ITS Secondary Structure. PLoS ONE 8(5),e63547(2013).
	p__Ascomycota	c__Eurotiomycetes	o__Chaetothyriales	f__Cyphellophoraceae	g__Cyphellophora	s__C.taiwanensis	1.5--2	16--35	25	conidia			Réblová, M., Untereiner, W.A. & Réblová,k. Novel Evolutionary Lineages Revealed in the Chaetothyriales (Fungi) Based on Multigene Phylogenetic Analyses and Comparison of ITS Secondary Structure. PLoS ONE 8(5),e63547(2013).
	p__Ascomycota	c__Eurotiomycetes	o__Chaetothyriales	f__Cyphellophoraceae	g__Cyphellophora	s__C.guyanensis	1.5--3	8--29	19	conidia			Réblová, M., Untereiner, W.A. & Réblová,k. Novel Evolutionary Lineages Revealed in the Chaetothyriales (Fungi) Based on Multigene Phylogenetic Analyses and Comparison of ITS Secondary Structure. PLoS ONE 8(5),e63547(2013).
	p__Ascomycota	c__Eurotiomycetes	o__Chaetothyriales	f__Cyphellophoraceae	g__Cyphellophora	s__C.suttonii	1--1.2	18--30	24	conidia			Réblová, M., Untereiner, W.A. & Réblová,k. Novel Evolutionary Lineages Revealed in the Chaetothyriales (Fungi) Based on Multigene Phylogenetic Analyses and Comparison of ITS Secondary Structure. PLoS ONE 8(5),e63547(2013).
	p__Ascomycota	c__Eurotiomycetes	o__Chaetothyriales	f__Cyphellophoraceae	g__Cyphellophora	s__C.pluriseptata	1.7--2.3	7--18	12.5	conidia			Réblová, M., Untereiner, W.A. & Réblová,k. Novel Evolutionary Lineages Revealed in the Chaetothyriales (Fungi) Based on Multigene Phylogenetic Analyses and Comparison of ITS Secondary Structure. PLoS ONE 8(5),e63547(2013).
	p__Ascomycota	c__Eurotiomycetes	o__Chaetothyriales	f__Cyphellophoraceae	g__Cyphellophora	s__C.vermispora	1.2--1.5	30--55	42.5	conidia			Réblová, M., Untereiner, W.A. & Réblová,k. Novel Evolutionary Lineages Revealed in the Chaetothyriales (Fungi) Based on Multigene Phylogenetic Analyses and Comparison of ITS Secondary Structure. PLoS ONE 8(5),e63547(2013).
	p__Ascomycota	c__Eurotiomycetes	o__Chaetothyriales	f__Cyphellophoraceae	g__Cyphellophora	s__C.indica	3.5--5.5	25--40	32.5	conidia			Réblová, M., Untereiner, W.A. & Réblová,k. Novel Evolutionary Lineages Revealed in the Chaetothyriales (Fungi) Based on Multigene Phylogenetic Analyses and Comparison of ITS Secondary Structure. PLoS ONE 8(5),e63547(2013).
	p__Ascomycota	c__Eurotiomycetes	o__Chaetothyriales	f__Cyphellophoraceae	g__Cyphellophora	s__C.europaea	1--1.5	1--2.5	2	conidia			Réblová, M., Untereiner, W.A. & Réblová,k. Novel Evolutionary Lineages Revealed in the Chaetothyriales (Fungi) Based on Multigene Phylogenetic Analyses and Comparison of ITS Secondary Structure. PLoS ONE 8(5),e63547(2013).
	p__Ascomycota	c__Eurotiomycetes	o__Chaetothyriales	f__Cyphellophoraceae	g__Cyphellophora	s__C.ambigua	0.8--1	1--2	1.5	conidia			Réblová, M., Untereiner, W.A. & Réblová,k. Novel Evolutionary Lineages Revealed in the Chaetothyriales (Fungi) Based on Multigene Phylogenetic Analyses and Comparison of ITS Secondary Structure. PLoS ONE 8(5),e63547(2013).
	p__Ascomycota	c__Eurotiomycetes	o__Chaetothyriales	f__Cyphellophoraceae	g__Cyphellophora	s__C.oxyspora	1--1.7	5--7.5	6	conidia			Réblová, M., Untereiner, W.A. & Réblová,k. Novel Evolutionary Lineages Revealed in the Chaetothyriales (Fungi) Based on Multigene Phylogenetic Analyses and Comparison of ITS Secondary Structure. PLoS ONE 8(5),e63547(2013).
	p__Ascomycota	c__Eurotiomycetes	o__Chaetothyriales	f__Cyphellophoraceae	g__Cyphellophora	s__C.olivacea	1.3--2.2	3--5.5	4.5	conidia			Réblová, M., Untereiner, W.A. & Réblová,k. Novel Evolutionary Lineages Revealed in the Chaetothyriales (Fungi) Based on Multigene Phylogenetic Analyses and Comparison of ITS Secondary Structure. PLoS ONE 8(5),e63547(2013).
	p__Ascomycota	c__Eurotiomycetes	o__Chaetothyriales	f__Herpotrichiellaceae	g__Exophiala	s__Exophiala eucalyptorum	3--7	5--10	7.5	conidia			Crous, P. W. et al. Opportunistic, human-pathogenic species in the Herpotrichiellaceae are phenotypically similar to saprobic or phytopathogenic species in the Venturiaceae. Stud. Mycol. 58(58),185-231 (2007).
	p__Ascomycota	c__Eurotiomycetes	o__Chaetothyriales	f__Herpotrichiellaceae	g__Lichenodiplis	s__Lichenodiplis lecanorae	5	15	15	ascospore			Muggia, L., Kopun, T. & Ertz, D. Phylogenetic placement of the lichenicolous, anamorphic genus Lichenodiplis and its connection to Muellerella-like teleomorphs. Fungal Biol. 119(11),1115-1128(2015).
	p__Ascomycota	c__Eurotiomycetes	o__Chaetothyriales	f__Herpotrichiellaceae	g__Cladosporium	s__Cladophialophora australiensis	2--3.5	20--35	28	conidia			Crous, P. W. et al. Opportunistic, human-pathogenic species in the Herpotrichiellaceae are phenotypically similar to saprobic or phytopathogenic species in the Venturiaceae. Stud. Mycol. 58(58),185-222 (2007).
	p__Ascomycota	c__Eurotiomycetes	o__Chaetothyriales	f__Herpotrichiellaceae	g__Cladosporium	s__Cladophialophora chaetospira	3--4	20--40	30	conidia			Crous, P. W. et al. Opportunistic, human-pathogenic species in the Herpotrichiellaceae are phenotypically similar to saprobic or phytopathogenic species in the Venturiaceae. Stud. Mycol. 58(58),185-222 (2007).
	p__Ascomycota	c__Eurotiomycetes	o__Chaetothyriales	f__Herpotrichiellaceae	g__Cladosporium	s__Cladophialophora hostae	2--5	5--40	22.5	conidia			Crous, P. W. et al. Opportunistic, human-pathogenic species in the Herpotrichiellaceae are phenotypically similar to saprobic or phytopathogenic species in the Venturiaceae. Stud. Mycol. 58(58),185-222 (2007).
	p__Ascomycota	c__Eurotiomycetes	o__Chaetothyriales	f__Herpotrichiellaceae	g__Cladosporium	s__Cladophialophora humicola	1.5--2.5	8--17	12.5	conidia			Crous, P. W. et al. Opportunistic, human-pathogenic species in the Herpotrichiellaceae are phenotypically similar to saprobic or phytopathogenic species in the Venturiaceae. Stud. Mycol. 58(58),185-222 (2007).
	p__Ascomycota	c__Eurotiomycetes	o__Chaetothyriales	f__Herpotrichiellaceae	g__Cladosporium	s__Cladophialophora potulentorum	2--3	6--13	9.5	conidia			Crous, P. W. et al. Opportunistic, human-pathogenic species in the Herpotrichiellaceae are phenotypically similar to saprobic or phytopathogenic species in the Venturiaceae. Stud. Mycol. 58(58),185-222 (2007).
	p__Ascomycota	c__Eurotiomycetes	o__Chaetothyriales	f__Herpotrichiellaceae	g__Cladosporium	s__Cladophialophora scillae	1.5--3	5--35	20	conidia			Crous, P. W. et al. Opportunistic, human-pathogenic species in the Herpotrichiellaceae are phenotypically similar to saprobic or phytopathogenic species in the Venturiaceae. Stud. Mycol. 58(58),185-222 (2007).
	p__Ascomycota	c__Eurotiomycetes	o__Chaetothyriales	f__Herpotrichiellaceae	g__Cladosporium	s__Cladophialophora sylvestris	1.5--2	7--20	13.5	conidia			Crous, P. W. et al. Opportunistic, human-pathogenic species in the Herpotrichiellaceae are phenotypically similar to saprobic or phytopathogenic species in the Venturiaceae. Stud. Mycol. 58(58),185-222 (2007).
	p__Ascomycota	c__Eurotiomycetes	o__Chaetothyriales	f__Herpotrichiellaceae	g__Cladosporium	s__Cladophialophora proteae	2.5--4	9--22	15.5	conidia			Crous, P. W. et al. Opportunistic, human-pathogenic species in the Herpotrichiellaceae are phenotypically similar to saprobic or phytopathogenic species in the Venturiaceae. Stud. Mycol. 58(58),185-222 (2007).
	p__Ascomycota	c__Eurotiomycetes	o__Onygenales	f__Onygenaceae	g__Ctenomyces	s__Ctenomyces albus	10.8--14.7	12.8--18.6	15	conidia			Zhang, Z.Y., Han, Y.F., Chen, W.H. & Liang, Z.Q. Phylogeny and taxonomy of three new Ctenomyces (Arthrodermataceae, Onygenales) species from China. MYCOKEYS 47,1-16 (2019).
	p__Ascomycota	c__Eurotiomycetes	o__Onygenales	f__Onygenaceae	g__Ctenomyces	s__Ctenomyces obovatus	9.7--10.5	10.3--17.3	14	conidia			Zhang, Z.Y., Han, Y.F., Chen, W.H. & Liang, Z.Q. Phylogeny and taxonomy of three new Ctenomyces (Arthrodermataceae, Onygenales) species from China. MYCOKEYS 47,1-16 (2019).
	p__Ascomycota	c__Eurotiomycetes	o__Onygenales	f__Onygenaceae	g__Ctenomyces	s__Ctenomyces peltricolor	8.3	20.2	20.2	conidia			Zhang, Z.Y., Han, Y.F., Chen, W.H. & Liang, Z.Q. Phylogeny and taxonomy of three new Ctenomyces (Arthrodermataceae, Onygenales) species from China. MYCOKEYS 47,1-16 (2019).
	p__Ascomycota	c__Eurotiomycetes	o__Onygenales	f__Onygenaceae	g__Ctenomyces	s__Ctenomyces serratus	8--15.2	11.5--21.9	18.5	conidia			Zhang, Z.Y., Han, Y.F., Chen, W.H. & Liang, Z.Q. Phylogeny and taxonomy of three new Ctenomyces (Arthrodermataceae, Onygenales) species from China. MYCOKEYS 47,1-16 (2019).
	p__Ascomycota	c__Eurotiomycetes	o__Eurotiales	f__Aspergillaceae	g__Penicillium	s__Penicillium paradoxum	4--5	5.5--6.5	6	conidia ovoid			Rajeshkumar, K. C. et al. Rediscovery of Penicillium paradoxum (Ascomycete: Aspergillaceae) from Maharashtra,India. J.O.T.T. 8(6) (2016).
	p__Ascomycota	c__Eurotiomycetes	o__Phaeomoniellales	f__Phaeomoniellaceae	g__Phaeomoniella		5	15	15	conidia			Chen, K. H.et al. Phylogenetic analyses of eurotiomycetous endophytes reveal their close affinities to Chaetothyriales, Eurotiales, and a new order – Phaeomoniellales. Mol.Phylogenet. Evol.85,117-130(2015).
	p__Ascomycota	c__Eurotiomycetes	o__Chaetothyriales	f__Trichomeriaceae	g__Trichomerium	s__Trichomerium coffeicola	5--6	15--18	16.5	ascospores			Chomnunti, P. et al. Trichomeriaceae, a new sooty mould family of Chaetothyriales. Fungal Divers. 56(1),63-76(2012).
	p__Ascomycota	c__Eurotiomycetes	o__Chaetothyriales	f__Trichomeriaceae	g__Trichomerium	s__T. grandisporum	5--10	18--32	25	ascospores			Chomnunti, P. et al. Trichomeriaceae, a new sooty mould family of Chaetothyriales. Fungal Divers. 56(1),63-76(2012).
	p__Ascomycota	c__Eurotiomycetes	o__Chaetothyriales	f__Trichomeriaceae	g__Trichomerium	s__Trichomerium foliicola	6--7	19--22	21	ascospores			Chomnunti, P. et al. Trichomeriaceae, a new sooty mould family of Chaetothyriales. Fungal Divers. 56(1),63-76(2012).
	p__Ascomycota	c__Eurotiomycetes	o__Chaetothyriales	f__Trichomeriaceae	g__Trichomerium	s__Trichomerium deniqulatum	6--8	18--25	21	ascospores			Chomnunti, P. et al. Trichomeriaceae, a new sooty mould family of Chaetothyriales. Fungal Divers. 56(1),63-76(2012).
	p__Ascomycota	c__Eurotiomycetes	o__Chaetothyriales	f__Trichomeriaceae	g__Trichomerium	s__Trichomerium gloeosporum	5--7	17--26	22	ascospores			Chomnunti, P. et al. Trichomeriaceae, a new sooty mould family of Chaetothyriales. Fungal Divers. 56(1),63-76(2012).
	p__Ascomycota	c__Eurotiomycetes	o__Chaetothyriales	f__Trichomeriaceae	g__Trichomerium	s__T. didymopanacis	5--7.5	16--24.5	20	ascospores			Chomnunti, P. et al. Trichomeriaceae, a new sooty mould family of Chaetothyriales. Fungal Divers. 56(1),63-76(2012).
	p__Ascomycota	c__Eurotiomycetes	o__Chaetothyriales	f__Trichomeriaceae	g__Trichomerium	s__T. ornatum	6--10	22--27	25	ascospores			Chomnunti, P. et al. Trichomeriaceae, a new sooty mould family of Chaetothyriales. Fungal Divers. 56(1),63-76(2012).
	p__Ascomycota	c__Eurotiomycetes	o__Chaetothyriales	f__Trichomeriaceae	g__Trichomerium	s__T. pelliculosum	4--7	15--22	18	ascospores			Chomnunti, P. et al. Trichomeriaceae, a new sooty mould family of Chaetothyriales. Fungal Divers. 56(1),63-76(2012).
	p__Ascomycota	c__Eurotiomycetes	o__Chaetothyriales	f__Trichomeriaceae	g__Trichomerium	s__T. portoricense	10	30	30	ascospores			Chomnunti, P. et al. Trichomeriaceae, a new sooty mould family of Chaetothyriales. Fungal Divers. 56(1),63-76(2012).
								avg.body size	18.3385
	p__Ascomycota	c__Sordariomycetes	o__Hypocreales	f__Stachybotryaceae	g__Alfaria	s__Alfaria dactylis	2--2.5	8.5--11.5	10	conidia			Crous, P.W. et al. Fungal Planet description sheets: 716–784. Persoonia (2018).
	p__Ascomycota	c__Sordariomycetes	o__Glomerellales	f__Glomerellaceae	g__Colletotrichum	s__Colletotrichum condaoense	5--6	12.5--15	13.5	conidia			Crous, P.W. et al. Fungal Planet description sheets: 716–784. Persoonia (2018).
	p__Ascomycota	c__Sordariomycetes	o__Diaporthales	f__Diaporthaceae	g__Diaporthe	s__Diaporthe pseudoinconspicua	2--3.5	5--8.5		alpha conidia	1--2;18--25.5	Beta conidia	Crous, P.W. et al. Fungal Planet description sheets: 716–784. Persoonia (2018).
	p__Ascomycota	c__Sordariomycetes	o__Hypocreales	f__Cordycipitaceae	g__Lecanicillium	s__Lecanicillium restrictum	1--1.5	5--12	7.5	conidia			Crous, P.W. et al. Fungal Planet description sheets: 716–784. Persoonia (2018).
	p__Ascomycota	c__Sordariomycetes	o__Hypocreales	f__Cordycipitaceae	g__Lecanicillium	s__Lecanicillium testudineum	1--1.5	3.5--6.5	5	conidia			Crous, P.W. et al. Fungal Planet description sheets: 716–784. Persoonia (2018).
	p__Ascomycota	c__Sordariomycetes	o__Microascales	f__Microascaceae	g__Lomentospora	s__Lomentospora valparaisensis	4--5	5.5--6.5	6	conidia			Crous, P.W. et al. Fungal Planet description sheets: 716–784. Persoonia (2018).
	p__Ascomycota	c__Sordariomycetes	o__Diaporthales	f__Harknessiaceae	g__Mastigosporella	s__Mastigosporella pigmentata	6.5--9.5	21--33	27	conidia			Crous, P.W. et al. Fungal Planet description sheets: 716–784. Persoonia (2018).
	p__Ascomycota	c__Sordariomycetes	o__Chaetosphaeriales	f__Chaetosphaeriaceae	g__Polynema	s__Polynema podocarpi	2.5--3	12--16	14	conidia			Crous, P.W. et al. Fungal Planet description sheets: 716–784. Persoonia (2018).
	p__Ascomycota	c__Sordariomycetes	o__Hypocreales	f__Nectriaceae	g__Chaetopsina	s__Chaetopsina eucalypti	1.5--2	13--18	15.5	conidia			Crous, P.W. et al. Fungal Planet description sheets: 716–784. Persoonia (2018).
	p__Ascomycota	c__Sordariomycetes	o__Hypocreales	f__Myrotheciomycetaceae	g__Myrotheciomyces	s__Myrotheciomyces corymbiae	5--6	13--20	16.5	conidia			Crous, P.W. et al. Fungal Planet description sheets: 716–784. Persoonia (2018).
	p__Ascomycota	c__Sordariomycetes	o__Chaetosphaeriales	f__Chaetosphaeriaceae	g__Eucalyptostroma	s__Eucalyptostroma eucalyptorum	1.5--2.5	4--6	5	conidia			Crous, P.W. et al. Fungal Planet description sheets: 716–784. Persoonia (2018).
	p__Ascomycota	c__Sordariomycetes	o__Tracyllalales	f__Tracyllaceae	g__Tracylla	s__Tracylla eucalypti	2.5--3	12--20	16	conidia			Crous, P.W. et al. Fungal Planet description sheets: 716–784. Persoonia (2018).
	p__Ascomycota	c__Sordariomycetes	o__Xylariales	f__Phlogicylindriaceae	g__Idriellomyces	s__Idriellomyces eucalypti	1.5--2	5--8	6.5	conidia			Crous, P.W. et al. Fungal Planet description sheets: 716–784. Persoonia (2018).
	p__Ascomycota	c__Sordariomycetes	o__Sporidesmiales	f__Sporidesmiaceae	g__Sporidesmium	s__Sporidesmium melaleucae	3.5--4	5--21	13	conidia			Crous, P.W. et al. Fungal Planet description sheets: 716–784. Persoonia (2018).
	p__Ascomycota	c__Sordariomycetes	o__Amphisphaeriales	f__Sporocadaceae	g__Discosia	s__Discosia macrozamiae	2.5--3	25--35	30	conidia			Crous, P.W. et al. Fungal Planet description sheets: 716–784. Persoonia (2018).
	p__Ascomycota	c__Sordariomycetes	o__Annulatascales	f__Annulatascaceae	g__Annulatascus	s__Annulatascus saprophytica	10--11	26.5--31	28.5	ascospores			Liu, X.Y.et al. Annulatascus saprophyticus sp nov and Pseudoannulatascus gen. nov to accommodate Annulatascus biatriisporus (Annulatascales, Sordariomycetes) from Thailand. Phytotaxa 239(2),174-182(2015).
	p__Ascomycota	c__Sordariomycetes	o__Annulatascales	f__Annulatascaceae	g__Annulatascus	s__A.Pseudoannulatascus	8--10	40--58	49	ascospores			Liu, X.Y.et al. Annulatascus saprophyticus sp nov and Pseudoannulatascus gen. nov to accommodate Annulatascus biatriisporus (Annulatascales, Sordariomycetes) from Thailand. Phytotaxa 239(2),174-182(2015).
	p__Ascomycota	c__Sordariomycetes	o__Annulatascales	f__Annulatascaceae	g__Annulatascus	s__A. lacteus	6--8	24--28	26	ascospores			Liu, X.Y.et al. Annulatascus saprophyticus sp nov and Pseudoannulatascus gen. nov to accommodate Annulatascus biatriisporus (Annulatascales, Sordariomycetes) from Thailand. Phytotaxa 239(2),174-182(2015).
	p__Ascomycota	c__Sordariomycetes	o__Annulatascales	f__Annulatascaceae	g__Annulatascus	s__A. licualae	3.8--5	15--17.8	16.5	ascospores			Liu, X.Y.et al. Annulatascus saprophyticus sp nov and Pseudoannulatascus gen. nov to accommodate Annulatascus biatriisporus (Annulatascales, Sordariomycetes) from Thailand. Phytotaxa 239(2),174-182(2015).
	p__Ascomycota	c__Sordariomycetes	o__Annulatascales	f__Annulatascaceae	g__Annulatascus	s__A. joannae	9--12	20--28	24	ascospores			Liu, X.Y.et al. Annulatascus saprophyticus sp nov and Pseudoannulatascus gen. nov to accommodate Annulatascus biatriisporus (Annulatascales, Sordariomycetes) from Thailand. Phytotaxa 239(2),174-182(2015).
	p__Ascomycota	c__Sordariomycetes	o__Annulatascales	f__Annulatascaceae	g__Annulatascus	s__A. citriosporus	6.4--8.5	22.5--30.5	26	ascospores			Liu, X.Y.et al. Annulatascus saprophyticus sp nov and Pseudoannulatascus gen. nov to accommodate Annulatascus biatriisporus (Annulatascales, Sordariomycetes) from Thailand. Phytotaxa 239(2),174-182(2015).
	p__Ascomycota	c__Sordariomycetes	o__Annulatascales	f__Annulatascaceae	g__Annulatascus	s__A. velatispora	9--12	26--42	34	ascospores			Liu, X.Y.et al. Annulatascus saprophyticus sp nov and Pseudoannulatascus gen. nov to accommodate Annulatascus biatriisporus (Annulatascales, Sordariomycetes) from Thailand. Phytotaxa 239(2),174-182(2015).
	p__Ascomycota	c__Sordariomycetes	o__Annulatascales	f__Annulatascaceae	g__Annulatascus	s__A. bipolaris	6.5--8.5	21--30	26	ascospores			Liu, X.Y.et al. Annulatascus saprophyticus sp nov and Pseudoannulatascus gen. nov to accommodate Annulatascus biatriisporus (Annulatascales, Sordariomycetes) from Thailand. Phytotaxa 239(2),174-182(2015).
	p__Ascomycota	c__Sordariomycetes	o__Annulatascales	f__Annulatascaceae	g__Annulatascus	s__A. menglensis	8--10	21--25	23	ascospores			Liu, X.Y.et al. Annulatascus saprophyticus sp nov and Pseudoannulatascus gen. nov to accommodate Annulatascus biatriisporus (Annulatascales, Sordariomycetes) from Thailand. Phytotaxa 239(2),174-182(2015).
	p__Ascomycota	c__Sordariomycetes	o__Annulatascales	f__Annulatascaceae	g__Annulatascus	s__A. aquaticus	6--7	19--24	22	ascospores			Liu, X.Y.et al. Annulatascus saprophyticus sp nov and Pseudoannulatascus gen. nov to accommodate Annulatascus biatriisporus (Annulatascales, Sordariomycetes) from Thailand. Phytotaxa 239(2),174-182(2015).
	p__Ascomycota	c__Sordariomycetes	o__Annulatascales	f__Annulatascaceae	g__Annulatascus	s__A. nilensis	7--10	32--52	42	ascospores			Liu, X.Y.et al. Annulatascus saprophyticus sp nov and Pseudoannulatascus gen. nov to accommodate Annulatascus biatriisporus (Annulatascales, Sordariomycetes) from Thailand. Phytotaxa 239(2),174-182(2015).
	p__Ascomycota	c__Sordariomycetes	o__Annulatascales	f__Annulatascaceae	g__Annulatascus	s__A. fusiformis	6--9	16.5--25.5	26	ascospores			Liu, X.Y.et al. Annulatascus saprophyticus sp nov and Pseudoannulatascus gen. nov to accommodate Annulatascus biatriisporus (Annulatascales, Sordariomycetes) from Thailand. Phytotaxa 239(2),174-182(2015).
	p__Ascomycota	c__Sordariomycetes	o__Annulatascales	f__Annulatascaceae	g__Annulatascus	s__A. hongkongensis	12.5--15	35--37.5	36	ascospores			Liu, X.Y.et al. Annulatascus saprophyticus sp nov and Pseudoannulatascus gen. nov to accommodate Annulatascus biatriisporus (Annulatascales, Sordariomycetes) from Thailand. Phytotaxa 239(2),174-182(2015).
	p__Ascomycota	c__Sordariomycetes	o__Annulatascales	f__Annulatascaceae	g__Annulatascus	s__A. apiculatus	8.8--10	23--36.5	30	ascospores			Liu, X.Y.et al. Annulatascus saprophyticus sp nov and Pseudoannulatascus gen. nov to accommodate Annulatascus biatriisporus (Annulatascales, Sordariomycetes) from Thailand. Phytotaxa 239(2),174-182(2015).
	p__Ascomycota	c__Sordariomycetes	o__Annulatascales	f__Annulatascaceae	g__Annulatascus	s__A. triseptatus	6--12	18--33	26	ascospores			Liu, X.Y.et al. Annulatascus saprophyticus sp nov and Pseudoannulatascus gen. nov to accommodate Annulatascus biatriisporus (Annulatascales, Sordariomycetes) from Thailand. Phytotaxa 239(2),174-182(2015).
	p__Ascomycota	c__Sordariomycetes	o__Annulatascales	f__Annulatascaceae	g__Annulatascus	s__A. liputii	6.5--7.5	15--22.5	18	ascospores			Liu, X.Y.et al. Annulatascus saprophyticus sp nov and Pseudoannulatascus gen. nov to accommodate Annulatascus biatriisporus (Annulatascales, Sordariomycetes) from Thailand. Phytotaxa 239(2),174-182(2015).
	p__Ascomycota	c__Sordariomycetes	o__Annulatascales	f__Annulatascaceae	g__Annulatascus	s__A. saprophyticus	10--11	26.5--31	29	ascospores			Liu, X.Y.et al. Annulatascus saprophyticus sp nov and Pseudoannulatascus gen. nov to accommodate Annulatascus biatriisporus (Annulatascales, Sordariomycetes) from Thailand. Phytotaxa 239(2),174-182(2015).
	p__Ascomycota	c__Sordariomycetes	o__Annulatascales	f__Annulatascaceae	g__Annulatascus	s__A. tropicalis	7.5--10	42.5--52.5	47.5	ascospores			Liu, X.Y.et al. Annulatascus saprophyticus sp nov and Pseudoannulatascus gen. nov to accommodate Annulatascus biatriisporus (Annulatascales, Sordariomycetes) from Thailand. Phytotaxa 239(2),174-182(2015).
	p__Ascomycota	c__Sordariomycetes	o__Annulatascales	f__Annulatascaceae	g__Annulatascus	s__A. aquatorba	5--7.5	15--22.5	19	ascospores			Liu, X.Y.et al. Annulatascus saprophyticus sp nov and Pseudoannulatascus gen. nov to accommodate Annulatascus biatriisporus (Annulatascales, Sordariomycetes) from Thailand. Phytotaxa 239(2),174-182(2015).
	p__Ascomycota	c__Sordariomycetes	o__Annulatascales	f__Annulatascaceae	g__Annulatascus	s__A. palmietensis	6--7	20--26	23	ascospores			Liu, X.Y.et al. Annulatascus saprophyticus sp nov and Pseudoannulatascus gen. nov to accommodate Annulatascus biatriisporus (Annulatascales, Sordariomycetes) from Thailand. Phytotaxa 239(2),174-182(2015).
	p__Ascomycota	c__Sordariomycetes	o__Pleurotheciales	f__Pleurotheciaceae	g__Adelosphaeria	s__Adelosphaeria catenata	5--5.8	16.5--20	18	ascospores			Réblová, M. et al. Newly recognised lineages of perithecial ascomycetes: the new orders Conioscyphales and Pleurotheciales. Persoonia - Mol.Phyl.Evol.Fungi 37(1),57-81(2016).
	p__Ascomycota	c__Sordariomycetes	o__Pleurotheciales	f__Pleurotheciaceae	g__Melanotrigonum	s__Melanotrigonum ovale	5--6.5	17--21.5	19	ascospores			Réblová, M. et al. Newly recognised lineages of perithecial ascomycetes: the new orders Conioscyphales and Pleurotheciales. Persoonia - Mol.Phyl.Evol.Fungi 37(1),57-81(2016).
	p__Ascomycota	c__Sordariomycetes	o__Pleurotheciales	f__Pleurotheciaceae	g__Plagiascoma	s__Plagiascoma frondosum	7.5--9	28.5--36	32	ascospores			Réblová, M. et al. Newly recognised lineages of perithecial ascomycetes: the new orders Conioscyphales and Pleurotheciales. Persoonia - Mol.Phyl.Evol.Fungi 37(1),57-81(2016).
	p__Ascomycota	c__Sordariomycetes	o__Pleurotheciales	f__Pleurotheciaceae	g__Phaeoisaria	s__Phaeoisaria fasciculata	2.5--3.5	10--36	23	conidia			Réblová, M. et al. Newly recognised lineages of perithecial ascomycetes: the new orders Conioscyphales and Pleurotheciales. Persoonia - Mol.Phyl.Evol.Fungi 37(1),57-81(2016).
	p__Ascomycota	c__Sordariomycetes	o__Savoryellales	f__Pleurotheciaceae	g__Ascotaiwania	s__Ascotaiwania limnetica	6.3--8.5	17.5--24	21	ascospores			Réblová, M. et al. Newly recognised lineages of perithecial ascomycetes: the new orders Conioscyphales and Pleurotheciales. Persoonia - Mol.Phyl.Evol.Fungi 37(1),57-81(2016).
	p__Ascomycota	c__Sordariomycetes	o__Pleurotheciales	f__Pleurotheciaceae	g__Pleurotheciella	s__Pleurotheciella uniseptata	2--4	12.5--16.5	14.5	conidia			Réblová, M. et al. Newly recognised lineages of perithecial ascomycetes: the new orders Conioscyphales and Pleurotheciales. Persoonia - Mol.Phyl.Evol.Fungi 37(1),57-81(2016).
	p__Ascomycota	c__Sordariomycetes	o__Diaporthales	f__Valsaceae	g__Melanconiella	s__Melanconiella cornuta	8--11	18--23.5	21.5	conidia			Du, Z.， Fan, X.L.，Yang, Q.& Tian, C.M.Host and geographic range extensions of Melanconiella, with a new species M-cornuta in China.PHYTOTAXA 327,252-260(2017).
	p__Ascomycota	c__Sordariomycetes	o__Myrmecridiales	f__Myrmecridiaceae	g__Myrmecridium	s__Myrmecridium hiemale	2.2--4.0	5.4--10.9	8	conidia			Knapp, M. et al. Myrmecridium hiemale sp. Nov. from snow-covered alpine soil is the first eurypsychrophile in this genus of anamorphic fungi. Int. J. Syst. Evol. Micr. 66(7) (2016).
	p__Ascomycota	c__Sordariomycetes	o__Glomerellales	f__Plectosphaerellaceae	g__Plectosphaerella	s__Plectosphaerella guizhouensis	1.5--5	2--6.5	4	conidia			Zhang, Z.Y. et al.Phylogeny and taxonomy of two new Plectosphaerella (Plectosphaerellaceae, Glomerellales) species from China.MYCOKEYS 57,47-60(2019).
	p__Ascomycota	c__Sordariomycetes	o__Glomerellales	f__Plectosphaerellaceae	g__Plectosphaerella	s__Plectosphaerella nauculaspora	1--2	4--7	5.5	conidia			Zhang, Z.Y. et al.Phylogeny and taxonomy of two new Plectosphaerella (Plectosphaerellaceae, Glomerellales) species from China.MYCOKEYS 57,47-60(2019).
								avg.body size	20.9886
	p__Ascomycota	c__Dothideomycetes	o__Capnodiales	f__Cladosporiaceae	g__Cladosporium	s__Cladosporium michoacanense	2--3.5	5--12.5	8.5	conidia			Crous, P.W. et al. Fungal Planet description sheets: 716–784. Persoonia(2008).
	p__Ascomycota	c__Dothideomycetes	o__Dothideales	f__othioraceae	g__Dothiora	s__Dothiora infuscans	4--5	8--9	8.5	conidia			Crous, P.W. et al. Fungal Planet description sheets: 716–784. Persoonia(2008).
	p__Ascomycota	c__Dothideomycetes	o__Pleosporales	f__Lentitheciaceae	g__Lentithecium	s__Lentithecium carbonneanum	5.5--8	14.5--22	18	ascospores			Crous, P.W. et al. Fungal Planet description sheets: 716–784. Persoonia(2008).
	p__Ascomycota	c__Dothideomycetes	o__Venturiales	f__Incertae sedis	g__Marquesius	s__Marquesius aquaticus	4--8	9--15	12	conidia			Crous, P.W. et al. Fungal Planet description sheets: 716–784. Persoonia(2008).
	p__Ascomycota	c__Dothideomycetes	o__Venturiales	f__Sympoventuriaceae	g__Matsushimaea	s__Matsushimaea monilioides	2--4	7--14.5	11	conidia			Crous, P.W. et al. Fungal Planet description sheets: 716–784. Persoonia(2008).
	p__Ascomycota	c__Dothideomycetes	o__Pleosporales	f__Sporormiaceae	g__Preussia	s__Preussia citrullina	6.5	5--9.5	7	conidia			Crous, P.W. et al. Fungal Planet description sheets: 716–784. Persoonia(2008).
	p__Ascomycota	c__Dothideomycetes	o__Capnodiales	f__Mycosphaerellaceae	g__Zymoseptoria	s__Zymoseptoria crescenta	2--2.5	11--25	18	conidia			Crous, P.W. et al. Fungal Planet description sheets: 716–784. Persoonia(2008).
	p__Ascomycota	c__Dothideomycetes	o__Capnodiales	f__Teratosphaeriaceae	g__Araucasphaeria	s__Araucasphaeria foliorum	4--5	12--15	13.5	ascospores			Crous, P.W. et al. Fungal Planet description sheets: 716–784. Persoonia(2008).
	p__Ascomycota	c__Dothideomycetes	o__Pleosporales	f__Corynesporascaceae	g__Corynespora	s__Corynespora pseudocassiicola	3--7	4--17	10.5	conidia			Crous, P.W. et al. Fungal Planet description sheets: 716–784. Persoonia(2008).
	p__Ascomycota	c__Dothideomycetes	o__Patellariales	f__Incertae sedis	g__Pseudoarthrographis	s__Pseudoarthrographis phlogis	2.5	10--25	18	conidiophores			Crous, P.W. et al. Fungal Planet description sheets: 716–784. Persoonia(2008).
	p__Ascomycota	c__Dothideomycetes	o__Capnodiales	f__Teratosphaeriaceae	g__Acrodontium	s__Acrodontium metrosideri	1.5--2	3--5	4	conidia			Crous, P.W. et al. Fungal Planet description sheets: 716–784. Persoonia(2008).
	p__Ascomycota	c__Dothideomycetes	o__Myriangiales	f__Elsinoaceae	g__Elsinoë	s__Elsinoë elaeocarpi	6--8	22--28	25	ascospores			Crous, P.W. et al. Fungal Planet description sheets: 716–784. Persoonia(2008).
	p__Ascomycota	c__Dothideomycetes	o__Pleosporales	f__Periconiaceae	g__Periconia	s__Periconia cyperacearum	4.5--7	6--12	9	conidia			Crous, P.W. et al. Fungal Planet description sheets: 716–784. Persoonia(2008).
	p__Ascomycota	c__Dothideomycetes	o__Capnodiales	f__Teratosphaeriaceae	g__Teratosphaeria	s__Teratosphaeria sieberi	2.5--3	4--7	5.5	conidia			Crous, P.W. et al. Fungal Planet description sheets: 716–784. Persoonia(2008).
	p__Ascomycota	c__Dothideomycetes	o__Pleosporales	f__Phaeosphaeriaceae	g__Didymocyrtis	s__Didymocyrtis brachylaenae	2--3	8--13	10.5	conidia			Crous, P.W. et al. Fungal Planet description sheets: 716–784. Persoonia(2008).
	p__Ascomycota	c__Dothideomycetes	o__Myriangiales	f__Elsinoaceae	g__Elsinoë	s__Elsinoë leucopogonis	2--2.5	5--6.5	6	conidia			Crous, P.W. et al. Fungal Planet description sheets: 716–784. Persoonia(2008).
	p__Ascomycota	c__Dothideomycetes	o__Venturiales	f__Sympoventuriaceae	g__Ochroconis	s__Ochroconis musicola	4--6	15--26	20.5	ascospores			Crous, P.W. et al. Fungal Planet description sheets: 716–784. Persoonia(2008).
	p__Ascomycota	c__Dothideomycetes	o__Pleosporales	f__Didymellaceae	g__Didymella	s__Didymella cari	4--7	8--31	19	conidia			Crous, P.W. et al. Fungal Planet description sheets: 716–784. Persoonia(2008).
	p__Ascomycota	c__Dothideomycetes	o__Capnodiales	f__Mycosphaerellaceae	g__Brunneosphaerella	s__Brunneosphaerella jonkershoekensis	5--9	25--36	30.5	ascospore			Crous, P. W. et al. Phylogenetic lineages in the Capnodiales. Stud. Mycol. 64(64),17-47(2009).
	p__Ascomycota	c__Dothideomycetes	o__Capnodiales	f__Mycosphaerellaceae	g__Brunneosphaerella	s__Brunneosphaerella protearum	3--7	5--10	7.5	conidia			Crous, P. W. et al. Phylogenetic lineages in the Capnodiales. Stud. Mycol. 64(64),17-47(2009).
	p__Ascomycota	c__Dothideomycetes	o__Capnodiales	f__Dissoconiaceae	g__Passalora	s__Passalora ageratinae	3--4.5	20--80	50	conidia			Crous, P. W. et al. Phylogenetic lineages in the Capnodiales. Stud. Mycol. 64(64),17-47(2009).
	p__Ascomycota	c__Dothideomycetes	o__Capnodiales	f__Dissoconiaceae	g__Passalora	s__Passalora armatae	9--12	27--45	36	conidia			Crous, P. W. et al. Phylogenetic lineages in the Capnodiales. Stud. Mycol. 64(64),17-47(2009).
	p__Ascomycota	c__Dothideomycetes	o__Capnodiales	f__Teratosphaeriaceae	g__Devriesia	s__Devriesia hilliana	2--3	5--12	8.5	conidia			Crous, P. W. et al. Phylogenetic lineages in the Capnodiales. Stud. Mycol. 64(64),17-47(2009).
	p__Ascomycota	c__Dothideomycetes	o__Capnodiales	f__Teratosphaeriaceae	g__Devriesia	s__Devriesia lagerstroemiae	2--3	5--12	8.5	conidia			Crous, P. W. et al. Phylogenetic lineages in the Capnodiales. Stud. Mycol. 64(64),17-47(2009).
	p__Ascomycota	c__Dothideomycetes	o__Capnodiales	f__Teratosphaeriaceae	g__Devriesia	s__Devriesia strelitziicola	2--3	7--100	53	conidia			Crous, P. W. et al. Phylogenetic lineages in the Capnodiales. Stud. Mycol. 64(64),17-47(2009).
	p__Ascomycota	c__Dothideomycetes	o__Capnodiales	f__Teratosphaeriaceae	g__Hortaea	s__Hortaea thailandica	4--7	9--15	12	conidia			Crous, P. W. et al. Phylogenetic lineages in the Capnodiales. Stud. Mycol. 64(64),17-47(2009).
	p__Ascomycota	c__Dothideomycetes	o__Capnodiales	f__Davidiellaceae	g__Rachicladosporium	s__Rachicladosporium cboliae	2--3	6--10	8	conidia			Crous, P. W. et al. Phylogenetic lineages in the Capnodiales. Stud. Mycol. 64(64),17-47(2009).
	p__Ascomycota	c__Dothideomycetes	o__Jahnulales	f__Aliquandostipitaceae	g__Jahnula	s__Patescospora separans	9--20	30--46	38	ascospore			Pang, K. L. et al. Jahnulales (Dothideomycetes, Ascomycota): a new order of lignicolous freshwater ascomycetes. Mycol.Res. 106(9),1031-1042(2002).
	p__Ascomycota	c__Dothideomycetes	o__Jahnulales	f__Aliquandostipitaceae	g__Jahnula	s__Jahnula siamensiae	10--13	33--45	39	ascospore			Pang, K. L. et al. Jahnulales (Dothideomycetes, Ascomycota): a new order of lignicolous freshwater ascomycetes. Mycol.Res. 106(9),1031-1042(2002).
	p__Ascomycota	c__Dothideomycetes	o__Jahnulales	f__Aliquandostipitaceae	g__Jahnula	s__Jahnula potamophila	17--29	46--54	50	ascospore			Pang, K. L. et al. Jahnulales (Dothideomycetes, Ascomycota): a new order of lignicolous freshwater ascomycetes. Mycol.Res. 106(9),1031-1042(2002).
	p__Ascomycota	c__Dothideomycetes	o__Botryosphaeriales	f__Botryosphaeriaceae	g__Microdiplodia	s__Lasiodiplodia magnoliae	11--15	24--30	37	conidia			de Silva, N.I.， Phillips, A. J. L.， Liu, J.K.，Lumyong, S. & Hyde, K. D.Phylogeny and morphology of Lasiodiplodia species associated with Magnolia forest plants.Sci. Rep. 9, 14355(2019).
	p__Ascomycota	c__Dothideomycetes	o__Botryosphaeriales	f__Botryosphaeriaceae	g__Microdiplodia	s__L. thailandica	12--16	20--26	23	conidia			de Silva, N.I.， Phillips, A. J. L.， Liu, J.K.，Lumyong, S. & Hyde, K. D.Phylogeny and morphology of Lasiodiplodia species associated with Magnolia forest plants.Sci. Rep. 9, 14355(2019).
	p__Ascomycota	c__Dothideomycetes	o__Botryosphaeriales	f__Botryosphaeriaceae	g__Microdiplodia	s__Lasiodiplodia pseudotheobromae	10--12	26--31	28	conidia			de Silva, N.I.， Phillips, A. J. L.， Liu, J.K.，Lumyong, S. & Hyde, K. D.Phylogeny and morphology of Lasiodiplodia species associated with Magnolia forest plants.Sci. Rep. 9, 14355(2019).
	p__Ascomycota	c__Dothideomycetes	o__Minutisphaerales	f__Minutisphaeraceae	g__Minutisphaera	s__M. parafimbriatispora	4--7	18--25	21	ascospores			Raja, H. A. et al. Minutisphaerales (Dothideomycetes, Ascomycota): a new order of freshwater ascomycetes including a new family, Minutisphaeraceae, and two new species from North Carolina, USA. Mycologia 107(4),845-862(2015).
	p__Ascomycota	c__Dothideomycetes	o__Minutisphaerales	f__Minutisphaeraceae	g__Minutisphaera	s__Minutisphaera aspera	9--14	24--33	28	ascospores			Raja, H. A. et al. Minutisphaerales (Dothideomycetes, Ascomycota): a new order of freshwater ascomycetes including a new family, Minutisphaeraceae, and two new species from North Carolina, USA. Mycologia 107(4),845-862(2015).
	p__Ascomycota	c__Dothideomycetes	o__Minutisphaerales	f__Minutisphaeraceae	g__Minutisphaera	s__Minutisphaera japonica	9--11	25--33	28	ascospores			Raja, H. A. et al. Minutisphaerales (Dothideomycetes, Ascomycota): a new order of freshwater ascomycetes including a new family, Minutisphaeraceae, and two new species from North Carolina, USA. Mycologia 107(4),845-862(2015).
	p__Ascomycota	c__Dothideomycetes	o__Minutisphaerales	f__Minutisphaeraceae	g__Minutisphaera	s__M. fimbriatispora	6--8	24--36	30	ascospores			Raja, H. A. et al. Minutisphaerales (Dothideomycetes, Ascomycota): a new order of freshwater ascomycetes including a new family, Minutisphaeraceae, and two new species from North Carolina, USA. Mycologia 107(4),845-862(2015).
	p__Ascomycota	c__Dothideomycetes	o__Tubeufiales	f__Tubeufiaceae	g__Acanthostigma	s__A.filiforme	2.5--4	75--150	110	ascospores			Promputtha, I. & Miller, A. N. Three new species of Acanthostigma (Tubeufiaceae, Dothideomycetes) from Great Smoky Mountains National Park. Mycologia 102(3), 574-587(2010).
	p__Ascomycota	c__Dothideomycetes	o__Tubeufiales	f__Tubeufiaceae	g__Acanthostigma	s__A. revocatum	3--3.5	22--27	25	ascospores			Promputtha, I. & Miller, A. N. Three new species of Acanthostigma (Tubeufiaceae, Dothideomycetes) from Great Smoky Mountains National Park. Mycologia 102(3), 574-587(2010).
	p__Ascomycota	c__Dothideomycetes	o__Tubeufiales	f__Tubeufiaceae	g__Acanthostigma	s__A. scopulum	2--3.5	40--95	65	ascospores			Promputtha, I. & Miller, A. N. Three new species of Acanthostigma (Tubeufiaceae, Dothideomycetes) from Great Smoky Mountains National Park. Mycologia 102(3), 574-587(2010).
	p__Ascomycota	c__Dothideomycetes	o__Tubeufiales	f__Tubeufiaceae	g__Acanthostigma	s__A. longisporum	4--5	29--51	40	ascospores			Promputtha, I. & Miller, A. N. Three new species of Acanthostigma (Tubeufiaceae, Dothideomycetes) from Great Smoky Mountains National Park. Mycologia 102(3), 574-587(2010).
	p__Ascomycota	c__Dothideomycetes	o__Tubeufiales	f__Tubeufiaceae	g__Acanthostigma	s__A. ellisii	4--4.5	38--64.5	50	ascospores			Promputtha, I. & Miller, A. N. Three new species of Acanthostigma (Tubeufiaceae, Dothideomycetes) from Great Smoky Mountains National Park. Mycologia 102(3), 574-587(2010).
	p__Ascomycota	c__Dothideomycetes	o__Tubeufiales	f__Tubeufiaceae	g__Acanthostigma	s__A. septoconstrictum	5--6.5	40--50	45	ascospores			Promputtha, I. & Miller, A. N. Three new species of Acanthostigma (Tubeufiaceae, Dothideomycetes) from Great Smoky Mountains National Park. Mycologia 102(3), 574-587(2010).
	p__Ascomycota	c__Dothideomycetes	o__Tubeufiales	f__Tubeufiaceae	g__Acanthostigma	s__A. perpusillum	5--6	30.5--42	36	ascospores			Promputtha, I. & Miller, A. N. Three new species of Acanthostigma (Tubeufiaceae, Dothideomycetes) from Great Smoky Mountains National Park. Mycologia 102(3), 574-587(2010).
	p__Ascomycota	c__Dothideomycetes	o__Tubeufiales	f__Tubeufiaceae	g__Acanthostigma	s__A. minutum	5--7.5	40--63	51	ascospores			Promputtha, I. & Miller, A. N. Three new species of Acanthostigma (Tubeufiaceae, Dothideomycetes) from Great Smoky Mountains National Park. Mycologia 102(3), 574-587(2010).
	p__Ascomycota	c__Dothideomycetes	o__Tubeufiales	f__Tubeufiaceae	g__Acanthostigma	s__A. multiseptatum	5--7.5	60--90	75	ascospores			Promputtha, I. & Miller, A. N. Three new species of Acanthostigma (Tubeufiaceae, Dothideomycetes) from Great Smoky Mountains National Park. Mycologia 102(3), 574-587(2010).
	p__Ascomycota	c__Dothideomycetes	o__Pleosporales	f__Pleosporaceae	g__Alternaria	s__Alternaria alternata	13--14	37--43	40	ascospores			Ariyawansa, H. A. et al. Towards a natural classification and backbone tree forPleosporaceae. Fungal Divers. 71(1),85-139(2015).
	p__Ascomycota	c__Dothideomycetes	o__Pleosporales	f__Pleosporaceae	g__Alternaria	s__Alternaria murispora	5--7	16--18	17	ascospores			Ariyawansa, H. A. et al. Towards a natural classification and backbone tree forPleosporaceae. Fungal Divers. 71(1),85-139(2015).
	p__Ascomycota	c__Dothideomycetes	o__Pleosporales	f__Pleosporaceae	g__Clathrospora	s__Clathrospora elynae	18--27	40--65	52	ascospores			Ariyawansa, H. A. et al. Towards a natural classification and backbone tree forPleosporaceae. Fungal Divers. 71(1),85-139(2015).
	p__Ascomycota	c__Dothideomycetes	o__Pleosporales	f__Pleosporaceae	g__Comoclathris	s__Comoclathris lanata	8--13	20--32	26	ascospores			Ariyawansa, H. A. et al. Towards a natural classification and backbone tree forPleosporaceae. Fungal Divers. 71(1),85-139(2015).
	p__Ascomycota	c__Dothideomycetes	o__Pleosporales	f__Pleosporaceae	g__Comoclathris	s__Comoclathris sedi	8--10	19--20	19.5	ascospores			Ariyawansa, H. A. et al. Towards a natural classification and backbone tree forPleosporaceae. Fungal Divers. 71(1),85-139(2015).
	p__Ascomycota	c__Dothideomycetes	o__Pleosporales	f__Pleosporaceae	g__Dactuliophora	s__Dactuliophora tarrii	7--10	20--25	22	ascospores			Ariyawansa, H. A. et al. Towards a natural classification and backbone tree forPleosporaceae. Fungal Divers. 71(1),85-139(2015).
	p__Ascomycota	c__Dothideomycetes	o__Pleosporales	f__Pleosporaceae	g__Curvularia	s__Curvularia lunata	9--13	21--31	26	conidia			Ariyawansa, H. A. et al. Towards a natural classification and backbone tree forPleosporaceae. Fungal Divers. 71(1),85-139(2015).
	p__Ascomycota	c__Dothideomycetes	o__Pleosporales	f__Pleosporaceae	g__Decorospora	s__Decorospora gaudefroyi	7--10	20--25	22.5	ascospores			Ariyawansa, H. A. et al. Towards a natural classification and backbone tree forPleosporaceae. Fungal Divers. 71(1),85-139(2015).
	p__Ascomycota	c__Dothideomycetes	o__Pleosporales	f__Pleosporaceae	g__Diademosa	s__Diademosa californiana	26--32	50--65	57	ascospores			Ariyawansa, H. A. et al. Towards a natural classification and backbone tree forPleosporaceae. Fungal Divers. 71(1),85-139(2015).
	p__Ascomycota	c__Dothideomycetes	o__Pleosporales	f__Pleosporaceae	g__Kriegeriella	s__Kriegeriella minuta	4--5	10--12	11	ascospores			Ariyawansa, H. A. et al. Towards a natural classification and backbone tree forPleosporaceae. Fungal Divers. 71(1),85-139(2015).
	p__Ascomycota	c__Dothideomycetes	o__Pleosporales	f__Pleosporaceae	g__Johnalcornia	s__Johnalcornia aberrans	9--17	21--49	35	conidia			Ariyawansa, H. A. et al. Towards a natural classification and backbone tree forPleosporaceae. Fungal Divers. 71(1),85-139(2015).
	p__Ascomycota	c__Dothideomycetes	o__Pleosporales	f__Pleosporaceae	g__Neocamarosporium	s__Neocamarosporium goegapense	15--19	15--24	19.5	conidia			Ariyawansa, H. A. et al. Towards a natural classification and backbone tree forPleosporaceae. Fungal Divers. 71(1),85-139(2015).
	p__Ascomycota	c__Dothideomycetes	o__Pleosporales	f__Pleosporaceae	g__Paradendryphiella	s__Paradendryphiella salina	5--9	16--65	40	conidia			Ariyawansa, H. A. et al. Towards a natural classification and backbone tree forPleosporaceae. Fungal Divers. 71(1),85-139(2015).
	p__Ascomycota	c__Dothideomycetes	o__Pleosporales	f__Pleosporaceae	g__Platysporoides	s__Platysporoides chartarum	8--11	20--26	23	conidia			Ariyawansa, H. A. et al. Towards a natural classification and backbone tree forPleosporaceae. Fungal Divers. 71(1),85-139(2015).
	p__Ascomycota	c__Dothideomycetes	o__Pleosporales	f__Pleosporaceae	g__Pleospora	s__Pleospora herbarum	12--15	25--40	32.5	ascospores			Ariyawansa, H. A. et al. Towards a natural classification and backbone tree forPleosporaceae. Fungal Divers. 71(1),85-139(2015).
	p__Ascomycota	c__Dothideomycetes	o__Pleosporales	f__Pleosporaceae	g__Porocercospora	s__Porocercospora seminalis	5--7	60--90	75	conidia			Ariyawansa, H. A. et al. Towards a natural classification and backbone tree forPleosporaceae. Fungal Divers. 71(1),85-139(2015).
	p__Ascomycota	c__Dothideomycetes	o__Pleosporales	f__Pleosporaceae	g__Pseudoyuconia	s__Pseudoyuconia thalictri	9--12	21--25	23	ascospores			Ariyawansa, H. A. et al. Towards a natural classification and backbone tree forPleosporaceae. Fungal Divers. 71(1),85-139(2015).
	p__Ascomycota	c__Dothideomycetes	o__Pleosporales	f__Pleosporaceae	g__Pyrenophora	s__Pyrenophora phaeocomes	27--34	78--96	88	ascospores			Ariyawansa, H. A. et al. Towards a natural classification and backbone tree forPleosporaceae. Fungal Divers. 71(1),85-139(2015).
	p__Ascomycota	c__Dothideomycetes	o__Pleosporales	f__Pleosporaceae	g__Austropleospora	s__Austropleospora osteospermi	6--8.4	16.5--21	19	ascospores			Ariyawansa, H. A. et al. Towards a natural classification and backbone tree forPleosporaceae. Fungal Divers. 71(1),85-139(2015).
	p__Ascomycota	c__Dothideomycetes	o__Pleosporales	f__Pleosporaceae	g__Macrospora	s__Macrospora scirpicola	8--12	16--28	22	ascospores			Ariyawansa, H. A. et al. Towards a natural classification and backbone tree forPleosporaceae. Fungal Divers. 71(1),85-139(2015).
	p__Ascomycota	c__Dothideomycetes	o__Pyrenulales	f__Strigulaceae	g__Strigula	s__Strigula melanobapha	3--5	12--20	16	ascospores			Kumar, S. NEW DISTRIBUTION RECORDS OF STRIGULA (STRIGULACEAE, ASCOMYCOTA) FROM THE WESTERN GHATS IN INDIA. Polish Botanical J.60(1),99-103 (2015).
	p__Ascomycota	c__Dothideomycetes	o__Pyrenulales	f__Strigulaceae	g__Strigula	s__Strigula nemathora	4--5	15--22	18	ascospores			Kumar, S. NEW DISTRIBUTION RECORDS OF STRIGULA (STRIGULACEAE, ASCOMYCOTA) FROM THE WESTERN GHATS IN INDIA. Polish Botanical J.60(1),99-103 (2015).
	p__Ascomycota	c__Dothideomycetes	o__Pyrenulales	f__Strigulaceae	g__Strigula	s__Strigula nemathora	4--6	15--22	18	ascospores			Kumar, S. NEW DISTRIBUTION RECORDS OF STRIGULA (STRIGULACEAE, ASCOMYCOTA) FROM THE WESTERN GHATS IN INDIA. Polish Botanical J.60(1),99-103 (2015).
	p__Ascomycota	c__Dothideomycetes	o__Pyrenulales	f__Strigulaceae	g__Strigula	s__Strigula orbicularis	3--6	15--22	18	ascospores			Kumar, S. NEW DISTRIBUTION RECORDS OF STRIGULA (STRIGULACEAE, ASCOMYCOTA) FROM THE WESTERN GHATS IN INDIA. Polish Botanical J.60(1),99-103 (2015).
	p__Ascomycota	c__Dothideomycetes	o__Pleosporales	f__Venturiaceae	g__Cylindrosympodium	s__Cylindrosympodium lauri	2.5--3.5	45--80	62.5	conidia			Crous, P. W. et al. Opportunistic, human-pathogenic species in the Herpotrichiellaceae are phenotypically similar to saprobic or phytopathogenic species in the Venturiaceae. Stud. Mycol. 58(58),185-232(2007).
	p__Ascomycota	c__Dothideomycetes	o__Pleosporales	f__Venturiaceae	g__Fusicladium	s__Fusicladium africanum	2--2.5	8--17	12.5	conidia			Crous, P. W. et al. Opportunistic, human-pathogenic species in the Herpotrichiellaceae are phenotypically similar to saprobic or phytopathogenic species in the Venturiaceae. Stud. Mycol. 58(58),185-232(2007).
	p__Ascomycota	c__Dothideomycetes	o__Pleosporales	f__Venturiaceae	g__Fusicladium	s__Fusicladium convolvularum	3.5--6	13--35	24	conidia			Crous, P. W. et al. Opportunistic, human-pathogenic species in the Herpotrichiellaceae are phenotypically similar to saprobic or phytopathogenic species in the Venturiaceae. Stud. Mycol. 58(58),185-232(2007).
	p__Ascomycota	c__Dothideomycetes	o__Pleosporales	f__Venturiaceae	g__Fusicladium	s__Fusicladium fagi	3--3.5	8--20	14	conidia			Crous, P. W. et al. Opportunistic, human-pathogenic species in the Herpotrichiellaceae are phenotypically similar to saprobic or phytopathogenic species in the Venturiaceae. Stud. Mycol. 58(58),185-232(2007).
	p__Ascomycota	c__Dothideomycetes	o__Pleosporales	f__Venturiaceae	g__Fusicladium	s__Fusicladium mandshuricum	6--10.5	24--57	40	conidia			Crous, P. W. et al. Opportunistic, human-pathogenic species in the Herpotrichiellaceae are phenotypically similar to saprobic or phytopathogenic species in the Venturiaceae. Stud. Mycol. 58(58),185-232(2007).
	p__Ascomycota	c__Dothideomycetes	o__Pleosporales	f__Venturiaceae	g__Fusicladium	s__Fusicladium pini	1.5--2.5	6--17	13	conidia			Crous, P. W. et al. Opportunistic, human-pathogenic species in the Herpotrichiellaceae are phenotypically similar to saprobic or phytopathogenic species in the Venturiaceae. Stud. Mycol. 58(58),185-232(2007).
	p__Ascomycota	c__Dothideomycetes	o__Pleosporales	f__Venturiaceae	g__Fusicladium	s__Fusicladium ramoconidii	2--3	8--16	12	conidia			Crous, P. W. et al. Opportunistic, human-pathogenic species in the Herpotrichiellaceae are phenotypically similar to saprobic or phytopathogenic species in the Venturiaceae. Stud. Mycol. 58(58),185-232(2007).
								avg.body size	28.2532
	p__Glomeromycota	c__Glomeromycetes	o__Acaulosporales	f__Acaulosporaceae	g__Acaulospora	s__Acaulospora aspera		120--195	160	glomerospores			Corazon-Guivin1,M. A. et al. Acaulospora aspera, a new fungal species in the Glomeromycetes from rhizosphere soils of the inka nut (Plukenetia volubilis L.) in Peru. J.Appl. Bot. Food Qual. 92, 250-257 (2019).
	p__Glomeromycota	c__Glomeromycetes	o__Archaeosporales	f__Ambisporaceae	g__Ambispora	s__Ambispora granatensis		90--150	120	glomerospores			Palenzuela, J., José-Miguel, Barea. & Oehl, F. F. Ambispora granatensis, a new arbuscular mycorrhizal fungus, associated with Asparagus officinalis in Andalucía (Spain). Mycologia 103(2),333-340(2011).
	p__Glomeromycota	c__Glomeromycetes	o__Glomerales	f__Glomeraceae	g__Rhizoglomus	s__Rhizoglomus antarcticum		70--120	95	glomerospores			Sieverding, E. Rhizoglomus, a new genus of the Glomeraceae. Mycotaxon -Ithaca Ny- 129(2),373-386(2014).
	p__Glomeromycota	c__Glomeromycetes	o__Scutellosporales	f__Scutellosporaceae	g__Orbispora	s__Orbispora pernambucana		105--150	125	glomerospores			Oehl, F. et al. Orbispora gen. nov. ancestral in the Scutellosporaceae (Glomeromycetes). Mycotaxon -Ithaca Ny- 116(1),161-169(2011).
	p__Glomeromycota	c__Glomeromycetes	o__Scutellosporales	f__Scutellosporaceae	g__Orbispora	s__O. projecturata		100-180	140	glomerospores			Oehl, F. et al. Orbispora gen. nov. ancestral in the Scutellosporaceae (Glomeromycetes). Mycotaxon -Ithaca Ny- 116(1),161-169(2011).
	p__Glomeromycota	c__Glomeromycetes	o__Scutellosporales	f__Scutellosporaceae	g__Scutellospora	s__S. crenulata		100--170	135	glomerospores			Oehl, F. et al. Orbispora gen. nov. ancestral in the Scutellosporaceae (Glomeromycetes). Mycotaxon -Ithaca Ny- 116(1),161-169(2011).
	p__Glomeromycota	c__Glomeromycetes	o__Scutellosporales	f__Scutellosporaceae	g__Scutellospora	s__Scutellospora dipapillosa		130--180	150	glomerospores			Oehl, F. et al. Orbispora gen. nov. ancestral in the Scutellosporaceae (Glomeromycetes). Mycotaxon -Ithaca Ny- 116(1),161-169(2011).
	p__Glomeromycota	c__Glomeromycetes	o__Scutellosporales	f__Scutellosporaceae	g__Scutellospora	s__S. arenicola		160--360	260	glomerospores			Oehl, F. et al. Orbispora gen. nov. ancestral in the Scutellosporaceae (Glomeromycetes). Mycotaxon -Ithaca Ny- 116(1),161-169(2011).
	p__Glomeromycota	c__Glomeromycetes	o__Scutellosporales	f__Scutellosporaceae	g__Scutellospora	s__S. tricalypta		300--460	380	glomerospores			Oehl, F. et al. Orbispora gen. nov. ancestral in the Scutellosporaceae (Glomeromycetes). Mycotaxon -Ithaca Ny- 116(1),161-169(2011).
	p__Glomeromycota	c__Glomeromycetes	o__Scutellosporales	f__Scutellosporaceae	g__Scutellospora	s__S. calospora		100--500	300	glomerospores			Oehl, F. et al. Orbispora gen. nov. ancestral in the Scutellosporaceae (Glomeromycetes). Mycotaxon -Ithaca Ny- 116(1),161-169(2011).
	p__Glomeromycota	c__Glomeromycetes	o__Scutellosporales	f__Scutellosporaceae	g__Scutellospora	s__S. dipurpurescens		140--240	190	glomerospores			Oehl, F. et al. Orbispora gen. nov. ancestral in the Scutellosporaceae (Glomeromycetes). Mycotaxon -Ithaca Ny- 116(1),161-169(2011).
	p__Glomeromycota	c__Glomeromycetes	o__Glomerales	f__Glomeraceae	g__Glomus	s__G. caledonium		5--50	23	glomerospores			Wang, F. Y., Lin, X. G. & Hu, J. L. Glomus caledonium spores can be occupied byGlomus microaggregatum spores. Ann. Microbiol. 59(4),693-697(2009).
	p__Glomeromycota	c__Glomeromycetes	o__Glomerales	f__Glomeraceae	g__Glomus	s__Glomus microaggregatum		30--40	35	glomerospores			Wang, F. Y., Lin, X. G. & Hu, J. L. Glomus caledonium spores can be occupied byGlomus microaggregatum spores. Ann. Microbiol. 59(4),693-697(2009).
	p__Glomeromycota	c__Glomeromycetes	o__Glomerales	f__Glomeraceae	g__Glomus	s__Gl. coremioides		60	60	glomerospores			Oehl, F. et al. Glomeromycota: three new genera and glomoid species reorganized. Mycotaxon 116(1),75-120(2011).
	p__Glomeromycota	c__Glomeromycetes	o__Glomerales	f__Glomeraceae	g__Glomus	s__Gl. clavisporum		120--160	140	glomerospores			Oehl, F. et al. Glomeromycota: three new genera and glomoid species reorganized. Mycotaxon 116(1),75-120(2011).
	p__Glomeromycota	c__Glomeromycetes	o__Glomerales	f__Glomeraceae	g__Glomus	s__Gl. badium		60	60	glomerospores			Oehl, F. et al. Glomeromycota: three new genera and glomoid species reorganized. Mycotaxon 116(1),75-120(2011).
	p__Glomeromycota	c__Glomeromycetes	o__Glomerales	f__Glomeraceae	g__Glomus	s__Gl. taiwanense		60	60	glomerospores			Oehl, F. et al. Glomeromycota: three new genera and glomoid species reorganized. Mycotaxon 116(1),75-120(2011).
	p__Glomeromycota	c__Glomeromycetes	o__Glomerales	f__Glomeraceae	g__Glomus	s__Gl. sinuosum		80	80	glomerospores			Oehl, F. et al. Glomeromycota: three new genera and glomoid species reorganized. Mycotaxon 116(1),75-120(2011).
	p__Glomeromycota	c__Glomeromycetes	o__Glomerales	f__Glomeraceae	g__Glomus	s__Gl. pachycaule		30--50	40	glomerospores			Oehl, F. et al. Glomeromycota: three new genera and glomoid species reorganized. Mycotaxon 116(1),75-120(2011).
	p__Glomeromycota	c__Glomeromycetes	o__Glomerales	f__Glomeraceae	g__Glomus	s__Gl. rubiforme		45	45	glomerospores			Oehl, F. et al. Glomeromycota: three new genera and glomoid species reorganized. Mycotaxon 116(1),75-120(2011).
								avg.body size	129.9
Protists	p__Labyrinthulomycetes	c__norank	o__norank	f__Thraustochytriaceae	g__Aplanochytrium	s__A. stocchinoi		1--4	6	aplanosporae sphaericae			Moro,I., Negrisolo,E., Callegaro,A. & Andreoli, C.Aplanochytrium stocchinoi: a New Labyrinthulomycota from the Southern Ocean (Ross Sea, Antarctica).Protist 154, 331-340(2003).
	p__Labyrinthulomycetes	c__norank	o__norank	f__Thraustochytriaceae	g__Aplanochytrium	s__A. haliotidis		5.2--8.6	7	aplanosporae sphaericae			Moro,I., Negrisolo,E., Callegaro,A. & Andreoli, C.Aplanochytrium stocchinoi: a New Labyrinthulomycota from the Southern Ocean (Ross Sea, Antarctica).Protist 154, 331-340(2003).
	p__Labyrinthulomycetes	c__norank	o__norank	f__Thraustochytriaceae	g__Aplanochytrium	s__A. kerguelensis		1.8--6.5	4.2	aplanosporae sphaericae			Moro,I., Negrisolo,E., Callegaro,A. & Andreoli, C.Aplanochytrium stocchinoi: a New Labyrinthulomycota from the Southern Ocean (Ross Sea, Antarctica).Protist 154, 331-340(2003).
	p__Labyrinthulomycetes	c__norank	o__norank	f__Thraustochytriaceae	g__Aplanochytrium	s__A. minutum		5--10	7.5	oval			Moro,I., Negrisolo,E., Callegaro,A. & Andreoli, C.Aplanochytrium stocchinoi: a New Labyrinthulomycota from the Southern Ocean (Ross Sea, Antarctica).Protist 154, 331-340(2003).
	p__Labyrinthulomycetes	c__norank	o__norank	f__Thraustochytriaceae	g__Aplanochytrium	s__A. saliens		4--9	6.5	ovoid			Moro,I., Negrisolo,E., Callegaro,A. & Andreoli, C.Aplanochytrium stocchinoi: a New Labyrinthulomycota from the Southern Ocean (Ross Sea, Antarctica).Protist 154, 331-340(2003).
	p__Labyrinthulomycetes	c__norank	o__norank	f__Thraustochytriaceae	g__Aplanochytrium	s__A. schizochytrop		5--7	6	aplanosporae sphaericae			Moro,I., Negrisolo,E., Callegaro,A. & Andreoli, C.Aplanochytrium stocchinoi: a New Labyrinthulomycota from the Southern Ocean (Ross Sea, Antarctica).Protist 154, 331-340(2003).
	p__Labyrinthulomycetes	c__norank	o__norank	f__Thraustochytriaceae	g__Aplanochytrium	s__A. thaisi		5.5--8	7	ovoid			Moro,I., Negrisolo,E., Callegaro,A. & Andreoli, C.Aplanochytrium stocchinoi: a New Labyrinthulomycota from the Southern Ocean (Ross Sea, Antarctica).Protist 154, 331-340(2003).
	p__Labyrinthulomycetes	c__norank	o__norank	f__Thraustochytriaceae	g__Aplanochytrium	s__A. yorkensis		3--6	4.5	aplanosporae sphaericae			Moro,I., Negrisolo,E., Callegaro,A. & Andreoli, C.Aplanochytrium stocchinoi: a New Labyrinthulomycota from the Southern Ocean (Ross Sea, Antarctica).Protist 154, 331-340(2003).
	p__Labyrinthulomycetes	c__norank	o__norank	f__Labyrinthulaceae	g__Labyrinthula	s__L.zosterae	3.5--5	15.5--19.5	17	vegetative cell			Muehlstein, L. K., Porter, D.& Short, P. F. T. Labyrinthula zosterae sp. nov. the Causative Agent of Wasting Disease of Eelgrass, Zostera marina. Mycologia 83(2),180-191(1991).
	p__Labyrinthulomycetes	c__norank	o__norank	f__Labyrinthulaceae	g__Sorodiplophrys	s__S.stercorea		8--14	11	vegetative cell			Tice,A. K.et al. Sorodiplophrys stercorea: Another Novel Lineage of Sorocarpic Multicellularity. J. Eukaryot. Microbiol.63(5)(2016).
	p__Labyrinthulomycetes	c__norank	o__norank	f__norank	g__Diplophrys	s__D. mutabilis	3.1--8.3	3.4--10.3	7	vegetative cell			Takahashi, Y. et al. Diplophrys mutabilis sp. nov. a New Member of Labyrinthulomycetes from Freshwater Habitats. Protist 165(1),50-65(2014).
	p__Labyrinthulomycetes	c__norank	o__norank	f__Thraustochytriaceae	g__Monorhizochytrium	s__M. globosum		5.1--19.8	12.5	vegetative cell			Doi, K. & Honda, D. Proposal of Monorhizochytrium globosum gen. nov. comb. nov. (Stramenopiles, Labyrinthulomycetes) for former Thraustochytrium globosum based on morphological features and phylogenetic relationships. Phycol. Res. 65(3) (2017).
	p__Labyrinthulomycetes	c__norank	o__norank	f__Thraustochytriaceae	g__Thraustochytrium	s__NBRC		5.2--13.8	8.5	vegetative cell			Doi, K. & Honda, D. Proposal of Monorhizochytrium globosum gen. nov. comb. nov. (Stramenopiles, Labyrinthulomycetes) for former Thraustochytrium globosum based on morphological features and phylogenetic relationships. Phycol. Res. 65(3) (2017).
	p__Labyrinthulomycetes	c__norank	o__norank	f__Thraustochytriaceae	g__Thraustochytrium	s__M. globosum		5.5--15.5	10.5	vegetative cell			Doi, K. & Honda, D. Proposal of Monorhizochytrium globosum gen. nov. comb. nov. (Stramenopiles, Labyrinthulomycetes) for former Thraustochytrium globosum based on morphological features and phylogenetic relationships. Phycol. Res. 65(3) (2017).
								avg.body size	8.22857
	p__Cercozoa	c__Glissomonadida	o__norank	f__norank	g__Heteromita	s__H. ovata		27--35	31	body size			Howe, A.T.et al. Phylogeny, Taxonomy, and Astounding Genetic Diversity of Glissomonadida ord. nov. The Dominant Gliding Zooflagellates in Soil (Protozoa: Cercozoa). Protist 160(2),159-189 (2009).
	p__Cercozoa	c__Glissomonadida	o__norank	f__norank	g__Heteromita	s__H. granulum		11	11	body size			Howe, A.T.et al. Phylogeny, Taxonomy, and Astounding Genetic Diversity of Glissomonadida ord. nov. The Dominant Gliding Zooflagellates in Soil (Protozoa: Cercozoa). Protist 160(2),159-189 (2009).
	p__Cercozoa	c__Glissomonadida	o__norank	f__norank	g__Heteromita	s__H. angusta		26	26	body size			Howe, A.T.et al. Phylogeny, Taxonomy, and Astounding Genetic Diversity of Glissomonadida ord. nov. The Dominant Gliding Zooflagellates in Soil (Protozoa: Cercozoa). Protist 160(2),159-189 (2009).
	p__Cercozoa	c__Glissomonadida	o__norank	f__Sandonidae	g__Neoheteromita	s__N. globosa		5--8	6.5	body size			Howe, A.T.et al. Phylogeny, Taxonomy, and Astounding Genetic Diversity of Glissomonadida ord. nov. The Dominant Gliding Zooflagellates in Soil (Protozoa: Cercozoa). Protist 160(2),159-189 (2009).
	p__Cercozoa	c__Glissomonadida	o__norank	f__Sandonidae	g__Neoheteromita	s__N. hederae		6.5--10	8.5	body size			Howe, A.T.et al. Phylogeny, Taxonomy, and Astounding Genetic Diversity of Glissomonadida ord. nov. The Dominant Gliding Zooflagellates in Soil (Protozoa: Cercozoa). Protist 160(2),159-189 (2009).
	p__Cercozoa	c__Glissomonadida	o__norank	f__Sandonidae	g__Neoheteromita	s__N. soli		6.5--13	10	body size			Howe, A.T.et al. Phylogeny, Taxonomy, and Astounding Genetic Diversity of Glissomonadida ord. nov. The Dominant Gliding Zooflagellates in Soil (Protozoa: Cercozoa). Protist 160(2),159-189 (2009).
	p__Cercozoa	c__Glissomonadida	o__norank	f__Sandonidae	g__Neoheteromita	s__N. caudratti		4.5--6.5	5.5	body size			Howe, A.T.et al. Phylogeny, Taxonomy, and Astounding Genetic Diversity of Glissomonadida ord. nov. The Dominant Gliding Zooflagellates in Soil (Protozoa: Cercozoa). Protist 160(2),159-189 (2009).
	p__Cercozoa	c__Glissomonadida	o__norank	f__Sandonidae	g__Flectomonaslenta	s__F.ekelundi		6--10	8	body size			Howe, A.T.et al. Phylogeny, Taxonomy, and Astounding Genetic Diversity of Glissomonadida ord. nov. The Dominant Gliding Zooflagellates in Soil (Protozoa: Cercozoa). Protist 160(2),159-189 (2009).
	p__Cercozoa	c__Glissomonadida	o__norank	f__Sandonidae	g__Sandona	s__S. campae		4.5--6.5	5.5	body size			Howe, A.T.et al. Phylogeny, Taxonomy, and Astounding Genetic Diversity of Glissomonadida ord. nov. The Dominant Gliding Zooflagellates in Soil (Protozoa: Cercozoa). Protist 160(2),159-189 (2009).
	p__Cercozoa	c__Glissomonadida	o__norank	f__Sandonidae	g__Sandona	s__Sandona mutans		4--6.5	5.5	body size			Howe, A.T.et al. Phylogeny, Taxonomy, and Astounding Genetic Diversity of Glissomonadida ord. nov. The Dominant Gliding Zooflagellates in Soil (Protozoa: Cercozoa). Protist 160(2),159-189 (2009).
	p__Cercozoa	c__Glissomonadida	o__norank	f__Sandonidae	g__Sandona	s__Sandona dimutans		2.5--6.5	4.5	body size			Howe, A.T.et al. Phylogeny, Taxonomy, and Astounding Genetic Diversity of Glissomonadida ord. nov. The Dominant Gliding Zooflagellates in Soil (Protozoa: Cercozoa). Protist 160(2),159-189 (2009).
	p__Cercozoa	c__Glissomonadida	o__norank	f__Sandonidae	g__Sandona	s__Sandona trimutans		3.5--5.5	4.5	body size			Howe, A.T.et al. Phylogeny, Taxonomy, and Astounding Genetic Diversity of Glissomonadida ord. nov. The Dominant Gliding Zooflagellates in Soil (Protozoa: Cercozoa). Protist 160(2),159-189 (2009).
	p__Cercozoa	c__Glissomonadida	o__norank	f__Sandonidae	g__Sandona	s__Sandona tetramutans		3.5--5.5	4.5	body size			Howe, A.T.et al. Phylogeny, Taxonomy, and Astounding Genetic Diversity of Glissomonadida ord. nov. The Dominant Gliding Zooflagellates in Soil (Protozoa: Cercozoa). Protist 160(2),159-189 (2009).
	p__Cercozoa	c__Glissomonadida	o__norank	f__Sandonidae	g__Sandona	s__Sandona pentamutans		3.5--4	4	body size			Howe, A.T.et al. Phylogeny, Taxonomy, and Astounding Genetic Diversity of Glissomonadida ord. nov. The Dominant Gliding Zooflagellates in Soil (Protozoa: Cercozoa). Protist 160(2),159-189 (2009).
	p__Cercozoa	c__Glissomonadida	o__norank	f__Sandonidae	g__Sandona	s__Sandona similis		3.5--5	4.5	body size			Howe, A.T.et al. Phylogeny, Taxonomy, and Astounding Genetic Diversity of Glissomonadida ord. nov. The Dominant Gliding Zooflagellates in Soil (Protozoa: Cercozoa). Protist 160(2),159-189 (2009).
	p__Cercozoa	c__Glissomonadida	o__norank	f__Allapsidae	g__Allapsa	s__Allapsa vibrans		4--6.5	5.5	body size			Howe, A.T.et al. Phylogeny, Taxonomy, and Astounding Genetic Diversity of Glissomonadida ord. nov. The Dominant Gliding Zooflagellates in Soil (Protozoa: Cercozoa). Protist 160(2),159-189 (2009).
	p__Cercozoa	c__Glissomonadida	o__norank	f__Allapsidae	g__Allapsa	s__Allapsa brevifila		3.5--6	4.5	body size			Howe, A.T.et al. Phylogeny, Taxonomy, and Astounding Genetic Diversity of Glissomonadida ord. nov. The Dominant Gliding Zooflagellates in Soil (Protozoa: Cercozoa). Protist 160(2),159-189 (2009).
	p__Cercozoa	c__Glissomonadida	o__norank	f__Allapsidae	g__Allapsa	s__Allapsa fimicola		4--5.5	5	body size			Howe, A.T.et al. Phylogeny, Taxonomy, and Astounding Genetic Diversity of Glissomonadida ord. nov. The Dominant Gliding Zooflagellates in Soil (Protozoa: Cercozoa). Protist 160(2),159-189 (2009).
	p__Cercozoa	c__Glissomonadida	o__norank	f__Sandonidae	g__Teretomonas	s__Teretomonasrotunda		3.5--4.5	4	body size			Howe, A.T.et al. Phylogeny, Taxonomy, and Astounding Genetic Diversity of Glissomonadida ord. nov. The Dominant Gliding Zooflagellates in Soil (Protozoa: Cercozoa). Protist 160(2),159-189 (2009).
	p__Cercozoa	c__Glissomonadida	o__norank	f__Bodomorphidae	g__Bodomorpha	s__Bodomorpha minima		4.5--6.5	5.5	body size			Howe, A.T.et al. Phylogeny, Taxonomy, and Astounding Genetic Diversity of Glissomonadida ord. nov. The Dominant Gliding Zooflagellates in Soil (Protozoa: Cercozoa). Protist 160(2),159-189 (2009).
	p__Cercozoa	c__Glissomonadida	o__norank	f__Proleptomonadidae	g__Proleptomonas	s__Proleptomonas faecicola		5.5	5.5	body size			Howe, A.T.et al. Phylogeny, Taxonomy, and Astounding Genetic Diversity of Glissomonadida ord. nov. The Dominant Gliding Zooflagellates in Soil (Protozoa: Cercozoa). Protist 160(2),159-189 (2009).
								avg.body size	8.07143
	p__Amoebozoa	c__Myxogastria	o__Stemonitida	f__Stemonitidae	g__Stemonitopsis	s__Stemonitopsis typhina		7.5--10	8.5	body size			Dai, D. et al. Life Cycles of Myxogastria Stemonitopsis typhina and Stemonitis fusca on Agar Culture. J. Eukaryot. Microbiol.67, 66-75(2020).
	p__Amoebozoa	c__Myxogastria	o__Stemonitida	f__Stemonitidae	g__Stemonitopsis	s__Ste. typhina		6--7	6.5	body size			Dai, D. et al. Life Cycles of Myxogastria Stemonitopsis typhina and Stemonitis fusca on Agar Culture. J. Eukaryot. Microbiol.67, 66-75(2020).
	p__Amoebozoa	c__Myxogastria	o__Stemonitida	f__Stemonitidae	g__Stemonitopsis	s__Stemonitis fusca		7.5--10	8.5	body size			Dai, D. et al. Life Cycles of Myxogastria Stemonitopsis typhina and Stemonitis fusca on Agar Culture. J. Eukaryot. Microbiol.67, 66-75(2020).
	p__Amoebozoa	c__Myxogastria	o__Stemonitida	f__Stemonitidae	g__Stemonitopsis	s__S. fusca		7--8.5	8	body size			Dai, D. et al. Life Cycles of Myxogastria Stemonitopsis typhina and Stemonitis fusca on Agar Culture. J. Eukaryot. Microbiol.67, 66-75(2020).
								avg.body size	7.875
	p__Schizoplasmodiida	c__norank	o__norank	f__norank	g__Phalansterium	s__Phalansterium arcticum		7--10	8.5	body size			Shmakova, L. A. et al. Morphology, biology and phylogeny of, Phalansterium arcticum, sp. n. (Amoebozoa, Variosea), isolated from ancient Arctic permafrost. Eur. J. Protistol. 63, 117-129(2018).
	p__Schizoplasmodiida	c__norank	o__norank	f__norank	g__Phalansterium	s__Nematostelium ovatum		10--15	12	body size			Aguilar, M., Lado, C.& Spiegel, F. W. Protostelids from deciduous forests: first data from southwestern Europe. Mycol. Res. 111(7),863-872(2007).
	p__Schizoplasmodiida	c__norank	o__norank	f__norank	g__Phalansterium	s__Schizoplasmodiopsis amoeboidea		15--15	15	body size			Aguilar, M., Lado, C.& Spiegel, F. W. Protostelids from deciduous forests: first data from southwestern Europe. Mycol. Res. 111(7),863-872(2007).
	p__Schizoplasmodiida	c__norank	o__norank	f__norank	g__Phalansterium	s__Schizoplasmodiopsis micropunctata		10--15	12	body size			Aguilar, M., Lado, C.& Spiegel, F. W. Protostelids from deciduous forests: first data from southwestern Europe. Mycol. Res. 111(7),863-872(2007).
								avg.body size	11.875
	p__Cercozoa	c__Cercomonadidae	o__norank	f__norank	g__Paracercomonas			3--18	10.5	body size			Karpov, S. A. et al. Molecular Phylogeny of Cercomonadidae and Kinetid Patterns of Cercomonas and Eocercomonas gen. nov. (Cercomonadida, Cercozoa). Protist 157(2),125-158(2006).
	p__Cercozoa	c__Cercomonadidae	o__norank	f__norank	g__Cercomonas			5--60	32.5	body size			Karpov, S. A. et al. Molecular Phylogeny of Cercomonadidae and Kinetid Patterns of Cercomonas and Eocercomonas gen. nov. (Cercomonadida, Cercozoa). Protist 157(2),125-158(2006).
	p__Cercozoa	c__Cercomonadidae	o__norank	f__norank	g__Eocercomonas			5--15	10	body size			Karpov, S. A. et al. Molecular Phylogeny of Cercomonadidae and Kinetid Patterns of Cercomonas and Eocercomonas gen. nov. (Cercomonadida, Cercozoa). Protist 157(2),125-158(2006).
	p__Cercozoa	c__Cercomonadidae	o__norank	f__norank	g__Nucleocercomonas			10--13	11.5	body size			Brabender, M. et al. Phylogenetic and Morphological Diversity of Novel Soil Cercomonad Species with a Description of Two New Genera (Nucleocercomonas and Metabolomonas). Protist 163(4),0-0(2012).
	p__Cercozoa	c__Cercomonadidae	o__norank	f__norank	g__Cavernomonas			3--9	6	body size			Bass, D. et al. Phylogeny and Classification of Cercomonadida (Protozoa, Cercozoa): Cercomonas, Eocercomonas, Paracercomonas, and Cavernomonas gen. nov. Protist 160(4),483-521(2009).
	p__Cercozoa	c__Cercomonadidae	o__norank	f__norank	g__Brevimastigomonas			5--8	6.5	body size			Jeuck, A. & Arndt, H. A Short Guide to Common Heterotrophic Flagellates of Freshwater Habitats Based on the Morphology of Living Organisms. Protist 164(6),842-860(2013).
	p__Cercozoa	c__Cercomonadidae	o__norank	f__norank	g__Metabolomonas			9--13	10.5	body size			Brabender, M. et al. Phylogenetic and Morphological Diversity of Novel Soil Cercomonad Species with a Description of Two New Genera (Nucleocercomonas and Metabolomonas). Protist 163(4),0-0(2012).
								avg.body size	12.5
	p__Tubulinea	c__Arcellinida	o__Phryganellina	f__norank	g__Cryptodifflugia	s__Meisterfeldia chibisovi	4.5--4.93	9.5--10.75	10.01	body size			Bobrov, A. A. Description of a New Testate Amoebae Genus Meisterfeldia with Notes on the Systematics of the Suborder Phryganellina (Amebozoa; Tubulinea; Arcellinida). Acta protozool. 55(4),211-219 (2016).
	p__Tubulinea	c__Arcellinida	o__Phryganellina	f__norank	g__Cryptodifflugia	s__Meisterfeldia wegeneri	4--5	6--10.5	9.4	body size			Bobrov, A. A. Description of a New Testate Amoebae Genus Meisterfeldia with Notes on the Systematics of the Suborder Phryganellina (Amebozoa; Tubulinea; Arcellinida). Acta protozool. 55(4),211-219 (2016).
	p__Tubulinea	c__Arcellinida	o__Phryganellina	f__norank	g__Cryptodifflugia	s__Meisterfeldia polygonia	3.75--4	6.75--7.5	7.25	body size			Bobrov, A. A. Description of a New Testate Amoebae Genus Meisterfeldia with Notes on the Systematics of the Suborder Phryganellina (Amebozoa; Tubulinea; Arcellinida). Acta protozool. 55(4),211-219 (2016).
	p__Tubulinea	c__Arcellinida	o__Phryganellina	f__norank	g__Cryptodifflugia	s__Meisterfeldia turfacea		14--18	16	body size			Bobrov, A. A. Description of a New Testate Amoebae Genus Meisterfeldia with Notes on the Systematics of the Suborder Phryganellina (Amebozoa; Tubulinea; Arcellinida). Acta protozool. 55(4),211-219 (2016).
	p__Tubulinea	c__Arcellinida	o__Phryganellina	f__norank	g__Cryptodifflugia	s__Meisterfeldia vanhoornei		13--15.5	14	body size			Bobrov, A. A. Description of a New Testate Amoebae Genus Meisterfeldia with Notes on the Systematics of the Suborder Phryganellina (Amebozoa; Tubulinea; Arcellinida). Acta protozool. 55(4),211-219 (2016).
	p__Tubulinea	c__Euamoebida	o__norank	f__norank	g__Copromyxa		4.1--5.6	13--17.6	15.4	body size			Kostka, M. et al. Copromyxa laresi n. sp. (Amoebozoa: Tubulinea) and Transfer of Cashia limacoides (Page, 1967) to Copromyxa Zopf, 1885. J. Eukaryot. Microbiol. 64(2) (2016).
	p__Tubulinea	c__Euamoebida	o__norank	f__norank	g__Copromyxa		5.2--6.5	20.9--24.9	23.7	body size			Kostka, M. et al. Copromyxa laresi n. sp. (Amoebozoa: Tubulinea) and Transfer of Cashia limacoides (Page, 1967) to Copromyxa Zopf, 1885. J. Eukaryot. Microbiol. 64(2) (2016).
	p__Tubulinea	c__Euamoebida	o__norank	f__norank	g__Copromyxa		4.6--6.5	22.3--26	24.2	body size			Kostka, M. et al. Copromyxa laresi n. sp. (Amoebozoa: Tubulinea) and Transfer of Cashia limacoides (Page, 1967) to Copromyxa Zopf, 1885. J. Eukaryot. Microbiol. 64(2) (2016).
	p__Tubulinea	c__Euamoebida	o__norank	f__norank	g__Copromyxa		4.6--6.6	21.3--35.3	27.5	body size			Kostka, M. et al. Copromyxa laresi n. sp. (Amoebozoa: Tubulinea) and Transfer of Cashia limacoides (Page, 1967) to Copromyxa Zopf, 1885. J. Eukaryot. Microbiol. 64(2) (2016).
	p__Tubulinea	c__Euamoebida	o__norank	f__norank	g__Copromyxa		5.6	21.4--27.9	25.3	body size			Kostka, M. et al. Copromyxa laresi n. sp. (Amoebozoa: Tubulinea) and Transfer of Cashia limacoides (Page, 1967) to Copromyxa Zopf, 1885. J. Eukaryot. Microbiol. 64(2) (2016).
	p__Tubulinea	c__Arcellinida	o__Echinamoebida	f__norank	g__Echinamoeba	s__Echinamoeba thermarum	8--16	15--35	22	body size			Baumgartner, M. et al. Cultivation and properties ofEchinamoeba thermarumn. sp. an extremely thermophilic amoeba thriving in hot springs. Extremophiles 7(4),267-274 (2003).
	p__Tubulinea	c__norank	o__norank	f__norank	g__Mayorella	s__Mayorella penardi	20--32	48--70	59	body size			Mrva, M . Infection of Mayorella penardi (Gymnamoebia) in oak-hornbeam forest soil by the ectoparasitic fungus Amoebophilus simplex (Zygomycota). Eur.J. Soil Biol. 44(1),0-83 (2008).
	p__Tubulinea	c__Leptomyxida	o__norank	f__norank	g__Flabellula	s__Flabellula schaefferi	25--30	25--40	32	body size			Tomá T.et al. Current view on phylogeny within the genus, Flabellula, Schaeffer, 1926 (Amoebozoa: Leptomyxida). Eur. J. Protistol.64,40-53(2018).
	p__Tubulinea	c__Leptomyxida	o__norank	f__norank	g__Flabellula	s__Flabellula sawyeri	25	30	30	body size			Tomá T.et al. Current view on phylogeny within the genus, Flabellula, Schaeffer, 1926 (Amoebozoa: Leptomyxida). Eur. J. Protistol.64,40-53(2018).
	p__Tubulinea	c__Euamoebida	o__norank	f__norank	g__Hartmannella	s__Hartmannella cantabrigiensis		8--13	10	body size			Brown, M. W., Silberman, J. D.& Spiegel, F. W. “Slime Molds” among the Tubulinea (Amoebozoa): Molecular Systematics and Taxonomy of Copromyxa. Protist 162(2),277-287(2011).
	p__Tubulinea	c__Euamoebida	o__norank	f__norank	g__Ptolemeba	s__Ptolemeba bulliensis	5.5	17.1--37.2	25.6	body size			Watson, P. M., Sorrell, S. C. & Brown, M. W. Ptolemeba n. gen. a Novel Genus of Hartmannellid Amoebae (Tubulinea, Amoebozoa); with an Emphasis on the Taxonomy of Saccamoeba. J. Eukaryot. Microbiol. 61(6),611-619(2014).
	p__Tubulinea	c__Euamoebida	o__norank	f__norank	g__Ptolemeba	s__Ptolemeba noxubium	6	12--29.8	18.8	body size			Watson, P. M., Sorrell, S. C. & Brown, M. W. Ptolemeba n. gen. a Novel Genus of Hartmannellid Amoebae (Tubulinea, Amoebozoa); with an Emphasis on the Taxonomy of Saccamoeba. J. Eukaryot. Microbiol. 61(6),611-619(2014).
								avg.body size	21.7741
	p__Cercozoa	c__Imbricatea	o__Silicofilosea	f__Thaumatomonadida	g__Thaumatomastix	s__T.coloniensis	3--5.8	9.9--14.9	12.6	body size			Wylezich, C. et al. Distribution and Phylogenetic Relationships of Freshwater Thaumatomonads with a Description of the New Species Thaumatomonas coloniensis n. sp. J. Eukaryot. Microbiol. 54(4),347-357(2007).
	p__Cercozoa	c__Imbricatea	o__Marimonadida	f__norank	g__Pseudopirsonia	s__P. diadema	3--4	8--10	9	body size			Stefanie, K., Medlin, L.& Eller, G. Phylogenetic Position of the Parasitoid Nanoflagellate Pirsonia inferred from Nuclear-Encoded Small Subunit Ribosomal DNA and a Description of Pseudopirsonia n. gen. and Pseudopirsonia mucosa (Drebes) comb. nov. Protist 155(2),143-156 (2004).
	p__Cercozoa	c__Imbricatea	o__Marimonadida	f__norank	g__Pseudopirsonia	s__P. eucampiae	4--5	7--9	8	body size			Stefanie, K., Medlin, L.& Eller, G. Phylogenetic Position of the Parasitoid Nanoflagellate Pirsonia inferred from Nuclear-Encoded Small Subunit Ribosomal DNA and a Description of Pseudopirsonia n. gen. and Pseudopirsonia mucosa (Drebes) comb. nov. Protist 155(2),143-156 (2004).
	p__Cercozoa	c__Imbricatea	o__Marimonadida	f__norank	g__Pseudopirsonia	s__P. formosa	5--6	7--8	7.5	body size			Stefanie, K., Medlin, L.& Eller, G. Phylogenetic Position of the Parasitoid Nanoflagellate Pirsonia inferred from Nuclear-Encoded Small Subunit Ribosomal DNA and a Description of Pseudopirsonia n. gen. and Pseudopirsonia mucosa (Drebes) comb. nov. Protist 155(2),143-156 (2004).
	p__Cercozoa	c__Imbricatea	o__Marimonadida	f__norank	g__Pseudopirsonia	s__P. guinardiae	4	10	10	body size			Stefanie, K., Medlin, L.& Eller, G. Phylogenetic Position of the Parasitoid Nanoflagellate Pirsonia inferred from Nuclear-Encoded Small Subunit Ribosomal DNA and a Description of Pseudopirsonia n. gen. and Pseudopirsonia mucosa (Drebes) comb. nov. Protist 155(2),143-156 (2004).
	p__Cercozoa	c__Imbricatea	o__Marimonadida	f__norank	g__Pseudopirsonia	s__P. punctigerae	3--4	7--8	8.5	body size			Stefanie, K., Medlin, L.& Eller, G. Phylogenetic Position of the Parasitoid Nanoflagellate Pirsonia inferred from Nuclear-Encoded Small Subunit Ribosomal DNA and a Description of Pseudopirsonia n. gen. and Pseudopirsonia mucosa (Drebes) comb. nov. Protist 155(2),143-156 (2004).
	p__Cercozoa	c__Imbricatea	o__Marimonadida	f__norank	g__Pseudopirsonia	s__P. verrucosa	3	8	8	body size			Stefanie, K., Medlin, L.& Eller, G. Phylogenetic Position of the Parasitoid Nanoflagellate Pirsonia inferred from Nuclear-Encoded Small Subunit Ribosomal DNA and a Description of Pseudopirsonia n. gen. and Pseudopirsonia mucosa (Drebes) comb. nov. Protist 155(2),143-156 (2004).
	p__Cercozoa	c__Imbricatea	o__Marimonadida	f__norank	g__Pseudopirsonia	s__P. mucosa	5--7	12--14	13	body size			Stefanie, K., Medlin, L.& Eller, G. Phylogenetic Position of the Parasitoid Nanoflagellate Pirsonia inferred from Nuclear-Encoded Small Subunit Ribosomal DNA and a Description of Pseudopirsonia n. gen. and Pseudopirsonia mucosa (Drebes) comb. nov. Protist 155(2),143-156 (2004).
	p__Cercozoa	c__Imbricatea	o__Spongomonadida	f__norank	g__Spongomonas			5--8	6.5	body size			Struder-Kypke, M. C. & Hausmann, K. Ultrastructure of the heterotrophic flagellates Cyathobodo sp. Rhipidodendron huxleyi Kent, 1880, Spongomonas sacculus Kent, 1880, and Spongomonas sp. Eur. J. Protistol. 34(4),376-390(1998).
	p__Cercozoa	c__Imbricatea	o__Silicofilosea	f__Euglyphida	g__acanthophora			30--60	45	body size			Wylezich, C.et al. Phylogenetic Analyses of Small Subunit Ribosomal RNA Coding Regions Reveal a Monophyletic Lineage of Euglyphid Testate Amoebae (Order Euglyphida). J. Eukaryot. Microbiol. 49(2),108-118(2002).
	p__Cercozoa	c__Imbricatea	o__Silicofilosea	f__Euglyphida	g__Trachelocorythion	s__T.pulchellum	22--30	36--43	40	body size			Wylezich, C.et al. Phylogenetic Analyses of Small Subunit Ribosomal RNA Coding Regions Reveal a Monophyletic Lineage of Euglyphid Testate Amoebae (Order Euglyphida). J. Eukaryot. Microbiol. 49(2),108-118(2002).
	p__Cercozoa	c__Imbricatea	o__Silicofilosea	f__Euglyphida	g__Trinema	s__T.enchelys	14--18	37--43	40	body size			Wylezich, C.et al. Phylogenetic Analyses of Small Subunit Ribosomal RNA Coding Regions Reveal a Monophyletic Lineage of Euglyphid Testate Amoebae (Order Euglyphida). J. Eukaryot. Microbiol. 49(2),108-118(2002).
	p__Cercozoa	c__Imbricatea	o__Silicofilosea	f__Euglyphida	g__Euglpha	s__E. rotunda CR	16.4	31.2	31.2	body size			Wylezich, C.et al. Phylogenetic Analyses of Small Subunit Ribosomal RNA Coding Regions Reveal a Monophyletic Lineage of Euglyphid Testate Amoebae (Order Euglyphida). J. Eukaryot. Microbiol. 49(2),108-118(2002).
	p__Cercozoa	c__Imbricatea	o__Silicofilosea	f__Euglyphida	g__Euglpha	s__E. rotunda Ten	16.6	36	36	body size			Wylezich, C.et al. Phylogenetic Analyses of Small Subunit Ribosomal RNA Coding Regions Reveal a Monophyletic Lineage of Euglyphid Testate Amoebae (Order Euglyphida). J. Eukaryot. Microbiol. 49(2),108-118(2002).
	p__Cercozoa	c__Imbricatea	o__Silicofilosea	f__Euglyphida	g__Euglpha	s__E. rotunda Gom	13.3	29.2	29.2	body size			Wylezich, C.et al. Phylogenetic Analyses of Small Subunit Ribosomal RNA Coding Regions Reveal a Monophyletic Lineage of Euglyphid Testate Amoebae (Order Euglyphida). J. Eukaryot. Microbiol. 49(2),108-118(2002).
	p__Cercozoa	c__Imbricatea	o__Silicofilosea	f__Euglyphida	g__Euglpha	s__E. rotunda CCAP152Oll	14--24	34--56	45	body size			Wylezich, C.et al. Phylogenetic Analyses of Small Subunit Ribosomal RNA Coding Regions Reveal a Monophyletic Lineage of Euglyphid Testate Amoebae (Order Euglyphida). J. Eukaryot. Microbiol. 49(2),108-118(2002).
								avg.body size	21.8437
	p__Bicosoecida	c__norank	o__norank	f__norank	g__Bicosoeca	s__B.paropsis		7--10	8.5	body size			Jeuck, A. & Arndt, H. A Short Guide to Common Heterotrophic Flagellates of Freshwater Habitats Based on the Morphology of Living Organisms. Protist 164(6),842-860(2013).
	p__Bicosoecida	c__norank	o__norank	f__norank	g__Bicosoeca	s__B.planctonica		12--14	13	body size			Jeuck, A. & Arndt, H. A Short Guide to Common Heterotrophic Flagellates of Freshwater Habitats Based on the Morphology of Living Organisms. Protist 164(6),842-860(2013).
	p__Bicosoecida	c__norank	o__norank	f__norank	g__Bicosoeca	s__B.campanulata		20--40	30	body size			Jeuck, A. & Arndt, H. A Short Guide to Common Heterotrophic Flagellates of Freshwater Habitats Based on the Morphology of Living Organisms. Protist 164(6),842-860(2013).
	p__Bicosoecida	c__norank	o__norank	f__norank	g__Bicosoeca	s__B.lacustris		30	30	body size			Jeuck, A. & Arndt, H. A Short Guide to Common Heterotrophic Flagellates of Freshwater Habitats Based on the Morphology of Living Organisms. Protist 164(6),842-860(2013).
	p__Bicosoecida	c__norank	o__norank	f__norank	g__Bicosoeca	s__B.cylindrica		40	40	body size			Jeuck, A. & Arndt, H. A Short Guide to Common Heterotrophic Flagellates of Freshwater Habitats Based on the Morphology of Living Organisms. Protist 164(6),842-860(2013).
								avg.body size	24.3
	p__Discosea	c__Longamoebia	o__Centramoebida	f__norank	g__Acanthamoeba	s__Acanthamoeba Keratitis		15--28	22	body size			Illingworth, C. D. & Cook, S. D. Acanthamoeba Keratitis. Surv. Ophthalmol. 42(6),493-508(1998).
	p__Discosea	c__Longamoebia	o__Centramoebida	f__norank	g__Acanthamoeba			25--40	32	body size			Illingworth, C. D. & Cook, S. D. Acanthamoeba Keratitis. Surv. Ophthalmol. 42(6),493-508(1998).
	p__Discosea	c__Flabellinia	o__Dactylopodida	f__norank	g__Acanthamoeba	s__Angulamoeba microcystivorans	2--32	11--170	55	body size			Berneya,C.et al. Expansion of the ‘Reticulosphere’: Diversity of Novel Branching and Network-forming Amoebae Helps to Define Variosea (Amoebozoa).Protist 166, 271-295(2015).
	p__Discosea	c__Flabellinia	o__Vannellida	f__BIO10-D10	g__Vannella	s__uncultured Eimeriidae		25--30	27	body size			Visvesvara, G. S., Moura, H. & Schuster, F. L. Pathogenic and opportunistic free-living amoebae: Acanthamoeba spp. Balamuthia mandrillaris, Naegleria fowleri, and Sappinia diploidea. FEMS Immunol.Med. Mic.50(1),1-26(2007).
	p__Discosea	c__Longamoebia	o__Centramoebida	f__norank	g__Balamuthia	s__Balamuthia mandrillaris		18	18	body size			Visvesvara, G. S., Moura, H. & Schuster, F. L. Pathogenic and opportunistic free-living amoebae: Acanthamoeba spp. Balamuthia mandrillaris, Naegleria fowleri, and Sappinia diploidea. FEMS Immunol.Med. Mic.50(1),1-26(2007).
	p__Discosea	c__Longamoebia	o__Centramoebida	f__norank	g__Balamuthia	s__Balamuthia mandrillaris		18	18	body size			Visvesvara, G. S., Moura, H. & Schuster, F. L. Pathogenic and opportunistic free-living amoebae: Acanthamoeba spp. Balamuthia mandrillaris, Naegleria fowleri, and Sappinia diploidea. FEMS Immunol.Med. Mic.50(1),1-26(2007).
	p__Discosea	c__Longamoebia	o__Centramoebida	f__norank	g__Balamuthia	s__Balamuthia mandrillaris		15--50	32	body size			Visvesvara, G. S., Moura, H. & Schuster, F. L. Pathogenic and opportunistic free-living amoebae: Acanthamoeba spp. Balamuthia mandrillaris, Naegleria fowleri, and Sappinia diploidea. FEMS Immunol.Med. Mic.50(1),1-26(2007).
	p__Discosea	c__Longamoebia	o__Centramoebida	f__norank	g__Balamuthia	s__Balamuthia mandrillaris		10--25	17	body size			Visvesvara, G. S., Moura, H. & Schuster, F. L. Pathogenic and opportunistic free-living amoebae: Acanthamoeba spp. Balamuthia mandrillaris, Naegleria fowleri, and Sappinia diploidea. FEMS Immunol.Med. Mic.50(1),1-26(2007).
	p__Discosea	c__Longamoebia	o__Centramoebida	f__norank	g__Balamuthia	s__Balamuthia mandrillaris		16--30	23	body size			Visvesvara, G. S., Moura, H. & Schuster, F. L. Pathogenic and opportunistic free-living amoebae: Acanthamoeba spp. Balamuthia mandrillaris, Naegleria fowleri, and Sappinia diploidea. FEMS Immunol.Med. Mic.50(1),1-26(2007).
								avg.body size	27.1111
	p__Ochrophyta	c__Diatomea	o__Coscinodiscophytina	f__Melosirids	g__Aulacoseira	s__A.kruegeriana	3.5--7.5	5--18	12	body size			Morales, E. A. et al. Aulacoseira kruegeriana\r, (Diatomeae, Coscinodiscophyceae): a new centric diatom from high-elevation Andean rivers and streams of Bolivia. Diatom Res.30(3),269-277(2015).
	p__Ochrophyta	c__Diatomea	o__Coscinodiscophytina	f__Melosirids	g__Aulacoseira	s__A. principissa	4.2--6.8	4--16.3	10	body size			Morales, E. A. et al. Aulacoseira kruegeriana\r, (Diatomeae, Coscinodiscophyceae): a new centric diatom from high-elevation Andean rivers and streams of Bolivia. Diatom Res.30(3),269-277(2015).
	p__Ochrophyta	c__Diatomea	o__Coscinodiscophytina	f__Melosirids	g__Aulacoseira	s__A. alpigena	4--7	4--15	9	body size			Morales, E. A. et al. Aulacoseira kruegeriana\r, (Diatomeae, Coscinodiscophyceae): a new centric diatom from high-elevation Andean rivers and streams of Bolivia. Diatom Res.30(3),269-277(2015).
	p__Ochrophyta	c__Diatomea	o__Coscinodiscophytina	f__Melosirids	g__Aulacoseira	s__A. ambigua	3.5--15	4--15	9	body size			Morales, E. A. et al. Aulacoseira kruegeriana\r, (Diatomeae, Coscinodiscophyceae): a new centric diatom from high-elevation Andean rivers and streams of Bolivia. Diatom Res.30(3),269-277(2015).
	p__Ochrophyta	c__Diatomea	o__Coscinodiscophytina	f__Melosirids	g__Aulacoseira	s__A. lirata	3--10	7--27	17	body size			Morales, E. A. et al. Aulacoseira kruegeriana\r, (Diatomeae, Coscinodiscophyceae): a new centric diatom from high-elevation Andean rivers and streams of Bolivia. Diatom Res.30(3),269-277(2015).
	p__Ochrophyta	c__Diatomea	o__Coscinodiscophytina	f__Melosirids	g__Aulacoseira	s__A. laevissima	6--10	10--17	13	body size			Morales, E. A. et al. Aulacoseira kruegeriana\r, (Diatomeae, Coscinodiscophyceae): a new centric diatom from high-elevation Andean rivers and streams of Bolivia. Diatom Res.30(3),269-277(2015).
	p__Ochrophyta	c__Diatomea	o__Coscinodiscophytina	f__Melosirids	g__Aulacoseira	s__A. nygaardii	7--11	7--17	14	body size			Morales, E. A. et al. Aulacoseira kruegeriana\r, (Diatomeae, Coscinodiscophyceae): a new centric diatom from high-elevation Andean rivers and streams of Bolivia. Diatom Res.30(3),269-277(2015).
	p__Ochrophyta	c__Diatomea	o__Coscinodiscophytina	f__Melosirids	g__Aulacoseira	s__A. gessneri	4--11	8--21	15	body size			Morales, E. A. et al. Aulacoseira kruegeriana\r, (Diatomeae, Coscinodiscophyceae): a new centric diatom from high-elevation Andean rivers and streams of Bolivia. Diatom Res.30(3),269-277(2015).
	p__Ochrophyta	c__Chrysophyceae	o__Chromulinales	f__Chrysophyceae	g__Chrysosphaerella	s__Chrysosphaerella rotundata		3--3.5	3.2	body size			ŠKALOUDOVÁ, M. & ŠKALOUD, P. A new species of Chrysosphaerella (Chrysophyceae: Chromulinales), Chrysosphaerella rotundata sp. nov.Phytotaxa 130 (1), 34-42 (2013).
	p__Ochrophyta	c__Chrysophyceae	o__Chromulinales	f__Chrysophyceae	g__Chrysosphaerella	s__Chrysosphaerella brevispina		2.9--4	3.5	body size			ŠKALOUDOVÁ, M. & ŠKALOUD, P. A new species of Chrysosphaerella (Chrysophyceae: Chromulinales), Chrysosphaerella rotundata sp. nov.Phytotaxa 130 (1), 34-42 (2013).
	p__Ochrophyta	c__Chrysophyceae	o__Chromulinales	f__Chrysophyceae	g__Chrysocapsopsis	s__Chrysocapsopsis rupicola		4.2--9.1	7.5	body size			Rufus, H. Thompson and Daniel E.Wujek.Chrysocapsopsis rupicola: A new genus and species in the Chrysophyceae. Phycoiogical Res. 46, 165-168(1998).
	p__Ochrophyta	c__Diatomea	o__Bacillariophytina	f__Bacillariophyceae	g__Eunotia	s__E.anamargaritae		121.7--199.9	160	body size			Tremarin, P. I., Ludwig, T. A. V. & Moreira, F. H. Eunotia Ehrenberg (Bacillariophyceae) do rio Guaraguaçu, litoral do Paraná, Brasil. Acta Bot. Bras.22(3) (2008).
	p__Ochrophyta	c__Diatomea	o__Bacillariophytina	f__Bacillariophyceae	g__Eunotia	s__Eunotia.auriculata		45.8	45.8	body size			Tremarin, P. I., Ludwig, T. A. V. & Moreira, F. H. Eunotia Ehrenberg (Bacillariophyceae) do rio Guaraguaçu, litoral do Paraná, Brasil. Acta Bot. Bras.22(3) (2008).
	p__Ochrophyta	c__Diatomea	o__Bacillariophytina	f__Bacillariophyceae	g__Eunotia	s__E.batavica		49.3--100.3	75	body size			Tremarin, P. I., Ludwig, T. A. V. & Moreira, F. H. Eunotia Ehrenberg (Bacillariophyceae) do rio Guaraguaçu, litoral do Paraná, Brasil. Acta Bot. Bras.22(3) (2008).
	p__Ochrophyta	c__Diatomea	o__Bacillariophytina	f__Bacillariophyceae	g__Eunotia	s__E.bilunaris		9.5--86.9	48	body size			Tremarin, P. I., Ludwig, T. A. V. & Moreira, F. H. Eunotia Ehrenberg (Bacillariophyceae) do rio Guaraguaçu, litoral do Paraná, Brasil. Acta Bot. Bras.22(3) (2008).
	p__Ochrophyta	c__Diatomea	o__Bacillariophytina	f__Bacillariophyceae	g__Eunotia	s__E.convexa		39.2--47.4	43	body size			Tremarin, P. I., Ludwig, T. A. V. & Moreira, F. H. Eunotia Ehrenberg (Bacillariophyceae) do rio Guaraguaçu, litoral do Paraná, Brasil. Acta Bot. Bras.22(3) (2008).
	p__Ochrophyta	c__Diatomea	o__Bacillariophytina	f__Bacillariophyceae	g__Eunotia	s__E.dacostae		66.3--143.5	100	body size			Tremarin, P. I., Ludwig, T. A. V. & Moreira, F. H. Eunotia Ehrenberg (Bacillariophyceae) do rio Guaraguaçu, litoral do Paraná, Brasil. Acta Bot. Bras.22(3) (2008).
	p__Ochrophyta	c__Diatomea	o__Bacillariophytina	f__Bacillariophyceae	g__Eunotia	s__E.denticulata		57.7	57.7	body size			Tremarin, P. I., Ludwig, T. A. V. & Moreira, F. H. Eunotia Ehrenberg (Bacillariophyceae) do rio Guaraguaçu, litoral do Paraná, Brasil. Acta Bot. Bras.22(3) (2008).
	p__Ochrophyta	c__Diatomea	o__Bacillariophytina	f__Bacillariophyceae	g__Eunotia	s__E.exigua		10.3--16.6	13	body size			Tremarin, P. I., Ludwig, T. A. V. & Moreira, F. H. Eunotia Ehrenberg (Bacillariophyceae) do rio Guaraguaçu, litoral do Paraná, Brasil. Acta Bot. Bras.22(3) (2008).
	p__Ochrophyta	c__Diatomea	o__Bacillariophytina	f__Bacillariophyceae	g__Eunotia	s__E.faba		25.6	25.6	body size			Tremarin, P. I., Ludwig, T. A. V. & Moreira, F. H. Eunotia Ehrenberg (Bacillariophyceae) do rio Guaraguaçu, litoral do Paraná, Brasil. Acta Bot. Bras.22(3) (2008).
	p__Ochrophyta	c__Diatomea	o__Bacillariophytina	f__Bacillariophyceae	g__Eunotia	s__E.fallax		31.9--52.5	42	body size			Tremarin, P. I., Ludwig, T. A. V. & Moreira, F. H. Eunotia Ehrenberg (Bacillariophyceae) do rio Guaraguaçu, litoral do Paraná, Brasil. Acta Bot. Bras.22(3) (2008).
	p__Ochrophyta	c__Diatomea	o__Bacillariophytina	f__Bacillariophyceae	g__Eunotia	s__E.fallax		15.9--46.4	30	body size			Tremarin, P. I., Ludwig, T. A. V. & Moreira, F. H. Eunotia Ehrenberg (Bacillariophyceae) do rio Guaraguaçu, litoral do Paraná, Brasil. Acta Bot. Bras.22(3) (2008).
	p__Ochrophyta	c__Diatomea	o__Bacillariophytina	f__Bacillariophyceae	g__Eunotia	s__E.flexuosa		124--186	150	body size			Tremarin, P. I., Ludwig, T. A. V. & Moreira, F. H. Eunotia Ehrenberg (Bacillariophyceae) do rio Guaraguaçu, litoral do Paraná, Brasil. Acta Bot. Bras.22(3) (2008).
	p__Ochrophyta	c__Diatomea	o__Bacillariophytina	f__Bacillariophyceae	g__Eunotia	s__E.formica		169.2-188	175	body size			Tremarin, P. I., Ludwig, T. A. V. & Moreira, F. H. Eunotia Ehrenberg (Bacillariophyceae) do rio Guaraguaçu, litoral do Paraná, Brasil. Acta Bot. Bras.22(3) (2008).
	p__Ochrophyta	c__Diatomea	o__Bacillariophytina	f__Bacillariophyceae	g__Eunotia	s__E.herzogii		24.5--27.7	26	body size			Tremarin, P. I., Ludwig, T. A. V. & Moreira, F. H. Eunotia Ehrenberg (Bacillariophyceae) do rio Guaraguaçu, litoral do Paraná, Brasil. Acta Bot. Bras.22(3) (2008).
	p__Ochrophyta	c__Diatomea	o__Bacillariophytina	f__Bacillariophyceae	g__Eunotia	s__E.incisa		26.9--30.8	28	body size			Tremarin, P. I., Ludwig, T. A. V. & Moreira, F. H. Eunotia Ehrenberg (Bacillariophyceae) do rio Guaraguaçu, litoral do Paraná, Brasil. Acta Bot. Bras.22(3) (2008).
	p__Ochrophyta	c__Diatomea	o__Bacillariophytina	f__Bacillariophyceae	g__Eunotia	s__E.indica		68.8--76.1	72	body size			Tremarin, P. I., Ludwig, T. A. V. & Moreira, F. H. Eunotia Ehrenberg (Bacillariophyceae) do rio Guaraguaçu, litoral do Paraná, Brasil. Acta Bot. Bras.22(3) (2008).
	p__Ochrophyta	c__Diatomea	o__Bacillariophytina	f__Bacillariophyceae	g__Eunotia	s__E.intermedia		9.5--16.6	13	body size			Tremarin, P. I., Ludwig, T. A. V. & Moreira, F. H. Eunotia Ehrenberg (Bacillariophyceae) do rio Guaraguaçu, litoral do Paraná, Brasil. Acta Bot. Bras.22(3) (2008).
	p__Ochrophyta	c__Diatomea	o__Bacillariophytina	f__Bacillariophyceae	g__Eunotia	s__E.luna		20.5	20.5	body size			Tremarin, P. I., Ludwig, T. A. V. & Moreira, F. H. Eunotia Ehrenberg (Bacillariophyceae) do rio Guaraguaçu, litoral do Paraná, Brasil. Acta Bot. Bras.22(3) (2008).
	p__Ochrophyta	c__Diatomea	o__Bacillariophytina	f__Bacillariophyceae	g__Eunotia	s__E.maior		41.3--68.2	54	body size			Tremarin, P. I., Ludwig, T. A. V. & Moreira, F. H. Eunotia Ehrenberg (Bacillariophyceae) do rio Guaraguaçu, litoral do Paraná, Brasil. Acta Bot. Bras.22(3) (2008).
	p__Ochrophyta	c__Diatomea	o__Bacillariophytina	f__Bacillariophyceae	g__Eunotia	s__E.meridiana		15--33.2	24	body size			Tremarin, P. I., Ludwig, T. A. V. & Moreira, F. H. Eunotia Ehrenberg (Bacillariophyceae) do rio Guaraguaçu, litoral do Paraná, Brasil. Acta Bot. Bras.22(3) (2008).
	p__Ochrophyta	c__Diatomea	o__Bacillariophytina	f__Bacillariophyceae	g__Eunotia	s__E.minor		18.1--21.3	19.5	body size			Tremarin, P. I., Ludwig, T. A. V. & Moreira, F. H. Eunotia Ehrenberg (Bacillariophyceae) do rio Guaraguaçu, litoral do Paraná, Brasil. Acta Bot. Bras.22(3) (2008).
	p__Ochrophyta	c__Diatomea	o__Bacillariophytina	f__Bacillariophyceae	g__Eunotia	s__E.monodon		35.4--78.6	55	body size			Tremarin, P. I., Ludwig, T. A. V. & Moreira, F. H. Eunotia Ehrenberg (Bacillariophyceae) do rio Guaraguaçu, litoral do Paraná, Brasil. Acta Bot. Bras.22(3) (2008).
	p__Ochrophyta	c__Diatomea	o__Bacillariophytina	f__Bacillariophyceae	g__Eunotia	s__E.muscicola		14.2--15	14.5	body size			Tremarin, P. I., Ludwig, T. A. V. & Moreira, F. H. Eunotia Ehrenberg (Bacillariophyceae) do rio Guaraguaçu, litoral do Paraná, Brasil. Acta Bot. Bras.22(3) (2008).
	p__Ochrophyta	c__Diatomea	o__Bacillariophytina	f__Bacillariophyceae	g__Eunotia	s__E.nymanniana		15.8--23.7	19	body size			Tremarin, P. I., Ludwig, T. A. V. & Moreira, F. H. Eunotia Ehrenberg (Bacillariophyceae) do rio Guaraguaçu, litoral do Paraná, Brasil. Acta Bot. Bras.22(3) (2008).
	p__Ochrophyta	c__Diatomea	o__Bacillariophytina	f__Bacillariophyceae	g__Eunotia	s__E.praerupta		41.9--79	60	body size			Tremarin, P. I., Ludwig, T. A. V. & Moreira, F. H. Eunotia Ehrenberg (Bacillariophyceae) do rio Guaraguaçu, litoral do Paraná, Brasil. Acta Bot. Bras.22(3) (2008).
	p__Ochrophyta	c__Diatomea	o__Bacillariophytina	f__Bacillariophyceae	g__Eunotia	s__E.praerupta		35.6--65.6	50	body size			Tremarin, P. I., Ludwig, T. A. V. & Moreira, F. H. Eunotia Ehrenberg (Bacillariophyceae) do rio Guaraguaçu, litoral do Paraná, Brasil. Acta Bot. Bras.22(3) (2008).
	p__Ochrophyta	c__Diatomea	o__Bacillariophytina	f__Bacillariophyceae	g__Eunotia	s__E.pseudoindica		42.8--59.4	50	body size			Tremarin, P. I., Ludwig, T. A. V. & Moreira, F. H. Eunotia Ehrenberg (Bacillariophyceae) do rio Guaraguaçu, litoral do Paraná, Brasil. Acta Bot. Bras.22(3) (2008).
	p__Ochrophyta	c__Diatomea	o__Bacillariophytina	f__Bacillariophyceae	g__Eunotia	s__E.pyramidata		22.9--42.1	36	body size			Tremarin, P. I., Ludwig, T. A. V. & Moreira, F. H. Eunotia Ehrenberg (Bacillariophyceae) do rio Guaraguaçu, litoral do Paraná, Brasil. Acta Bot. Bras.22(3) (2008).
	p__Ochrophyta	c__Diatomea	o__Bacillariophytina	f__Bacillariophyceae	g__Eunotia	s__E.pyramidata		17.5	17.5	body size			Tremarin, P. I., Ludwig, T. A. V. & Moreira, F. H. Eunotia Ehrenberg (Bacillariophyceae) do rio Guaraguaçu, litoral do Paraná, Brasil. Acta Bot. Bras.22(3) (2008).
	p__Ochrophyta	c__Diatomea	o__Bacillariophytina	f__Bacillariophyceae	g__Eunotia	s__E.rabenhorstiana		67.9--146.9	105	body size			Tremarin, P. I., Ludwig, T. A. V. & Moreira, F. H. Eunotia Ehrenberg (Bacillariophyceae) do rio Guaraguaçu, litoral do Paraná, Brasil. Acta Bot. Bras.22(3) (2008).
	p__Ochrophyta	c__Diatomea	o__Bacillariophytina	f__Bacillariophyceae	g__Eunotia	s__E.rabenhorstii		15.8--30	23	body size			Tremarin, P. I., Ludwig, T. A. V. & Moreira, F. H. Eunotia Ehrenberg (Bacillariophyceae) do rio Guaraguaçu, litoral do Paraná, Brasil. Acta Bot. Bras.22(3) (2008).
	p__Ochrophyta	c__Diatomea	o__Bacillariophytina	f__Bacillariophyceae	g__Eunotia	s__E.schneideri		20.5--25.3	22.5	body size			Tremarin, P. I., Ludwig, T. A. V. & Moreira, F. H. Eunotia Ehrenberg (Bacillariophyceae) do rio Guaraguaçu, litoral do Paraná, Brasil. Acta Bot. Bras.22(3) (2008).
	p__Ochrophyta	c__Diatomea	o__Bacillariophytina	f__Bacillariophyceae	g__Eunotia	s__E.serra		56.7--71.1	62	body size			Tremarin, P. I., Ludwig, T. A. V. & Moreira, F. H. Eunotia Ehrenberg (Bacillariophyceae) do rio Guaraguaçu, litoral do Paraná, Brasil. Acta Bot. Bras.22(3) (2008).
	p__Ochrophyta	c__Diatomea	o__Bacillariophytina	f__Bacillariophyceae	g__Eunotia	s__E.sudetica		19.8--30.2	25	body size			Tremarin, P. I., Ludwig, T. A. V. & Moreira, F. H. Eunotia Ehrenberg (Bacillariophyceae) do rio Guaraguaçu, litoral do Paraná, Brasil. Acta Bot. Bras.22(3) (2008).
	p__Ochrophyta	c__Diatomea	o__Bacillariophytina	f__Bacillariophyceae	g__Eunotia	s__E.trigibba		24.5--40.3	19	body size			Tremarin, P. I., Ludwig, T. A. V. & Moreira, F. H. Eunotia Ehrenberg (Bacillariophyceae) do rio Guaraguaçu, litoral do Paraná, Brasil. Acta Bot. Bras.22(3) (2008).
	p__Ochrophyta	c__Diatomea	o__Bacillariophytina	f__Bacillariophyceae	g__Eunotia	s__E.trinacria		16.6--23.7	20	body size			Tremarin, P. I., Ludwig, T. A. V. & Moreira, F. H. Eunotia Ehrenberg (Bacillariophyceae) do rio Guaraguaçu, litoral do Paraná, Brasil. Acta Bot. Bras.22(3) (2008).
	p__Ochrophyta	c__Diatomea	o__Bacillariophytina	f__Bacillariophyceae	g__Eunotia	s__E.veneris		42.4--45.3	43	body size			Tremarin, P. I., Ludwig, T. A. V. & Moreira, F. H. Eunotia Ehrenberg (Bacillariophyceae) do rio Guaraguaçu, litoral do Paraná, Brasil. Acta Bot. Bras.22(3) (2008).
	p__Ochrophyta	c__Diatomea	o__Bacillariophytina	f__Bacillariophyceae	g__Eunotia	s__E.zygodon		55.3--107.4	75	body size			Tremarin, P. I., Ludwig, T. A. V. & Moreira, F. H. Eunotia Ehrenberg (Bacillariophyceae) do rio Guaraguaçu, litoral do Paraná, Brasil. Acta Bot. Bras.22(3) (2008).
	p__Ochrophyta	c__Chrysophyceae	o__Synurales	f__norank	g__Mallomonas	s__Mallomonas.inornata	4--5	10--12	11	body size			Nicholls, K. H. DESCRIPTIONS OF FOUR NEW MALLOMONAS TAXA (MALLOMONADACEAE, CHRYSOPHYCEAE). J. Phycology 25(2),292-300(1989).
	p__Ochrophyta	c__Chrysophyceae	o__Synurales	f__norank	g__Mallomonas	s__Mallomonas.perfossa		15--20	17.5	body size			Nicholls, K. H. DESCRIPTIONS OF FOUR NEW MALLOMONAS TAXA (MALLOMONADACEAE, CHRYSOPHYCEAE). J. Phycology 25(2),292-300(1989).
	p__Ochrophyta	c__Chrysophyceae	o__Synurales	f__norank	g__Mallomonas	s__M.sexangularis	7	15	15	body size			Nicholls, K. H. DESCRIPTIONS OF FOUR NEW MALLOMONAS TAXA (MALLOMONADACEAE, CHRYSOPHYCEAE). J. Phycology 25(2),292-300(1989).
	p__Ochrophyta	c__Chrysophyceae	o__Synurales	f__norank	g__Mallomonas	s__m.guttata	4--5	10--12	11	body size			Nicholls, K. H. DESCRIPTIONS OF FOUR NEW MALLOMONAS TAXA (MALLOMONADACEAE, CHRYSOPHYCEAE). J. Phycology 25(2),292-300(1989).
	p__Ochrophyta	c__Diatomea	o__Bacillariophytina	f__Bacillariophyceae	g__Eunotia	s__nitzschia americana	3.1--3.5	18.2--27	22	body size			Rivera-Vilarelle, M. et al. The genus Pseudo-nitzschia (Bacillariophyceae) in Manzanillo and Santiago Bays, Colima, Mexico.Bot. Mar. 56(4),357-373(2013).
	p__Ochrophyta	c__Diatomea	o__Bacillariophytina	f__Bacillariophyceae	g__Eunotia	s__nitzschia australis		92.3--106.2	100	body size			Rivera-Vilarelle, M. et al. The genus Pseudo-nitzschia (Bacillariophyceae) in Manzanillo and Santiago Bays, Colima, Mexico.Bot. Mar. 56(4),357-373(2013).
	p__Ochrophyta	c__Diatomea	o__Bacillariophytina	f__Bacillariophyceae	g__Eunotia	s__nitzschia brasiliana	2.5--3.3	18.5--31.6	25	body size			Rivera-Vilarelle, M. et al. The genus Pseudo-nitzschia (Bacillariophyceae) in Manzanillo and Santiago Bays, Colima, Mexico.Bot. Mar. 56(4),357-373(2013).
	p__Ochrophyta	c__Diatomea	o__Bacillariophytina	f__Bacillariophyceae	g__Eunotia	s__nitzschia delicatissima	1.5--2.3	24.2--40	32	body size			Rivera-Vilarelle, M. et al. The genus Pseudo-nitzschia (Bacillariophyceae) in Manzanillo and Santiago Bays, Colima, Mexico.Bot. Mar. 56(4),357-373(2013).
	p__Ochrophyta	c__Diatomea	o__Bacillariophytina	f__Bacillariophyceae	g__Eunotia	s__nitzschia cf. delicatissima	1.5--2.3	36.5--41.9	39	body size			Rivera-Vilarelle, M. et al. The genus Pseudo-nitzschia (Bacillariophyceae) in Manzanillo and Santiago Bays, Colima, Mexico.Bot. Mar. 56(4),357-373(2013).
	p__Ochrophyta	c__Diatomea	o__Bacillariophytina	f__Bacillariophyceae	g__Eunotia	s__nitzschia dolorosa	2--2.7	29.9--54.6	42	body size			Rivera-Vilarelle, M. et al. The genus Pseudo-nitzschia (Bacillariophyceae) in Manzanillo and Santiago Bays, Colima, Mexico.Bot. Mar. 56(4),357-373(2013).
	p__Ochrophyta	c__Diatomea	o__Bacillariophytina	f__Bacillariophyceae	g__Eunotia	s__nitzschia cf. fryxelliana	2--2.7	53.7--88.3	70	body size			Rivera-Vilarelle, M. et al. The genus Pseudo-nitzschia (Bacillariophyceae) in Manzanillo and Santiago Bays, Colima, Mexico.Bot. Mar. 56(4),357-373(2013).
	p__Ochrophyta	c__Diatomea	o__Bacillariophytina	f__Bacillariophyceae	g__Eunotia	s__nitzschia micropora	1.8--2.6	27.5--39.2	34	body size			Rivera-Vilarelle, M. et al. The genus Pseudo-nitzschia (Bacillariophyceae) in Manzanillo and Santiago Bays, Colima, Mexico.Bot. Mar. 56(4),357-373(2013).
	p__Ochrophyta	c__Diatomea	o__Bacillariophytina	f__Bacillariophyceae	g__Eunotia	s__nitzschia multistriata	2.7--3.6	50--57.3	53	body size			Rivera-Vilarelle, M. et al. The genus Pseudo-nitzschia (Bacillariophyceae) in Manzanillo and Santiago Bays, Colima, Mexico.Bot. Mar. 56(4),357-373(2013).
	p__Ochrophyta	c__Diatomea	o__Bacillariophytina	f__Bacillariophyceae	g__Eunotia	s__nitzschia pungens	2.2--3.9	91.6--120	105	body size			Rivera-Vilarelle, M. et al. The genus Pseudo-nitzschia (Bacillariophyceae) in Manzanillo and Santiago Bays, Colima, Mexico.Bot. Mar. 56(4),357-373(2013).
	p__Ochrophyta	c__Diatomea	o__Bacillariophytina	f__Bacillariophyceae	g__Eunotia	s__nitzschia subfraudulenta	4.8--6.4	42.2--57.4	50	body size			Rivera-Vilarelle, M. et al. The genus Pseudo-nitzschia (Bacillariophyceae) in Manzanillo and Santiago Bays, Colima, Mexico.Bot. Mar. 56(4),357-373(2013).
	p__Ochrophyta	c__Chrysophyceae	o__Ochromonadales	f__norank	g__Ochromonas	s__Ochromonas triangulata		5--12	8	body size			Robert, A., Andersen, Louis, Graf., Yuriy, M. & Hwan, S.Y. Rediscovery of the Ochromonas type species Ochromonas triangulata (Chrysophyceae) from its type locality (Lake Veysove, Donetsk region,Ukraine).Phycologia 56(6),591-604(2019).
	p__Ochrophyta	c__Chrysophyceae	o__Ochromonadales	f__norank	g__Poterioochromonas	s__P. nutans		7--7.6	7.3	body size			Robert, A., Andersen, Louis, Graf., Yuriy, M. & Hwan, S.Y. Rediscovery of the Ochromonas type species Ochromonas triangulata (Chrysophyceae) from its type locality (Lake Veysove, Donetsk region,Ukraine).Phycologia 56(6),591-604(2019).
	p__Ochrophyta	c__Diatomea	o__Bacillariophytina	f__Bacillariophyceae	g__Pinnularia	s__Pinnularia acuminata	13.5--16	59.5--71	65	body size			Noga, T.et al. The Pinnulariagenus in south-eastern Poland with consideration of rare and new taxa to Poland. Oceanol. Hydrobiol.St.43(1),77-99(2014).
	p__Ochrophyta	c__Diatomea	o__Bacillariophytina	f__Bacillariophyceae	g__Pinnularia	s__Pinnularia acrosphaeria	10	69.5	69.5	body size			Noga, T.et al. The Pinnulariagenus in south-eastern Poland with consideration of rare and new taxa to Poland. Oceanol. Hydrobiol.St.43(1),77-99(2014).
	p__Ochrophyta	c__Diatomea	o__Bacillariophytina	f__Bacillariophyceae	g__Pinnularia	s__Pinnularia anglica	10.1	42.3	42.3	body size			Noga, T.et al. The Pinnulariagenus in south-eastern Poland with consideration of rare and new taxa to Poland. Oceanol. Hydrobiol.St.43(1),77-99(2014).
	p__Ochrophyta	c__Diatomea	o__Bacillariophytina	f__Bacillariophyceae	g__Pinnularia	s__Pinnularia appendiculata	4.3--5.6	19--33	26	body size			Noga, T.et al. The Pinnulariagenus in south-eastern Poland with consideration of rare and new taxa to Poland. Oceanol. Hydrobiol.St.43(1),77-99(2014).
	p__Ochrophyta	c__Diatomea	o__Bacillariophytina	f__Bacillariophyceae	g__Pinnularia	s__Pinnularia borealis	8.3--9	36.6--41.3	38	body size			Noga, T.et al. The Pinnulariagenus in south-eastern Poland with consideration of rare and new taxa to Poland. Oceanol. Hydrobiol.St.43(1),77-99(2014).
	p__Ochrophyta	c__Diatomea	o__Bacillariophytina	f__Bacillariophyceae	g__Pinnularia	s__Pinnularia borealis	7	36.5	36.5	body size			Noga, T.et al. The Pinnulariagenus in south-eastern Poland with consideration of rare and new taxa to Poland. Oceanol. Hydrobiol.St.43(1),77-99(2014).
	p__Ochrophyta	c__Diatomea	o__Bacillariophytina	f__Bacillariophyceae	g__Pinnularia	s__Pinnularia borealis	6.2	22	22	body size			Noga, T.et al. The Pinnulariagenus in south-eastern Poland with consideration of rare and new taxa to Poland. Oceanol. Hydrobiol.St.43(1),77-99(2014).
	p__Ochrophyta	c__Diatomea	o__Bacillariophytina	f__Bacillariophyceae	g__Pinnularia	s__Pinnularia brebissonii	8.3--10.5	35.5--48	41	body size			Noga, T.et al. The Pinnulariagenus in south-eastern Poland with consideration of rare and new taxa to Poland. Oceanol. Hydrobiol.St.43(1),77-99(2014).
	p__Ochrophyta	c__Diatomea	o__Bacillariophytina	f__Bacillariophyceae	g__Pinnularia	s__Pinnularia clevei	14.5	84	84	body size			Noga, T.et al. The Pinnulariagenus in south-eastern Poland with consideration of rare and new taxa to Poland. Oceanol. Hydrobiol.St.43(1),77-99(2014).
	p__Ochrophyta	c__Diatomea	o__Bacillariophytina	f__Bacillariophyceae	g__Pinnularia	s__Pinnularia divergentissima	4.7	25.2	25.2	body size			Noga, T.et al. The Pinnulariagenus in south-eastern Poland with consideration of rare and new taxa to Poland. Oceanol. Hydrobiol.St.43(1),77-99(2014).
	p__Ochrophyta	c__Diatomea	o__Bacillariophytina	f__Bacillariophyceae	g__Pinnularia	s__Pinnularia dubitabilis	6.8	24.3	24.3	body size			Noga, T.et al. The Pinnulariagenus in south-eastern Poland with consideration of rare and new taxa to Poland. Oceanol. Hydrobiol.St.43(1),77-99(2014).
	p__Ochrophyta	c__Diatomea	o__Bacillariophytina	f__Bacillariophyceae	g__Pinnularia	s__Pinnularia esoxiformis	14.1	73.8	73.8	body size			Noga, T.et al. The Pinnulariagenus in south-eastern Poland with consideration of rare and new taxa to Poland. Oceanol. Hydrobiol.St.43(1),77-99(2014).
	p__Ochrophyta	c__Diatomea	o__Bacillariophytina	f__Bacillariophyceae	g__Pinnularia	s__Pinnularia frauenbergiana	4--4.7	17--21.6	19	body size			Noga, T.et al. The Pinnulariagenus in south-eastern Poland with consideration of rare and new taxa to Poland. Oceanol. Hydrobiol.St.43(1),77-99(2014).
	p__Ochrophyta	c__Chrysophyceae	o__Chromulinales	f__norank	g__Poteriospumella			5--15	10	body size			Ou, D. et al. Effects of microcystins on and toxin degradation by Poterioochromonas sp. ENVIRON.L TOXICOL.20(3) (2005).
	p__Ochrophyta	c__Diatomea	o__Bacillariophytina	f__Bacillariophyceae	g__Sellaphora		7--7.75	20.5--32	26	body size			David, G. Mann.The genus Sellaphora: an addition and corrections.Fottea 8(2), 117–119(2008).
	p__Ochrophyta	c__Diatomea	o__Bacillariophytina	f__Bacillariophyceae	g__Stauroneis	s__Stauroneis australobtusa	8--12	34.1--58	46	body size			Zidarova, R., Kateřina, K. & Vijver, B.V.D. The genus Stauroneis (Bacillariophyta) from the South Shetland Islands and James Ross Island (Antarctica). Journal of the Czech Phycological Society 14(2),191-207(2014).
	p__Ochrophyta	c__Diatomea	o__Bacillariophytina	f__Bacillariophyceae	g__Stauroneis	s__Stauroneis acidojarensis	7.6--10	26.4--48	37	body size			Zidarova, R., Kateřina, K. & Vijver, B.V.D. The genus Stauroneis (Bacillariophyta) from the South Shetland Islands and James Ross Island (Antarctica). Journal of the Czech Phycological Society 14(2),191-207(2014).
	p__Ochrophyta	c__Diatomea	o__Bacillariophytina	f__Bacillariophyceae	g__Stauroneis	s__Stauroneis jamesrossensis	8--9.3	30.8--44.5	37	body size			Zidarova, R., Kateřina, K. & Vijver, B.V.D. The genus Stauroneis (Bacillariophyta) from the South Shetland Islands and James Ross Island (Antarctica). Journal of the Czech Phycological Society 14(2),191-207(2014).
	p__Ochrophyta	c__Diatomea	o__Bacillariophytina	f__Bacillariophyceae	g__Stauroneis	s__Stauroneis reichardtiopsis	9.8--11.5	45.5--51	48	body size			Zidarova, R., Kateřina, K. & Vijver, B.V.D. The genus Stauroneis (Bacillariophyta) from the South Shetland Islands and James Ross Island (Antarctica). Journal of the Czech Phycological Society 14(2),191-207(2014).
	p__Ochrophyta	c__Diatomea	o__Bacillariophytina	f__Bacillariophyceae	g__Stauroneis	s__Stauroneis delicata	6.2--8.1	30.7--44	37	body size			Zidarova, R., Kateřina, K. & Vijver, B.V.D. The genus Stauroneis (Bacillariophyta) from the South Shetland Islands and James Ross Island (Antarctica). Journal of the Czech Phycological Society 14(2),191-207(2014).
								avg.body size	40.4791
	p__Gracilipodida	c__LEMD267	o__norank	f__norank	g__Telaepolella	s__Telaepolella tubasferens	22.5--25	40--65	52	body size			Lahr, D. J. G.et al. Morphological Description of Telaepolella tubasferens n. g. n. sp. Isolate ATCC © 50593^(TM), a Filose Amoeba in the Gracilipodida, Amoebozoa. Acta Protozool. 51(4),305-318(2012).
	p__Gracilipodida	c__norank	o__norank	f__norank	g__Flamella	s__Flamella daurica	10--30	15--25	22	body size			Glotova, A. & Smirnov, A. Description of, Flamella daurica, n. sp. with notes on the phylogeny of the genus, Flamella, and related taxa. Eur.J. Protistol. 58,164-174(2017).
	p__Gracilipodida	c__norank	o__norank	f__norank	g__Flamella	s__Flamella aegyptia	16--42	29--76	46.9	body size			Glotova, A. & Smirnov, A. Description of, Flamella daurica, n. sp. with notes on the phylogeny of the genus, Flamella, and related taxa. Eur.J. Protistol. 58,164-174(2017).
	p__Gracilipodida	c__norank	o__norank	f__norank	g__Heliamoeba	s__Heliamoeba mirabilis	10--15	40--80	60	body size			Berneya,C.et al.Expansion of the ‘Reticulosphere’: Diversity of Novel Branching and Network-forming Amoebae Helps to Define Variosea (Amoebozoa).Protist 166, 271-295(2015).
								avg.body size	45.225
	p__Ciliophora	c__Intramacronucleata	o__Spirotrichea	f__Hypotrichia	g__ Pleurotricha	s__Pleuroplitoides smithi	24--37	65--90	77.7	body size			Foissner, W. Faunistics, Taxonomy and Ecology of Moss and Soil Ciliates (Protozoa) Ciliophora) from Antarctica, with Description of New Species, Including Pleuroplitoides smithi gen. n., sp. n. Acta Protozool. 35, 95-123(1996).
	p__Ciliophora	c__Intramacronucleata	o__Spirotrichea	f__Hypotrichia	g__Pleurotricha	s__Protospathidiunt serpens	13--22	63--95	78.8	body size			Foissner, W. Faunistics, Taxonomy and Ecology of Moss and Soil Ciliates (Protozoa) Ciliophora) from Antarctica, with Description of New Species, Including Pleuroplitoides smithi gen. n., sp. n. Acta Protozool. 35, 95-123(1996).
	p__Ciliophora	c__Scuticociliatida	o__norank	f__norank	g__Cyclidium	s__Cyclidium glaucoma	10--15	15--21	18.2	body size			Foissner, W. Faunistics, Taxonomy and Ecology of Moss and Soil Ciliates (Protozoa) Ciliophora) from Antarctica, with Description of New Species, Including Pleuroplitoides smithi gen. n., sp. n. Acta Protozool. 35, 95-123(1996).
	p__Ciliophora	c__norank	o__norank	f__norank	g__Notoltvntenaantarctica	s__Notoltvntenaantarctica	28--34	70--91	85.5	body size			Foissner, W. Faunistics, Taxonomy and Ecology of Moss and Soil Ciliates (Protozoa) Ciliophora) from Antarctica, with Description of New Species, Including Pleuroplitoides smithi gen. n., sp. n. Acta Protozool. 35, 95-123(1996).
	p__Ciliophora	c__norank	o__norank	f__norank	g__Sterkiella	s__Sterkiella tltontpsorti	31--56	82--115	97	body size			Foissner, W. Faunistics, Taxonomy and Ecology of Moss and Soil Ciliates (Protozoa) Ciliophora) from Antarctica, with Description of New Species, Including Pleuroplitoides smithi gen. n., sp. n. Acta Protozool. 35, 95-123(1996).
	p__Ciliophora	c__norank	o__norank	f__norank	g__Urosornoida	s__Urosornoida granulifera	17--28	59--90	73.9	body size			Foissner, W. Faunistics, Taxonomy and Ecology of Moss and Soil Ciliates (Protozoa) Ciliophora) from Antarctica, with Description of New Species, Including Pleuroplitoides smithi gen. n., sp. n. Acta Protozool. 35, 95-123(1996).
	p__Ciliophora	c__norank	o__norank	f__norank	g__arosomoida	s__arosomoida antarctica	22--33	52--70	61.6	body size			Foissner, W. Faunistics, Taxonomy and Ecology of Moss and Soil Ciliates (Protozoa) Ciliophora) from Antarctica, with Description of New Species, Including Pleuroplitoides smithi gen. n., sp. n. Acta Protozool. 35, 95-123(1996).
	p__Ciliophora	c__norank	o__norank	f__norank	g__Holosticha	s__Holosticha islandica	16--25	66-86	74.5	body size			Berger, H. & Foissner, W. Morphology and biometry of some soil hypotrichs (Protozoa, Ciliophora) from Europe and Japan. Bull. Br. Mus. nat.Hist.,(Zool.) 55(1),19-46(1989).
	p__Ciliophora	c__norank	o__norank	f__norank	g__Holosticha	s__Holosticha sylvatica	43--70	112--140	127	body size			Berger, H. & Foissner, W. Morphology and biometry of some soil hypotrichs (Protozoa, Ciliophora) from Europe and Japan. Bull. Br. Mus. nat.Hist.,(Zool.) 55(1),19-46(1989).
	p__Ciliophora	c__norank	o__norank	f__norank	g__Platyophrya	s__Platyophrya paoletti	12--20	32--50	41	body size			Foissner, W. Soil ciliates (Protozoa: Ciliophora) from evergreen rain forests of Australia, South America and Costa Rica: diversity and description of new species. Biol. Fert. Soils 25(4),317-339(1997).
	p__Ciliophora	c__norank	o__norank	f__norank	g__Platyophrya	s__P. vorax		30--80	50	body size			Foissner, W. Soil ciliates (Protozoa: Ciliophora) from evergreen rain forests of Australia, South America and Costa Rica: diversity and description of new species. Biol. Fert. Soils 25(4),317-339(1997).
	p__Ciliophora	c__norank	o__norank	f__norank	g__Platyophrya	s__P. macrostoma		25--30	30	body size			Foissner, W. Soil ciliates (Protozoa: Ciliophora) from evergreen rain forests of Australia, South America and Costa Rica: diversity and description of new species. Biol. Fert. Soils 25(4),317-339(1997).
	p__Ciliophora	c__norank	o__norank	f__norank	g__Platyophrya	s__P. hyalina		36--45	40	body size			Foissner, W. Soil ciliates (Protozoa: Ciliophora) from evergreen rain forests of Australia, South America and Costa Rica: diversity and description of new species. Biol. Fert. Soils 25(4),317-339(1997).
	p__Ciliophora	c__norank	o__norank	f__norank	g__Lamtostyla	s__Lamtostyla abdita	24--34	80--117	97.9	body size			Foissner, W. Soil ciliates (Protozoa: Ciliophora) from evergreen rain forests of Australia, South America and Costa Rica: diversity and description of new species. Biol. Fert. Soils 25(4),317-339(1997).
	p__Ciliophora	c__norank	o__norank	f__norank	g__Lamtostyla	s__L. granulifera	49--80	125--160	143.4	body size			Foissner, W. Soil ciliates (Protozoa: Ciliophora) from evergreen rain forests of Australia, South America and Costa Rica: diversity and description of new species. Biol. Fert. Soils 25(4),317-339(1997).
	p__Ciliophora	c__norank	o__norank	f__norank	g__Sikorops	s__Sikorops woronowiczae	4--6	81--118	95.7	body size			Foissner, W. Notes on the soil ciliate biota (Protozoa, Ciliophora) from the Shimba Hills in Kenya (Africa): diversity and description of three new genera and ten new species. Biodivers. Conserv. 8(3),319-389(1999).
	p__Ciliophora	c__norank	o__norank	f__norank	g__Sikorops	s__Sikorops woronowiczae	4--5	74--135	100.8	body size			Foissner, W. Notes on the soil ciliate biota (Protozoa, Ciliophora) from the Shimba Hills in Kenya (Africa): diversity and description of three new genera and ten new species. Biodivers. Conserv. 8(3),319-389(1999).
	p__Ciliophora	c__norank	o__norank	f__norank	g__Arcuospathidium	s__Arcuospathidium multinucleatum	15--18	103--138	124	body size			Foissner, W. Notes on the soil ciliate biota (Protozoa, Ciliophora) from the Shimba Hills in Kenya (Africa): diversity and description of three new genera and ten new species. Biodivers. Conserv. 8(3),319-389(1999).
	p__Ciliophora	c__norank	o__norank	f__norank	g__Arcuospathidium	s__Arcuospathidium multinucleatum	20--35	120--165	141	body size			Foissner, W. Notes on the soil ciliate biota (Protozoa, Ciliophora) from the Shimba Hills in Kenya (Africa): diversity and description of three new genera and ten new species. Biodivers. Conserv. 8(3),319-389(1999).
	p__Ciliophora	c__norank	o__norank	f__norank	g__Arcuospathidium	s__Arcuospathidium multinucleatum	12--19	118--192	156	body size			Foissner, W. Notes on the soil ciliate biota (Protozoa, Ciliophora) from the Shimba Hills in Kenya (Africa): diversity and description of three new genera and ten new species. Biodivers. Conserv. 8(3),319-389(1999).
	p__Ciliophora	c__norank	o__norank	f__norank	g__Plagiocampa	s__Plagiocampa bitricha	21--29	30--36	33.1	body size			Foissner, W. Notes on the soil ciliate biota (Protozoa, Ciliophora) from the Shimba Hills in Kenya (Africa): diversity and description of three new genera and ten new species. Biodivers. Conserv. 8(3),319-389(1999).
	p__Ciliophora	c__norank	o__norank	f__norank	g__Plagiocampa	s__Plagiocampa bitricha	15--23	27--38	33	body size			Foissner, W. Notes on the soil ciliate biota (Protozoa, Ciliophora) from the Shimba Hills in Kenya (Africa): diversity and description of three new genera and ten new species. Biodivers. Conserv. 8(3),319-389(1999).
	p__Ciliophora	c__norank	o__norank	f__norank	g__Plagiocampa	s__Plagiocampa bitricha	16--24	27--37	31.3	body size			Foissner, W. Notes on the soil ciliate biota (Protozoa, Ciliophora) from the Shimba Hills in Kenya (Africa): diversity and description of three new genera and ten new species. Biodivers. Conserv. 8(3),319-389(1999).
	p__Ciliophora	c__norank	o__norank	f__norank	g__Drepanomona	s__Drepanomonas exigua	9--11	17--23	20.1	body size			Foissner, W. Notes on the soil ciliate biota (Protozoa, Ciliophora) from the Shimba Hills in Kenya (Africa): diversity and description of three new genera and ten new species. Biodivers. Conserv. 8(3),319-389(1999).
	p__Ciliophora	c__norank	o__norank	f__norank	g__Drepanomona	s__Drepanomonas exigua	7--10	15--17	16.2	body size			Foissner, W. Notes on the soil ciliate biota (Protozoa, Ciliophora) from the Shimba Hills in Kenya (Africa): diversity and description of three new genera and ten new species. Biodivers. Conserv. 8(3),319-389(1999).
	p__Ciliophora	c__norank	o__norank	f__norank	g__Parafurgasonia	s__Parafurgasonia protectissima	22--30	51--69	60.4	body size			Foissner, W. Notes on the soil ciliate biota (Protozoa, Ciliophora) from the Shimba Hills in Kenya (Africa): diversity and description of three new genera and ten new species. Biodivers. Conserv. 8(3),319-389(1999).
	p__Ciliophora	c__norank	o__norank	f__norank	g__Parafurgasonia	s__Parafurgasonia protectissima		55--65	61.4	body size			Foissner, W. Notes on the soil ciliate biota (Protozoa, Ciliophora) from the Shimba Hills in Kenya (Africa): diversity and description of three new genera and ten new species. Biodivers. Conserv. 8(3),319-389(1999).
	p__Ciliophora	c__norank	o__norank	f__norank	g__Parafurgasonia	s__Parafurgasonia protectissima	12--17	28--36	31.8	body size			Foissner, W. Notes on the soil ciliate biota (Protozoa, Ciliophora) from the Shimba Hills in Kenya (Africa): diversity and description of three new genera and ten new species. Biodivers. Conserv. 8(3),319-389(1999).
	p__Ciliophora	c__norank	o__norank	f__norank	g__Parafurgasonia	s__Parafurgasonia protectissima	13--20	28--44	34.7	body size			Foissner, W. Notes on the soil ciliate biota (Protozoa, Ciliophora) from the Shimba Hills in Kenya (Africa): diversity and description of three new genera and ten new species. Biodivers. Conserv. 8(3),319-389(1999).
	p__Ciliophora	c__norank	o__norank	f__norank	g__Parafurgasonia	s__Parafurgasonia protectissima	19--27	40--65	55.4	body size			Foissner, W. Notes on the soil ciliate biota (Protozoa, Ciliophora) from the Shimba Hills in Kenya (Africa): diversity and description of three new genera and ten new species. Biodivers. Conserv. 8(3),319-389(1999).
	p__Ciliophora	c__norank	o__norank	f__norank	g__Brachyosoma	s__Brachyosoma brachypoda mucosa	20--48	20--45	28.4	body size			Foissner, W. Notes on the soil ciliate biota (Protozoa, Ciliophora) from the Shimba Hills in Kenya (Africa): diversity and description of three new genera and ten new species. Biodivers. Conserv. 8(3),319-389(1999).
	p__Ciliophora	c__norank	o__norank	f__norank	g__Brachyosoma	s__Brachyosoma brachypoda mucosa	12--18	21--30	25.6	body size			Foissner, W. Notes on the soil ciliate biota (Protozoa, Ciliophora) from the Shimba Hills in Kenya (Africa): diversity and description of three new genera and ten new species. Biodivers. Conserv. 8(3),319-389(1999).
	p__Ciliophora	c__norank	o__norank	f__norank	g__Oxytricha	s__Oxytricha africana	28--35	72--100	80.7	body size			Foissner, W. Notes on the soil ciliate biota (Protozoa, Ciliophora) from the Shimba Hills in Kenya (Africa): diversity and description of three new genera and ten new species. Biodivers. Conserv. 8(3),319-389(1999).
	p__Ciliophora	c__norank	o__norank	f__norank	g__Oxytricha	s__O. elegans	24--30	51--77	60.6	body size			Foissner, W. Notes on the soil ciliate biota (Protozoa, Ciliophora) from the Shimba Hills in Kenya (Africa): diversity and description of three new genera and ten new species. Biodivers. Conserv. 8(3),319-389(1999).
	p__Ciliophora	c__norank	o__norank	f__norank	g__Pleuroplites	s__Pleuroplites australis	14--18	34--48	40	body size			Foissner, W. A compilation of soil and moss ciliates (Protozoa, Ciliophora) from Germany, with new records and descriptions of new and insufficiently known species. Eur. J. Protistol. 36(3),253-283(2000).
	p__Ciliophora	c__norank	o__norank	f__norank	g__Pleuroplites	s__Pleuroplites australis	10--20	34--55	41.2	body size			Foissner, W. A compilation of soil and moss ciliates (Protozoa, Ciliophora) from Germany, with new records and descriptions of new and insufficiently known species. Eur. J. Protistol. 36(3),253-283(2000).
	p__Ciliophora	c__norank	o__norank	f__norank	g__Plagiocampa	s__Plagiocampa ovata	11--18	20--28	24.3	body size			Foissner, W. A compilation of soil and moss ciliates (Protozoa, Ciliophora) from Germany, with new records and descriptions of new and insufficiently known species. Eur. J. Protistol. 36(3),253-283(2000).
	p__Ciliophora	c__norank	o__norank	f__norank	g__Holostichides	s__Holostichides dumonti	35--50	168--243	199	body size			Foissner, W. A compilation of soil and moss ciliates (Protozoa, Ciliophora) from Germany, with new records and descriptions of new and insufficiently known species. Eur. J. Protistol. 36(3),253-283(2000).
	p__Ciliophora	c__norank	o__norank	f__norank	g__Hemisincirra	s__Hemisincirra gellertiverrucosa	12--18	46--90	64.4	body size			Foissner, W. A compilation of soil and moss ciliates (Protozoa, Ciliophora) from Germany, with new records and descriptions of new and insufficiently known species. Eur. J. Protistol. 36(3),253-283(2000).
	p__Ciliophora	c__norank	o__norank	f__norank	g__Hemisincirra	s__Hemisincirra gellertiverrucosa	10--18	53--70	60.5	body size			Foissner, W. A compilation of soil and moss ciliates (Protozoa, Ciliophora) from Germany, with new records and descriptions of new and insufficiently known species. Eur. J. Protistol. 36(3),253-283(2000).
	p__Ciliophora	c__norank	o__norank	f__norank	g__Arcuospathidium	s__Arcuospathidium coemeterii	16--28	67--103	87.2	body size			Foissner, W. et al. A huge, undescribed soil ciliate (Protozoa: Ciliophora) diversity in natural forest stands of Central Europe. Biodivers. Conserv. 14(3),617-701(2005).
	p__Ciliophora	c__norank	o__norank	f__norank	g__Latispathidium	s__Latispathidium truncatum bimicronucleatum	11--17	66--101	82.9	body size			Foissner, W. et al. A huge, undescribed soil ciliate (Protozoa: Ciliophora) diversity in natural forest stands of Central Europe. Biodivers. Conserv. 14(3),617-701(2005).
	p__Ciliophora	c__norank	o__norank	f__norank	g__Protospathidium	s__Protospathidium fusioplites	7--12	75--130	97.6	body size			Foissner, W. et al. A huge, undescribed soil ciliate (Protozoa: Ciliophora) diversity in natural forest stands of Central Europe. Biodivers. Conserv. 14(3),617-701(2005).
	p__Ciliophora	c__norank	o__norank	f__norank	g__Protospathidium	s__Protospathidium fusioplites	6--12	53--103	74.1	body size			Foissner, W. et al. A huge, undescribed soil ciliate (Protozoa: Ciliophora) diversity in natural forest stands of Central Europe. Biodivers. Conserv. 14(3),617-701(2005).
	p__Ciliophora	c__norank	o__norank	f__norank	g__Erimophrya	s__Erimophrya sylvatica	10--14	72--101	83	body size			Foissner, W. et al. A huge, undescribed soil ciliate (Protozoa: Ciliophora) diversity in natural forest stands of Central Europe. Biodivers. Conserv. 14(3),617-701(2005).
	p__Ciliophora	c__norank	o__norank	f__norank	g__Erimophrya	s__Erimophrya quadrinucleata	9--17	68--110	92.7	body size			Foissner, W. et al. A huge, undescribed soil ciliate (Protozoa: Ciliophora) diversity in natural forest stands of Central Europe. Biodivers. Conserv. 14(3),617-701(2005).
	p__Ciliophora	c__norank	o__norank	f__norank	g__Paragonostomum	s__Paragonostomum simplex	18--32	62--92	76.9	body size			Foissner, W. et al. A huge, undescribed soil ciliate (Protozoa: Ciliophora) diversity in natural forest stands of Central Europe. Biodivers. Conserv. 14(3),617-701(2005).
	p__Ciliophora	c__norank	o__norank	f__norank	g__Paragonostomum	s__Paragonostomum simplex	18--24	60--93	79.9	body size			Foissner, W. et al. A huge, undescribed soil ciliate (Protozoa: Ciliophora) diversity in natural forest stands of Central Europe. Biodivers. Conserv. 14(3),617-701(2005).
	p__Ciliophora	c__norank	o__norank	f__norank	g__Periholostich	s__Periholosticha paucicirrata	7--14	68--100	85.7	body size			Foissner, W. et al. A huge, undescribed soil ciliate (Protozoa: Ciliophora) diversity in natural forest stands of Central Europe. Biodivers. Conserv. 14(3),617-701(2005).
	p__Ciliophora	c__norank	o__norank	f__norank	g__Periholostich	s__Periholosticha paucicirrata	10--15	74--100	85.7	body size			Foissner, W. et al. A huge, undescribed soil ciliate (Protozoa: Ciliophora) diversity in natural forest stands of Central Europe. Biodivers. Conserv. 14(3),617-701(2005).
	p__Ciliophora	c__norank	o__norank	f__norank	g__Periholostich	s__Periholosticha paucicirrata	9--13	75--102	88.9	body size			Foissner, W. et al. A huge, undescribed soil ciliate (Protozoa: Ciliophora) diversity in natural forest stands of Central Europe. Biodivers. Conserv. 14(3),617-701(2005).
	p__Ciliophora	c__norank	o__norank	f__norank	g__Periholostich	s__Periholosticha paucicirrata	9--13	70--103	87.5	body size			Foissner, W. et al. A huge, undescribed soil ciliate (Protozoa: Ciliophora) diversity in natural forest stands of Central Europe. Biodivers. Conserv. 14(3),617-701(2005).
								avg.body size	71.8885
Nematodes	Phylum	Functional guild			genus	species
	p__Nematode	Bacterivores	o__norank	f__norank	g__Panagrolaimusb	s__norank			273.1	bodysize			Zhao. J.et al. Size spectra of soil nematode assemblages under different land use types. Soil Biol. Biochem. 85,130-136(2015).
	p__Nematode	Bacterivores	o__norank	f__norank	g__Protorhabditis	s__norank			212.7	bodysize			Zhao. J.et al. Size spectra of soil nematode assemblages under different land use types. Soil Biol. Biochem. 85,130-136(2015).
	p__Nematode	Bacterivores	o__norank	f__norank	g__Rhabditonema	s__norank			408.05	bodysize			Zhao. J.et al. Size spectra of soil nematode assemblages under different land use types. Soil Biol. Biochem. 85,130-136(2015).
	p__Nematode	Bacterivores	o__norank	f__norank	g__Acrobeloides	s__norank			280.85	bodysize			Zhao. J.et al. Size spectra of soil nematode assemblages under different land use types. Soil Biol. Biochem. 85,130-136(2015).
	p__Nematode	Bacterivores	o__norank	f__norank	g__Cephalobus	s__norank			380.65	bodysize			Zhao. J.et al. Size spectra of soil nematode assemblages under different land use types. Soil Biol. Biochem. 85,130-136(2015).
	p__Nematode	Bacterivores	o__norank	f__norank	g__Cervidellusb	s__norank			262.1	bodysize			Zhao. J.et al. Size spectra of soil nematode assemblages under different land use types. Soil Biol. Biochem. 85,130-136(2015).
	p__Nematode	Bacterivores	o__norank	f__norank	g__Eucephalobus	s__norank			347.15	bodysize			Zhao. J.et al. Size spectra of soil nematode assemblages under different land use types. Soil Biol. Biochem. 85,130-136(2015).
	p__Nematode	Bacterivores	o__norank	f__norank	g__Plectus	s__norank			615.95	bodysize			Zhao. J.et al. Size spectra of soil nematode assemblages under different land use types. Soil Biol. Biochem. 85,130-136(2015).
	p__Nematode	Bacterivores	o__norank	f__norank	g__Tylocephalus	s__norank			422.15	bodysize			Zhao. J.et al. Size spectra of soil nematode assemblages under different land use types. Soil Biol. Biochem. 85,130-136(2015).
	p__Nematode	Bacterivores	o__norank	f__norank	g__Wilsonema	s__norank			279.25	bodysize			Zhao. J.et al. Size spectra of soil nematode assemblages under different land use types. Soil Biol. Biochem. 85,130-136(2015).
	p__Nematode	Bacterivores	o__norank	f__norank	g__Achromadora	s__norank			327.55	bodysize			Zhao. J.et al. Size spectra of soil nematode assemblages under different land use types. Soil Biol. Biochem. 85,130-136(2015).
	p__Nematode	Bacterivores	o__norank	f__norank	g__Aphanolaimus	s__norank			288	bodysize			Zhao. J.et al. Size spectra of soil nematode assemblages under different land use types. Soil Biol. Biochem. 85,130-136(2015).
	p__Nematode	Bacterivores	o__norank	f__norank	g__Metateratocephalus	s__norank			199.3	bodysize			Zhao. J.et al. Size spectra of soil nematode assemblages under different land use types. Soil Biol. Biochem. 85,130-136(2015).
	p__Nematode	Bacterivores	o__norank	f__norank	g__Microlaimus	s__norank			246.9	bodysize			Zhao. J.et al. Size spectra of soil nematode assemblages under different land use types. Soil Biol. Biochem. 85,130-136(2015).
	p__Nematode	Bacterivores	o__norank	f__norank	g__Prismatolaimus	s__norank			430.1	bodysize			Zhao. J.et al. Size spectra of soil nematode assemblages under different land use types. Soil Biol. Biochem. 85,130-136(2015).
	p__Nematode	Bacterivores	o__norank	f__norank	g__Rhabdolaimus	s__norank			253.8	bodysize			Zhao. J.et al. Size spectra of soil nematode assemblages under different land use types. Soil Biol. Biochem. 85,130-136(2015).
	p__Nematode	Bacterivores	o__norank	f__norank	g__Alaimus	s__norank			843.15	bodysize			Zhao. J.et al. Size spectra of soil nematode assemblages under different land use types. Soil Biol. Biochem. 85,130-136(2015).
								avg.body size	357.103
	p__Nematode	Fungivores	o__norank	f__norank	g__Aphelenchoides	s__norank			311.65	bodysize			Zhao. J.et al. Size spectra of soil nematode assemblages under different land use types. Soil Biol. Biochem. 85,130-136(2015).
	p__Nematode	Fungivores	o__norank	f__norank	g__Aphelenchus	s__norank			385.85	bodysize			Zhao. J.et al. Size spectra of soil nematode assemblages under different land use types. Soil Biol. Biochem. 85,130-136(2015).
	p__Nematode	Fungivores	o__norank	f__norank	g__Ditylenchus	s__norank			423.15	bodysize			Zhao. J.et al. Size spectra of soil nematode assemblages under different land use types. Soil Biol. Biochem. 85,130-136(2015).
	p__Nematode	Fungivores	o__norank	f__norank	g__Filenchus	s__norank			414.25	bodysize			Zhao. J.et al. Size spectra of soil nematode assemblages under different land use types. Soil Biol. Biochem. 85,130-136(2015).
	p__Nematode	Fungivores	o__norank	f__norank	g__Dorylaimellus	s__norank			493.3	bodysize			Zhao. J.et al. Size spectra of soil nematode assemblages under different land use types. Soil Biol. Biochem. 85,130-136(2015).
								avg.body size	405.64
	p__Nematode	Herbivore	o__norank	f__norank	g__Lelenchus	s__norank			350.9	bodysize			Zhao. J.et al. Size spectra of soil nematode assemblages under different land use types. Soil Biol. Biochem. 85,130-136(2015).
	p__Nematode	Herbivore	o__norank	f__norank	g__Malenchus	s__norank			425.75	bodysize			Zhao. J.et al. Size spectra of soil nematode assemblages under different land use types. Soil Biol. Biochem. 85,130-136(2015).
	p__Nematode	Herbivore	o__norank	f__norank	g__Criconema	s__norank			482.6	bodysize			Zhao. J.et al. Size spectra of soil nematode assemblages under different land use types. Soil Biol. Biochem. 85,130-136(2015).
	p__Nematode	Herbivore	o__norank	f__norank	g__Helicotylenchus	s__norank			556.45	bodysize			Zhao. J.et al. Size spectra of soil nematode assemblages under different land use types. Soil Biol. Biochem. 85,130-136(2015).
	p__Nematode	Herbivore	o__norank	f__norank	g__Heterodera	s__norank			428.55	bodysize			Zhao. J.et al. Size spectra of soil nematode assemblages under different land use types. Soil Biol. Biochem. 85,130-136(2015).
	p__Nematode	Herbivore	o__norank	f__norank	g__Paratylenchus	s__norank			241.4	bodysize			Zhao. J.et al. Size spectra of soil nematode assemblages under different land use types. Soil Biol. Biochem. 85,130-136(2015).
	p__Nematode	Herbivore	o__norank	f__norank	g__Pratylenchus	s__norank			427	bodysize			Zhao. J.et al. Size spectra of soil nematode assemblages under different land use types. Soil Biol. Biochem. 85,130-136(2015).
	p__Nematode	Herbivore	o__norank	f__norank	g__Trophurus	s__norank			535.35	bodysize			Zhao. J.et al. Size spectra of soil nematode assemblages under different land use types. Soil Biol. Biochem. 85,130-136(2015).
	p__Nematode	Herbivore	o__norank	f__norank	g__Xiphinema	s__norank			635.35	bodysize			Zhao. J.et al. Size spectra of soil nematode assemblages under different land use types. Soil Biol. Biochem. 85,130-136(2015).
								avg.body size	453.706
	p__Nematode	Omnivores	o__norank	f__norank	g__Epidorylaimusb	s__norank			309.6	bodysize			Zhao. J.et al. Size spectra of soil nematode assemblages under different land use types. Soil Biol. Biochem. 85,130-136(2015).
	p__Nematode	Omnivores	o__norank	f__norank	g__Eudorylaimus	s__norank			693.45	bodysize			Zhao. J.et al. Size spectra of soil nematode assemblages under different land use types. Soil Biol. Biochem. 85,130-136(2015).
	p__Nematode	Omnivores	o__norank	f__norank	g__Microdorylaimus	s__norank			357.2	bodysize			Zhao. J.et al. Size spectra of soil nematode assemblages under different land use types. Soil Biol. Biochem. 85,130-136(2015).
	p__Nematode	Omnivores	o__norank	f__norank	g__Nygolaimus	s__norank			1086.95	bodysize			Zhao. J.et al. Size spectra of soil nematode assemblages under different land use types. Soil Biol. Biochem. 85,130-136(2015).
	p__Nematode	Omnivores	o__norank	f__norank	g__Prodorylaimus	s__norank			924.2	bodysize			Zhao. J.et al. Size spectra of soil nematode assemblages under different land use types. Soil Biol. Biochem. 85,130-136(2015).
	p__Nematode	Omnivores	o__norank	f__norank	g__Thonus	s__norank			626.85	bodysize			Zhao. J.et al. Size spectra of soil nematode assemblages under different land use types. Soil Biol. Biochem. 85,130-136(2015).
	p__Nematode	Omnivores	o__norank	f__norank	g__Mesodorylaimus	s__norank			1097.65	bodysize			Zhao. J.et al. Size spectra of soil nematode assemblages under different land use types. Soil Biol. Biochem. 85,130-136(2015).
								avg.body size	727.986
	p__Nematode	Predators	o__norank	f__norank	g__Tobrilus	s__norank			362.2	bodysize			Zhao. J.et al. Size spectra of soil nematode assemblages under different land use types. Soil Biol. Biochem. 85,130-136(2015).
	p__Nematode	Predators	o__norank	f__norank	g__Tripyla	s__norank			699.3	bodysize			Zhao. J.et al. Size spectra of soil nematode assemblages under different land use types. Soil Biol. Biochem. 85,130-136(2015).
	p__Nematode	Predators	o__norank	f__norank	g__Anatonchus	s__norank			1510.1	bodysize			Zhao. J.et al. Size spectra of soil nematode assemblages under different land use types. Soil Biol. Biochem. 85,130-136(2015).
	p__Nematode	Predators	o__norank	f__norank	g__Clarkusb	s__norank			1611.5	bodysize			Zhao. J.et al. Size spectra of soil nematode assemblages under different land use types. Soil Biol. Biochem. 85,130-136(2015).
	p__Nematode	Predators	o__norank	f__norank	g__Coomansusb	s__norank			483.6	bodysize			Zhao. J.et al. Size spectra of soil nematode assemblages under different land use types. Soil Biol. Biochem. 85,130-136(2015).
	p__Nematode	Predators	o__norank	f__norank	g__Iotonchus	s__norank			807.65	bodysize			Zhao. J.et al. Size spectra of soil nematode assemblages under different land use types. Soil Biol. Biochem. 85,130-136(2015).
	p__Nematode	Predators	o__norank	f__norank	g__Mononchus	s__norank			677.3	bodysize			Zhao. J.et al. Size spectra of soil nematode assemblages under different land use types. Soil Biol. Biochem. 85,130-136(2015).
	p__Nematode	Predators	o__norank	f__norank	g__Mylonchulus	s__norank			638.75	bodysize			Zhao. J.et al. Size spectra of soil nematode assemblages under different land use types. Soil Biol. Biochem. 85,130-136(2015).
	p__Nematode	Predators	o__norank	f__norank	g__Aporcelaimellus	s__norank			1342.6	bodysize			Zhao. J.et al. Size spectra of soil nematode assemblages under different land use types. Soil Biol. Biochem. 85,130-136(2015).
								avg.body size	903.667
