# Supplementary material for: Organism body size structures the soil microbial and nematode community assembly at a continental and global scale
Source: Nat Commun. 2020 Dec 17;11:6406. doi: 10.1038/s41467-020-20271-4 (PMC7747634; doi:10.1038/s41467-020-20271-4)
Supplement: Supplementary file 5 — Source Data [file 41467_2020_20271_MOESM5_ESM.xlsx]

## Sheet: Figure 2
Bacteria	Alphaproteobacteria	3	3	1.2	0.4	0.2	0.2	0.2	0.4	0.4	0.2	0.2	0.4	0.4	0.2	0.2	0.2	0.2	0.4	0.4	0.6	0.2	0.2	0.2	0.2	0.2	0.2	0.2	0.2	0.2	0.2	0.2	0.2	0.4	0.2	0.4	0.4	0.4	0.4	0.4
	Acidobacteria	3	1.2	0.8	0.6	0.6	1	0.2	1	1	0.2	0.1	0.8	0.2	0.2	0.2	0.2	0.2	0.2	0.2	0.2	0.2	0.2	0.4	0.4	0.4	0.4	0.4	0.4	0.4	0.8	0.8	0.4	0.4	0.8	0.4	0.4	0.4	0.4	0.4
	Deltaproteobacteria	0.4	0.4	0.4	0.2	0.8	0.8	0.6	0.6	0.4	0.4	0.2	3	3	1.2	0.4	0.6	0.6	0.6	0.6	0.4	0.4	0.4	0.4	0.4	0.2	0.4	0.4	0.4	0.8	0.4	0.4	0.4	0.2	0.2	0.2	0.4	0.2	0.2	0.2
	Bacteroidetes	0.8	0.8	0.2	0.6	0.8	1	1	0.2	0.2	0.4	3	0.4	0.4	0.8	0.8	0.8	0.4	0.4	1.2	1.2	1.2	1.2	1.2	0.4	0.4	0.4	0.4	2	0.4	0.4	0.4	0.4	0.4	0.4	0.4	0.4	0.4	0.6	0.6
	Gemmatimonadetes	0.4	1	1	0.2	0.2	0.4	0.4	0.4	3	1.2	0.5	0.6	0.6	0.6	0.6	0.6	0.6	0.6	0.4	0.4	0.4	0.4	0.4	0.4	0.4	0.4	0.4	0.4	0.4	0.4	0.4	0.4	0.4	0.4	0.4	0.4	0.4	0.2	0.2
	Planctomycetes	3	3	1.2	1	2	5	0.4	0.8	0.3	0.5	0.5	1	1	1	1	1	1	1	1	1	1	1	0.8	0.8	0.8	0.8	0.8	0.8	0.8	0.8	0.6	0.6	0.6	0.6	0.4	0.4	0.4	0.4	0.4
	Chloroflexi	1.2	1.2	5	3	0.6	0.6	0.4	1	1	0.4	1	3	1.2	1.2	1.2	1.2	1.2	1.2	1.2	1.2	1.2	1.2	1.2	1.2	1.2	1	0.8	0.8	0.8	1.2	0.6	0.8	0.8	3	1	1.2	0.6	1	1
	Firmicutes	0.5	1.2	1.2	1.2	3	0.8	0.8	0.8	0.8	0.8	2	2	5	5	5	5	3	3	3	3	3	3	3	4	4	4	3	3	3	3	4	4	4	4	3	3	5	5	5
	Actinobacteria	5	5	4	3	0.2	4	3	0.2	5	5	5	4	4	4	4	4	4	4	4	4	4	4	4	4	4	4	4	5	5	5	5	5	5	5	5	5	4	4	4
	Gammaproteobacteria	5	5	5	3	3	4	5	5	5	5	4	5	5	5	5	5	5	5	5	5	5	5	5	1.2	5	5	5	5	5	5	5	5	0.8	5	5	5	5	5	5
Fungi	Chytridiomycota	15	2.7	12	3	2.25	5	4.5	4	4	4.8	2	3	3.5	3.5	3.5
	Basidiomycota	5.5	8	26	5	11	9.5	11.5	12	15	6.5	7	12.5	30	4.4	5.6	6.3	4	4.4	5.7	4.9	16	21	13	5	11	17	9	10	13	10	11.5	10	3.8	12	9	8.5	9	4.8
	Mortierellomycota	8	4	15	9	11	15	12.5	6	26	12	10
	Leotiomycetes	5.6	7.2	18	13	13	19	13	12.5	12	18	13	12	10	10.5	20	5	4.5	17
	Eurotiomycetes	35	18	16	15.5	25	19	24	12.5	42.5	32.5	2	1.5	6	4.5	7.5	15	28	30	22.5	12.5	9.5	20	13.5	15.5	15	14	20.2	18.5	6	15	16.5	25	21	21	22	20	25	18	30
	Sordariomycetes	10	13.5		7.5	5	6	27	14	15.5	16.5	5	16	6.5	13	30	28.5	49	26	16.5	24	26	34	26	23	22	42	26	36	30	26	18	29	47.5	19	23	18	19	32	23	21	14.5	21.5	8	4	5.5
	Dothideomycetes	8.5	8.5	18	12	11	7	18	13.5	10.5	18	4	25	9	5.5	10.5	6	20.5	19	30.5	7.5	50	36	8.5	8.5	53	12	8	38	39	50	37	23	28	21	28	28	30	110	25	65	40	50	45	36	51	75	40	17
Protist	Labyrinthulomycetes	6	7	4.2	7.5	6.5	6	7	4.5	17	11	7	12.5	8.5	10.5
	Glissomonadida	31	11	26	6.5	8.5	10	5.5	8	5.5	5.5	4.5	4.5	4.5	4	4.5	5.5	4.5	5	4	5.5	5.5
	Schizoplasmodiida	8.5	12	15	12
	Cercomonadidae	10.5	32.5	10	11.5	6	6.5	10.5
	Tubulinea	10.01	9.4	7.25	16	14	15.4	23.7	24.2	27.5	25.3	22	59	32	30	10	25.6	18.8
	Imbricatea	12.6	9	8	7.5	10	8.5	8	13	6.5	45	40	40	31.2	36	29.2	45
	Bicosoecida	8.5	13	30	30	40
	Discosea	22	32	55	27	18	18	32	17	23
	Ochrophyta	12	10	9	9	17	13	14	15	3.2	3.5	7.5	160	45.8	75	48	43	100	57.7	13	25.6	42	30	150	175	26	28	72	13	20.5	54	24	19.5	55	14.5	19	60	50	50	36	17.5	105	23	22.5	62	25	19	20	43
	Gracilipodida	52	22	46.9	60
	Ciliophora	77.7	78.8	18.2	85.5	97	73.9	61.6	74.5	127	41	50	30	40	97.9	143.4	95.7	100.8	124	141	156	33.1	33	31.3	20.1	16.2	60.4	61.4	31.8	34.7	55.4	28.4	25.6	80.7	60.6	40	41.2	24.3	199	64.4	60.5	87.2	82.9	97.6	74.1	83	92.7	76.9	79.9
[truncated: 38 more columns]

## Sheet: Figure 3a-e
Fig.3a						Fig.3b						Fig.3c						Fig.3d						Fig.3e
Distance	Bacteria	Fungi	Protists			ln(body size)	ALL	Bacteria	Fungi	Protists		ln(body size)	ALL	Bacteria	Fungi	Protists		ln(body size)	ALL	Bacteria	Fungi	Protists				Environmental	Spatial	Environmental & Spatial
0	1.44749	1.27623	1.23566			-0.69315	-0.16	-0.16				-0.69315	33.1567	33.1567				-0.69315	60.3283	60.3283				Bacteria	Acidobacteria	3.61	6.16	19.21	71.03
0	1.49008	0.908984	1.31431			1.38629	-0.19	-0.19				1.38629	27.4456	27.4456				1.38629	88.9653	58.9653					Actinobacteria	2.81	13.09	25.68	58.42
0	1.95171	1.88955	1.88374			-0.69315	-0.24	-0.24				-0.69315	21.141	21.141				-0.69315	38.012	38.012					Bacteroidetes	3.74	9.62	15.22	71.42
0	1.34248	0.718497	0.783459			0.641854	-0.2	-0.2				0.641854	27.5258	27.5258				0.641854	64.0137	64.0137					Chloroflexi	1.58	11.62	19.85	66.95
0	1.21304	0.441975	0.00045577			0.641854	-0.16	-0.16				0.641854	29.9619	29.9619				0.641854	49.635	49.635					Firmicutes	6.97	6.97	11.58	74.49
0.00771023	1.43511	1.05265	1.16389			0	-0.18	-0.18				0	27.3345	27.3345				0	49.1278	49.1278					Planctomycetes	0.84	12.05	15.79	71.31
0.00771023	1.81483	1.57796	1.55094			-0.69315	-0.22	-0.22				-0.69315	25.0914	25.0914				-0.69315	44.822	44.822					Gemmatimonadetes	4.59	10.51	15.12	69.78
0.00801817	1.60274	1.35597	1.67593			-0.69315	-0.11	-0.11				-0.69315	44.4048	44.4048				-0.69315	49.316	49.316					Alphaproteobacteria	2.99	4.4	16.24	76.37
0.00957199	1.63428	1.40083	1.4742			1.60944	-0.3	-0.3				1.60944	19.5662	19.5662				1.60944	89.6309	39.6309					Gammaproteobacteria	5.55	8.87	24.81	60.77
0.00957199	1.73472	1.13696	0.944642			-0.69315	-0.11	-0.11				-0.69315	42.0526	42.0526				-0.69315	53.9558	53.9558					Deltaproteobacteria	1.91	6.11	14.96	77.02
0.0150402	1.67	1.34029	0.909202			3.34121	-0.27		-0.27			3.34121	23.9018		23.9018			3.34121	30.5053		30.5053			Fungi	Dothideomycetes	1.83	14.95	7.18	76.04
0.0150402	1.60517	1.42203	1.24233			2.51814	-0.36		-0.36			2.51814	14.0882		14.0882			2.51814	18.7737		18.7737				Leotiomycetes	2.4	13.73	7.05	76.82
0.0158814	1.87134	1.597	1.51838			3.04398	-0.33		-0.33			3.04398	18.9226		18.9226			3.04398	36.8403		36.8403				Sordariomycetes	1.17	13.19	6.44	79.21
0.0158814	1.46167	0.886871	1.20842			2.909	-0.35		-0.35			2.909	16.7032		16.7032			2.909	34.6452		34.6452				Eurotiomycetes	0.67	12.58	8.5	78.24
0.0233056	1.45521	1.24205	1.23924			2.32445	-0.2		-0.2			2.32445	26.3091		26.3091			2.32445	59.5431		59.5431				Basidiomycota	2.88	11.76	11.48	73.88
0.0233056	1.7454	1.20937	1.49853			1.57898	-0.22		-0.22			1.57898	14.928		14.928			1.57898	5.07355		5.07355				Chytridiomycota	1.2	5.81	3.01	89.97
0.0233056	1.81971	1.66126	1.52635			2.45803	-0.32		-0.32			2.45803	25.9872		25.9872			2.45803	23.5697		23.5697				Mortierellomycota	2.36	12.02	12.62	73
0.0233056	1.47413	0.933493	1.24252			4.27512	-0.28			-0.28		4.27512	21.5411			21.5411		4.27512	34.7506			34.7506		Protist	Cercomonadidae	4.9	2.6	11.59	80.87
0.0448238	1.90743	1.94649	1.50545			2.47444	-0.16			-0.16		2.47444	32.706			32.706		2.47444	37.4313			37.4313			Glissomonadida	2.5	25.51	19.92	52.05
0.0581359	1.77899	1.3527	1.4294			3.81165	-0.21			-0.21		3.81165	27.8143			27.8143		3.81165	54.1611			54.1611			Imbricatea	3.04	6.38	3.67	86.91
0.0589026	1.75423	1.57608	1.02358			3.08072	-0.15			-0.15		3.08072	29.7267			29.7267		3.08072	34.9691			34.9691			Ciliophora	1.18	5.71	8.22	84.88
0.0606125	1.51959	1.29451	1.33872			3.70079	-0.29			-0.29		3.70079	21.0358			21.0358		3.70079	33.7268			33.7268			Gracilipodida	5.77	10.59	12.59	71.05
0.0606125	1.81615	1.39041	1.55208			3.19048	-0.28			-0.28		3.19048	20.8611			20.8611		3.19048	27.2477			27.2477			Tubulinea	2.41	8.83	8.16	80.6
0.0638091	1.49326	1.17572	1.26706			2.10761	-0.11			-0.11		2.10761	42.0456			42.0456		2.10761	16.2235			16.2235			Schizoplasmodiida	2.43	3.85	2.9	90.82
0.065994	1.72766	1.36807	1.75639			3.29994	-0.2			-0.2		3.29994	29.686			29.686		3.29994	37.1928			37.1928			Bicosoecida	1.65	6.95	6.95	84.45
0.065994	1.48006	1.30454	1.32867			2.52573	-0.24			-0.24		2.52573	28.2673			28.2673		2.52573	67.9905			67.9905			Discosea	4.31	19.47	7.25	68.97
0.0662029	1.64984	1.14574	1.45247			2.08833	-0.24			-0.24		2.08833	23.0979			23.0979		2.08833	85.1087			85.1087			Labyrinthulomycetes	7.25	4.63	3.28	84.84
0.0984783	1.75729	1.11377	1.39005			3.08392	-0.2			-0.2		3.08392	26.0506			26.0506		3.08392	23.0593			23.0593			Ochrophyta	1.07	9.6	13.48	75.85
0.115087	1.53242	1.57265	1.07198
0.116467	1.54685	1.19306	1.38946
0.128798	1.70912	0.990988	1.23538
0.133759	1.75155	1.63891	1.19678
0.147233	1.66667	1.40353	1.42133
0.157036	1.75467	1.25411	1.2168
0.161797	1.6232	1.29451	1.50748
0.166646	1.73058	1.63754	1.17795
0.177717	1.29639	0.808496	1.5485
0.180011	1.51596	1.54655	1.19936
0.202537	1.421	1.26751	0.938308
0.210394	1.30265	1.30711	1.3276
0.214988	1.25522	1.09178	1.07528
0.220877	1.53002	1.39095	1.57177
0.221042	1.55588	1.53269	1.49082
0.226079	1.45574	0.878328	1.43152
0.232139	1.15105	0.88533	0.655292
0.238703	1.70922	1.63374	1.46369
0.241853	1.21173	0.498156	0.894506
0.24352	1.49455	0.862352	1.13612
0.254114	1.24518	1.21038	1.1759
0.254368	1.65867	1.3474	1.04903
0.257418	1.05948	0.730511	0.708759
0.264848	1.61038	1.38231	1.57848
0.266332	1.39961	1.52129	1.45641
0.266888	1.31409	1.21627	1.70624
0.270154	1.5249	1.07065	1.03122
0.278582	1.62783	0.921411	1.53318
0.279399	1.62514	1.37161	0.919318
0.287917	1.36158	1.68646	1.44715
0.297296	1.56578	1.40726	0.990585
0.297413	1.70069	1.72946	1.41724
0.308519	1.46066	0.874389	1.3965
0.308519	1.44514	0.994753	1.26767
0.316864	1.70008	1.24611	1.59637
0.317213	1.6206	1.50381	1.41002
0.32017	1.66022	1.43816	1.28592
0.321634	1.66961	1.50811	1.28592
0.326966	1.69316	0.798008	1.5474
0.329924	1.66154	1.69092	1.52843
0.333119	1.70152	1.24988	1.66876
0.337427	1.64634	0.971497	1.61387
0.338433	1.64499	1.12223	1.57129
0.340132	1.53951	0.808957	0.169441
0.340132	1.54993	0.947092	0.728673
0.340394	1.55132	0.990988	1.15144
0.341259	1.65759	1.54028	1.26352
0.347267	1.06071	1.14954	0.778336
0.354457	1.39862	1.04631	0.955421
0.355372	1.28749	1.26575	1.55838
0.359285	1.62983	0.615381	1.71586
0.368589	1.31671	0.345868	1.31098
0.368589	1.31053	0.636758	1.18086
0.369124	1.66044	0.726079	1.61324
0.370497	1.67551	1.28761	1.62459
0.372335	1.47191	0.811708	1.04111
0.376229	1.67934	1.37469	1.33308
0.376666	1.50315	0.450985	1.52601
0.376666	1.49202	0.682482	1.45919
0.378474	1.35965	1.02235	0.739485
0.378474	1.46246	1.7731	1.24354
0.381972	1.16083	0.665214	0.886545
0.382855	1.44837	0.88087	1.21966
0.383398	1.66523	1.30652	1.55526
0.38647	1.68912	1.54224	1.69988
0.388065	1.6547	1.08073	1.55386
0.388766	1.64733	1.71853	1.61739
0.388766	1.64591	1.72627	1.59468
0.388965	1.2806	1.65957	1.48436
0.389398	1.73622	1.3415	1.201
0.389511	1.60292	1.79867	1.22687
0.390582	1.61574	1.24862	1.36353
0.391289	1.51438	1.31327	1.04318
0.391289	1.6752	1.01924	1.38384
0.391795	1.39804	1.24205	1.11863
0.392039	1.61779	1.23426	1.32314
0.401385	1.64287	1.73386	1.19915
0.40534	1.53933	1.47372	0.94704
0.40534	1.6318	0.991894	1.29477
0.420493	1.25167	1.13599	1.35159
0.421352	1.28239	1.08465	1.33954
0.428876	1.78199	1.5052	1.17306
0.43193	1.32131	1.33161	1.14191
0.438726	1.34259	1.24938	1.25055
0.439174	1.6775	1.26527	1.18429
0.439174	1.50519	1.19278	1.04377
0.440081	1.36739	1.14985	1.25699
0.441423	1.7424	1.18365	1.35977
0.452581	1.64305	1.23227	1.17666
0.452581	1.49599	1.2639	1.00755
0.456191	1.55813	1.16104	1.43637
0.461331	1.15059	0.243072	0.887601
0.461331	1.1371	0.58256	0.789318
0.46166	1.54249	0.463394	1.28015
0.46166	1.52953	0.702041	1.16701
0.463156	1.56233	1.40254	1.40658
0.464681	1.29459	1.01425	0.853383
0.464787	1.55654	1.83309	1.60893
0.476234	1.62757	1.6496	1.54823
0.478734	1.42493	1.09513	1.15714
0.481282	1.60485	1.39299	1.3921
0.4839	1.27127	0.517932	1.11365
0.484345	1.73472	1.5985	1.47398
0.484755	1.76589	1.30226	1.57736
0.484755	1.57388	0.986273	1.31691
0.48527	1.57792	1.50908	1.33827
0.486124	1.73979	1.43354	1.37904
0.486646	1.54057	1.05631	1.40015
0.486646	1.73799	1.43799	1.27039
0.489034	1.79196	1.58364	1.46089
0.496229	1.22715	0.589478	1.31399
0.501008	1.71749	1.42527	1.53919
0.504515	1.46477	1.4563	1.40273
0.504553	1.55558	1.27245	1.41929
0.504553	1.8102	1.22048	1.35014
0.505809	1.79731	1.46912	1.33715
0.50823	1.5154	1.04417	1.27387
0.509888	1.6743	1.51892	1.58152
0.509888	1.52796	1.28799	1.12246
0.523251	1.26663	1.02136	1.18768
0.523782	1.58992	1.0144	1.26441
0.526648	1.68103	1.25452	1.37597
0.530345	1.50228	1.59527	1.17644
0.535123	1.34785	1.24324	1.62421
0.538174	1.6561	1.36997	1.01799
0.540716	1.41574	0.968799	1.17979
0.540762	1.69441	0.466948	1.09912
0.540762	1.68436	0.784836	0.992908
0.54137	1.60816	0.52859	1.57895
0.54137	1.59695	0.754108	1.52465
0.545047	1.57052	1.24628	1.3774
0.546865	1.536	1.5071	1.01027
0.549886	1.34712	1.23071	1.06684
0.555629	1.90421	1.94508	1.76765
0.557743	1.5145	1.10606	1.21946
0.560864	1.32773	0.219591	1.485
0.560864	1.32698	0.561526	1.46992
0.564754	1.6329	1.36361	0.915774
0.565944	1.93123	1.98095	1.47464
0.568938	1.45117	1.06187	0.78104
0.57361	1.74549	1.39853	1.36084
0.578834	1.47819	0.86781	1.15884
0.579077	1.59214	0.782642	1.38619
0.579077	1.58484	0.945919	1.32615
0.580279	1.59037	1.25137	1.5316
0.584459	1.59124	1.51373	1.11999
0.588225	1.61479	1.08623	1.49495
0.588225	1.61028	1.12878	1.47622
0.591039	1.58849	1.40998	1.11302
0.603279	1.74157	1.64247	1.05005
0.606724	1.51792	1.59339	1.43917
0.613078	1.50193	1.31016	1.19346
0.619656	1.72283	1.73405	1.41954
0.621892	1.65279	1.47012	1.52304
0.628479	1.44841	1.49032	0.957221
0.628479	1.6397	1.04041	1.33782
0.632993	1.46976	1.3645	1.17947
0.63602	1.60632	1.35675	1.22706
0.640866	1.63358	1.14869	1.49428
0.645563	1.64862	1.32946	0.928053
0.654578	1.60988	1.22905	1.51016
0.658322	1.68174	1.25821	1.05266
0.658322	1.47889	1.17024	0.926127
0.660899	1.41999	1.35204	1.16266
0.660899	1.27814	1.13109	0.772327
0.66755	1.54132	1.43025	1.36892
0.672014	1.04441	0.392093	1.02542
0.674765	1.64761	1.44165	1.10427
0.677354	1.45891	1.37356	1.33157
0.679322	1.67305	1.41928	1.54252
0.681137	1.10379	0.683097	1.09364
0.682337	1.78215	1.68726	1.67456
0.684538	1.56145	0.702629	1.15929
0.687647	1.67554	1.07478	1.34948
0.687647	1.68493	0.984434	1.62347
0.688791	1.74905	1.45167	0.948876
0.68979	1.28602	1.228	0.93245
0.690437	1.64772	1.22386	1.27663
0.691716	1.59993	1.07278	1.46336
0.691716	1.68831	1.18365	1.34317
0.69364	1.43172	0.299367	1.36013
0.69364	1.41765	0.712219	1.2927
0.705935	1.70271	1.32716	1.19987
0.718398	1.40103	0.37681	1.21532
0.718398	1.38327	0.653857	1.07801
0.720286	1.53939	0.469468	1.38999
0.720286	1.53393	0.692221	1.37549
0.73195	1.11487	0.904207	-0.125026
0.73195	1.6876	1.4148	1.04787
0.73195	1.04829	1.51059	0.0241937
0.73195	1.27627	0.709335	0.668765
0.765127	1.58526	0.684937	1.35627
0.770949	1.37981	0.899004	0.850636
0.77245	1.28561	0.753324	0.730796
0.786767	1.10196	0.863165	1.20192
0.786943	1.39332	0.925124	1.04111
0.800493	1.50491	0.906602	0.882722
0.805848	1.48921	0.859495	0.99719
0.816931	1.04381	0.681249	0.265026
0.816931	1.40538	1.51586	1.1044
0.817032	1.28704	1.01626	0.929396
0.821971	1.06896	1.53963	0.113021
0.821971	1.34541	0.936418	0.600069
0.826146	1.19177	0.845343	1.44076
0.831622	1.18211	0.817836	1.36571
0.838918	1.09394	0.450985	0.138611
0.838918	1.50711	1.37942	1.15601
0.853712	1.19136	1.01167	0.172735
0.853712	1.6409	1.33298	1.15063
0.857738	1.72186	0.783375	1.11764
0.85907	1.22037	1.07839	0.20131
0.85907	1.60703	1.43756	1.12673
0.864511	1.49888	0.870613	0.926127
0.866271	1.71696	1.36814	1.3995
0.886059	1.05077	0.693123	0.403248
0.886059	1.31293	1.61286	0.851554
0.903414	0.899823	0.136099	0.625868
0.903414	0.895877	0.550822	0.482965
0.910681	0.917537	0.674718	0.666314
0.910681	0.906419	0.821427	0.553948
0.924683	1.20202	0.938301	0.0911402
0.924683	1.65355	1.34727	1.00111
0.938277	1.36325	1.53723	0.998499
0.945143	1.26763	0.929503	0.958298
0.950011	0.930381	0.676906	0.664202
0.954777	1.09091	0.625675	0.880584
0.956189	1.02484	0.700272	0.689555
0.960338	1.62952	0.884364	0.966114
0.961162	1.12564	1.56112	0.914389
0.966187	1.62483	0.864584	0.951433
0.967553	0.991253	1.0191	0.942045
0.970696	1.74182	0.850809	0.885698
0.973661	1.02261	1.20726	0.927283
0.974807	1.0024	0.419445	0.731401
0.976356	1.69935	1.30454	0.945935
0.981038	1.06575	1.17572	0.81574
0.983337	1.52878	1.4251	1.43482
0.983337	1.52462	1.34117	1.37156
0.983968	1.47486	1.0347	1.23547
0.9848	1.58666	1.23805	0.914785
0.985347	1.51299	1.23599	1.33924
0.985347	1.64442	0.911716	1.46459
0.989763	1.60576	1.19854	1.53217
0.989967	1.05567	0.768988	0.262364
0.989967	1.5418	0.580229	1.00483
0.994285	1.19915	0.596663	1.0591
0.994366	1.58719	0.782886	1.33961
1.00012	1.1567	0.790153	0.0101069
1.00012	1.53615	0.826538	1.56958
1.00014	1.09487	0.802934	0.0539515
1.00014	1.32024	0.511135	0.818963
1.00018	1.57381	0.894116	1.57576
1.00027	1.23941	0.674091	1.0699
1.0025	1.16005	0.573952	1.05366
1.0025	1.6199	0.718213	1.22045
1.00296	1.61384	1.2806	1.16878
1.0037	1.36048	0.816708	0.668416
1.00401	1.58457	1.1903	1.23632
1.00401	1.18458	0.372433	1.08436
1.00597	1.12531	0.378673	1.1134
1.00597	1.5215	0.64556	1.23167
1.00645	1.46095	1.1049	1.11176
1.00719	1.27019	0.52859	0.806687
1.00751	1.43767	0.493425	1.37052
1.00751	1.138	0.191919	1.11227
1.00932	1.16332	0.507927	1.06066
1.01269	1.0613	0.35184	1.19833
1.01488	0.909153	0.615021	1.52905
1.01835	1.01366	1.00586	0.794052
1.02029	0.935363	1.5208	0.54522
1.02381	1.02382	1.15806	0.825826
1.027	0.868884	0.722164	1.32829
1.029	1.32195	1.42832	0.95524
1.03191	1.20882	0.825654	0.821918
1.03245	0.848421	0.856825	0.618092
1.03422	0.928837	0.373688	0.941114
1.03742	1.23408	1.60601	0.885062
1.03761	1.47838	1.25378	0.980485
1.0397	1.33737	1.35675	1.02281
1.03973	0.934502	1.13229	0.680815
1.04325	1.09945	0.347868	-0.127202
1.04325	1.41376	0.45046	0.859727
1.04363	1.16399	0.655498	1.00143
1.04363	1.62473	1.1336	1.46981
1.04425	1.66243	1.26671	1.44329
1.04498	1.38619	0.896002	1.25906
1.04556	1.62349	1.26503	1.47909
1.04556	1.21304	0.473969	1.10504
1.04737	1.19149	0.375564	0.881868
1.04846	1.22044	0.750965	0.680815
1.04846	1.48638	0.460838	0.915181
1.04868	1.20946	0.666493	1.11689
1.05073	1.41741	0.991592	1.04802
1.05331	1.31611	1.2643	0.877788
1.05331	0.903492	-0.00166262	0.676721
1.05338	1.53734	1.06161	1.32244
1.05435	1.54005	0.450985	1.19418
1.05435	1.53447	0.761355	1.05222
1.05815	1.44978	1.43875	0.79248
1.05815	1.21295	0.159295	0.784263
1.05866	1.36736	0.85476	0.813244
1.06203	1.38966	1.10791	1.14682
1.06329	1.45908	1.01008	1.12698
1.06422	1.38776	0.443579	0.992246
1.06768	1.25816	0.547895	0.188842
1.06768	1.13312	0.547055	0.641015
1.06842	1.28269	1.21654	0.786665
1.06842	1.28223	0.259682	0.971015
1.0733	1.15153	1.03756	1.27456
1.07345	1.66662	1.43724	1.34977
1.07487	1.39311	0.74912	1.16322
1.075	1.54604	0.937959	1.17666
1.07647	1.40256	0.602623	0.962578
1.07809	1.46607	1.1336	1.22706
1.07825	1.53167	0.644889	1.09886
1.07838	1.19829	1.18809	1.52289
1.07855	0.995511	0.610322	0.101574
1.07855	1.4006	0.262929	1.16255
1.07899	1.48498	0.394489	1.08796
1.08047	1.46504	0.538992	1.12734
1.08151	1.57593	1.07316	1.29822
1.08155	1.39433	0.787986	0.948693
1.08421	1.38179	1.08306	0.809978
1.0844	1.60524	1.15319	1.30537
1.08467	1.14726	0.765442	0.25428
1.08467	1.24333	0.501904	0.960443
1.08488	1.29858	0.204127	1.16557
1.08738	0.981005	0.899751	0.667016
1.08783	1.42265	0.463394	0.995548
1.08915	1.25482	0.279589	0.937368
1.08916	1.38474	1.2886	0.762873
1.08935	1.4013	0.614662	0.666314
1.08935	1.27001	0.560304	1.1144
1.08976	1.57958	1.01022	1.23224
1.09063	1.53568	0.554144	1.21631
1.09093	1.48743	0.822097	1.02481
1.09153	1.40738	0.311106	1.00771
1.09218	1.16518	0.375564	1.02757
1.09223	1.03161	1.11842	0.681494
1.09397	1.07338	0.0592937	0.0085133
1.09397	1.44578	0.715084	0.843691
1.09451	0.90288	0.730235	-0.112188
1.09451	1.40136	0.308929	1.65482
1.09458	1.47392	0.73843	0.972405
1.09498	1.38583	0.946925	0.925741
1.09498	1.14651	0.263737	1.11
1.09523	0.970674	0.786535	0.309543
1.09523	1.31388	0.703216	0.701049
1.09551	1.58795	0.697307	1.27715
1.0982	1.54563	0.890508	1.22696
1.10048	1.40628	0.613942	1.08422
1.10253	1.30977	0.0579995	1.11577
1.10315	1.52676	0.539421	0.999316
1.10323	1.70305	0.946087	1.24743
1.10473	1.62584	0.616815	1.25346
1.10657	1.32838	0.785079	1.42398
1.10675	1.51748	0.428929	0.962401
1.10799	1.13794	0.431131	1.34192
1.10842	1.33902	0.617531	1.04626
1.11029	1.58783	0.655825	1.19314
1.11241	1.57491	1.23175	0.934916
1.11286	1.53168	0.91226	1.07101
1.1135	1.42913	1.07851	1.36739
1.11517	1.27595	0.773254	0.897609
1.11517	1.04736	-0.234049	0.917156
1.11525	0.9442	0.787986	0.0272627
1.11525	1.28498	0.481856	1.13528
1.11581	0.945126	0.763148	0.200285
1.11581	1.29081	0.506082	1.08126
1.11665	1.22051	1.44026	0.990085
1.11672	1.60981	0.521513	0.889915
1.11676	1.03038	0.722726	0.545684
1.11676	0.915153	-0.296783	1.05839
1.11805	1.22943	0.837014	1.35433
1.11816	1.64589	1.02319	1.38926
1.12007	1.54715	0.888598	1.35195
1.12009	1.58785	0.369279	0.861074
1.12106	1.28528	0.623565	1.08261
1.12213	1.59793	0.453078	1.09678
1.12249	1.35061	-0.134607	1.12307
1.1236	1.6095	1.15361	1.36801
1.12467	1.20847	1.18934	0.619658
1.12473	1.30625	0.34453	1.35556
1.12513	0.931184	0.0999809	0.558922
1.12546	1.56541	0.354468	1.08756
1.1268	1.25503	0.847454	0.766233
1.12692	1.54294	0.451509	1.15918
1.12694	1.41242	0.510678	0.950339
1.12694	1.32074	0.765188	1.25807
1.13156	1.66662	1.32584	1.45453
1.13212	1.25289	0.532085	1.14948
1.13288	1.3655	1.03497	1.03364
1.13322	1.16214	1.20644	0.923222
1.13322	1.12446	0.159295	1.24917
1.13442	1.60746	0.73978	1.4356
1.13469	1.24358	0.413768	1.17098
1.1349	1.08346	0.449935	0.738892
1.1352	1.30155	0.798951	0.113021
1.1352	1.40456	0.427271	0.822653
1.13578	1.14447	1.16124	0.401314
1.13578	0.689268	-0.366675	0.54522
1.13582	1.39566	0.658436	1.01736
1.13725	1.63828	1.45083	1.36155
1.13809	1.12663	-0.0340762	0.0195487
1.13809	1.26032	0.622153	0.899049
1.13809	1.12812	0.491518	-0.00117375
1.13809	1.25598	0.689504	0.697469
1.13819	1.54292	0.2178	1.0591
1.13975	1.28957	0.362901	1.28032
1.14101	1.51752	1.01368	1.27681
1.14101	1.37605	0.884944	1.29501
1.14133	1.52837	-0.0372931	1.06796
1.14136	1.33828	0.867408	1.37985
1.14139	1.42995	1.03511	1.14308
1.1419	1.46488	1.04843	1.42989
1.14215	1.37278	0.83723	1.57835
1.14215	1.55751	0.810105	1.34258
1.1433	1.17895	0.896942	0.936992
1.14341	1.29632	0.515226	0.779149
1.14359	1.17306	0.95291	0.966993
1.14375	1.32974	1.05761	1.43946
1.14375	1.32793	1.06494	1.36655
1.14395	1.29306	1.14859	0.405174
1.14395	1.15378	0.222263	0.813494
1.14432	1.42017	0.985967	1.07308
1.14456	1.35744	0.643881	1.20049
1.14526	1.58718	1.07278	0.919906
1.14542	1.63277	1.03715	1.27878
1.14592	1.53946	1.11434	1.40995
1.14659	1.29308	0.359029	0.747131
1.14784	1.22668	0.990231	0.909202
1.14784	0.973524	0.211473	0.983878
1.14797	1.56304	0.547055	1.35821
1.1482	1.62641	1.52334	1.06866
1.14834	1.01411	0.2178	0.684197
1.14887	0.772176	-0.000177663	0.576542
1.14887	0.757999	0.491996	0.422133
1.14902	1.60882	0.998635	1.11702
1.14925	1.45522	0.98305	1.29937
1.15123	1.59533	1.51874	1.03574
1.15149	1.23799	1.03401	0.870171
1.15149	1.0831	0.0514686	1.15816
1.15324	1.50006	1.00804	1.40466
1.15324	1.49696	1.08793	1.38952
1.15731	1.38459	0.513412	1.21976
1.15834	1.44033	0.364184	1.29344
1.15849	1.59096	0.930547	1.11515
1.15886	1.53074	0.537706	1.14367
1.15914	1.16112	0.216002	0.62044
1.15977	1.21259	0.39089	0.863979
1.15977	1.16604	0.759812	1.15098
1.15977	1.2215	0.763403	0.690884
1.15977	1.17056	0.761868	1.14179
1.16193	1.53593	0.426716	1.14902
1.16215	1.1387	-0.0137273	0.509452
1.16217	1.44539	0.526391	1.42789
1.16248	1.58644	1.10139	1.00595
1.16266	1.25486	-0.317826	1.07624
1.16266	1.24683	0.420572	1.00995
1.16306	1.19388	0.6041	0.85475
1.1657	1.50403	1.44294	1.45287
1.1657	1.49923	1.46411	1.34147
1.16683	1.3654	1.05618	1.06629
1.16745	1.29419	0.979802	1.07977
1.16774	1.3913	0.492473	1.06037
1.16912	1.55431	0.68094	0.862194
1.16923	0.947904	1.06084	0.757783
1.16941	1.42695	0.317572	0.849486
1.16998	1.34945	1.10245	0.842522
1.16998	1.27402	0.209648	0.939432
1.17063	1.37688	0.368011	1.06023
1.17202	0.859926	-0.155292	0.763996
1.17202	0.851547	0.328139	0.742442
1.17212	1.52018	0.569982	0.700725
1.17256	1.48816	0.813077	0.865313
1.17256	1.41193	0.387261	1.01501
1.17477	1.42407	0.55867	1.08783
1.17483	1.45382	0.592896	1.15895
1.17544	1.40407	0.211473	1.00386
1.17572	1.50469	1.65402	1.00143
1.17572	1.50234	1.76463	0.835921
1.17645	0.858111	-0.290954	0.696488
1.17645	0.847415	0.422256	0.58636
1.17692	0.961945	0.937788	0.859727
1.17845	1.52494	1.65208	0.990085
1.17845	1.52129	1.72714	0.812241
1.17982	1.38846	0.420572	1.32852
1.18039	1.31255	0.289591	1.3162
1.18039	1.30894	0.233658	1.19605
1.18088	1.62062	1.32303	1.50311
1.18157	1.52175	0.443579	0.885274
1.1817	0.885404	0.394489	0.89946
1.1828	0.887744	1.0336	0.886756
1.18541	1.55884	1.17443	1.18831
1.18549	0.95818	1.05644	0.982015
1.18841	1.54507	1.222	1.11515
1.18977	1.44253	0.43929	1.19262
1.19114	1.47579	0.724126	1.10555
1.19134	0.921189	0.226682	0.680135
1.19253	1.44501	0.292622	1.02265
1.19448	1.03367	0.320415	1.06264
1.19511	1.45546	0.393891	1.16856
1.19525	1.604	0.434413	0.799512
1.19562	1.35186	0.482832	1.17252
1.19633	1.3862	1.02023	1.50367
1.19744	0.934623	0.446768	1.1735
1.19842	1.04627	0.917129	0.957221
1.19973	1.60064	0.35184	0.992908
1.20033	1.46959	1.06482	1.08982
1.2012	0.95238	0.973864	1.01328
1.20367	1.15374	0.665854	1.12916
1.20487	1.34033	1.45568	1.48649
1.20584	1.49796	1.01195	1.44511
1.20919	1.36295	1.01224	1.35742
1.21031	0.797182	0.88359	0.905776
1.21082	0.946757	0.046172	0.971189
1.21133	1.31528	0.561932	1.04214
1.21306	1.16729	0.636758	1.33172
1.21409	1.53693	0.010076	0.984215
1.2142	0.895322	1.01037	0.783191
1.21472	0.984362	-0.018339	0.79744
1.21472	1.40024	0.690411	0.96962
1.21737	1.29248	0.414339	0.612167
1.21832	1.45908	1.20013	0.887601
1.21965	1.51027	1.07727	1.46554
1.2202	0.844891	0.285771	0.982354
1.22058	1.4391	1.03016	1.37924
1.22173	0.825371	0.563554	0.930353
1.22264	1.06925	0.317572	1.3526
1.2228	1.62842	1.51955	0.944642
1.22351	0.890271	0.760841	0.608974
1.22586	0.998216	0.349858	0.99456
1.22599	1.31955	0.458267	1.00659
1.2263	1.36712	0.608136	1.35699
1.22642	1.14338	0.663288	1.09351
1.22744	1.09579	0.964318	0.915577
1.22815	0.886531	0.407436	0.540555
1.22922	1.00221	1.26058	1.02342
1.22942	0.853808	0.618602	0.502852
1.23048	1.53583	0.444645	1.02296
1.23131	1.47109	0.418881	1.55671
1.23139	1.16079	0.036745	0.440232
1.23355	1.33523	1.4493	1.13241
1.23499	1.40591	0.808035	1.02726
1.23552	0.784612	0.337094	1.09285
1.23589	1.28229	1.40078	1.00046
1.23589	1.67819	1.28114	1.0667
1.23627	1.69226	1.13675	1.18968
1.23674	1.47885	1.11649	1.43037
1.23709	1.67638	1.22209	1.45419
1.23709	1.30395	0.817611	0.983032
1.23745	1.25557	0.603731	1.136
1.23813	1.35054	0.21329	1.51565
1.23891	0.845863	0.592139	0.725927
1.23916	1.55029	0.668087	0.577405
1.23928	1.28813	1.08526	1.01391
1.23942	1.38491	0.391492	0.953794
1.23945	1.20979	0.71078	0.882935
1.23945	1.63571	0.892411	1.2756
1.23982	1.64886	0.94659	1.64945
1.24029	1.37999	0.773254	1.76879
1.24063	1.62494	0.856413	1.43792
1.24063	1.21704	0.62427	0.942975
1.24068	1.33781	0.618602	1.22172
1.24281	1.19435	0.729683	0.921274
1.24321	1.40571	0.246445	0.920297
1.24465	1.1898	0.828741	1.15726
1.24631	1.38958	0.972129	1.42152
1.24631	1.38938	1.02961	1.3562
1.24638	1.15963	0.369911	1.26485
1.24663	1.45682	0.97118	1.25951
1.24681	1.51004	1.65336	0.864424
1.24681	1.50648	1.76861	0.734713
1.24733	0.838753	0.274106	0.772327
1.24816	1.15772	0.894116	1.0639
1.25085	0.892639	0.201341	0.513464
1.25345	1.52114	1.47362	1.52683
1.25557	1.10195	1.07353	0.921079
1.25569	1.37941	1.0919	1.28228
1.25574	1.32039	0.557851	1.30577
1.258	1.44276	0.311106	0.935672
1.26263	1.27651	1.13826	0.989085
1.26333	0.910158	1.09034	0.613359
1.27283	1.63067	0.952415	1.59114
1.27292	0.811324	-0.0691054	0.347731
1.27299	1.05272	0.349858	0.785599
1.27607	0.865987	0.392093	0.408365
1.27613	1.55649	0.824767	1.38216
1.27631	1.10175	1.17164	0.665611
1.27744	0.971117	0.631598	1.08529
1.27927	1.28644	0.816934	1.07664
1.27966	0.975297	0.416048	0.523334
1.28055	0.986307	1.28362	0.899255
1.28074	1.52683	0.317572	1.12649
1.28251	1.30179	1.29247	1.06657
1.28275	1.0308	1.12067	0.611371
1.28674	1.40131	0.851644	1.19688
1.28722	1.39915	0.501437	1.20244
1.28754	0.927995	0.216002	0.661726
1.28775	1.37771	1.33443	1.34685
1.29056	0.957058	0.272527	0.53203
1.29092	1.28571	0.55744	1.32298
1.29377	1.01718	0.59516	0.51096
1.29377	0.665769	-0.177011	0.354981
1.29392	1.00179	0.22756	0.681494
1.29551	0.978811	-0.0340762	0.592645
1.29683	1.08574	0.63229	1.08609
1.29683	0.701316	0.301593	0.386189
1.29689	1.04594	0.459297	0.675004
1.29847	1.02291	0.321123	0.596373
1.3022	0.908492	0.422816	-0.235724
1.3022	1.30772	0.272527	1.33587
1.30529	0.916794	0.577886	-0.339695
1.30529	1.34029	0.422256	1.55244
1.31514	1.12429	0.489123	0.602516
1.31813	1.15901	0.55703	0.499772
1.32485	1.55782	1.11887	0.981335
1.32775	1.44162	0.994453	0.918926
1.34843	0.997602	0.0271089	0.511462
1.35103	1.04638	0.355776	0.496151
1.35316	0.776122	0.393891	0.307142
1.35577	0.845811	0.592896	0.388192
1.37528	1.38707	0.220484	0.99208
1.37572	1.19523	0.392093	1.03394
1.37572	1.19792	0.616457	0.872361
1.37572	1.05214	0.180338	0.898638
1.37572	1.04063	0.55867	0.797959
1.37596	0.960736	0.182289	0.849025
1.37596	0.953197	0.561932	0.764836
1.3763	1.14492	0.342514	0.452466
1.3763	1.13764	0.620381	0.376034
1.3765	0.991857	0.162364	0.949425
1.3765	0.988986	0.531214	0.767069
1.3765	1.26628	0.239672	1.21848
1.3765	1.26534	0.251456	0.997682
1.3784	1.20351	0.482345	1.07004
1.3784	1.20303	0.629517	0.920493
1.3808	1.55351	0.93332	0.971015
1.38159	1.14725	0.518381	0.0539515
1.38159	1.5187	0.404528	1.45681
1.38409	1.2638	0.730511	0.955961
1.38409	1.14396	0.706432	1.08676
1.38431	1.1192	1.08073	0.907392
1.38464	1.2778	0.9931	0.585515
1.38482	1.15105	1.08526	0.943902
1.38482	1.41029	0.462884	1.18567
1.38679	1.34791	0.906051	1.08099
1.38765	1.58404	0.878916	1.01815
1.38864	1.44337	1.22465	0.950156
1.38864	1.28442	-0.0554255	0.866865
1.3911	1.32189	1.39782	1.16789
1.3911	1.22752	1.15382	1.13085
1.39133	1.16602	1.02641	1.06977
1.39165	1.25934	1.23487	0.768181
1.39184	1.19049	1.25976	1.11277
1.39184	1.30897	0.610686	1.21053
1.3932	1.59069	0.559079	1.1354
1.39359	1.38229	1.17234	1.18054
1.39359	1.18033	1.06647	1.05164
1.39372	1.29407	1.20708	1.29838
1.39382	1.10061	1.15027	1.06921
1.39414	1.27147	1.23899	0.874105
1.39432	1.12447	1.21156	1.20233
1.39432	1.37832	1.10408	1.23971
1.39464	1.57356	0.411476	1.09951
1.3956	1.45587	0.639485	0.844157
1.39622	1.3542	1.40674	1.23348
1.39697	0.716072	0.573952	0.817479
1.40103	1.46232	1.14073	1.13373
1.40103	1.22871	1.04524	1.0448
1.40125	1.15476	0.82098	0.943717
1.40157	1.35827	1.2395	0.579125
1.40176	1.20545	1.0285	0.978436
1.40176	1.52485	0.907153	1.1814
1.40192	0.921696	0.692522	0.432482
1.40357	1.47307	1.40645	1.26767
1.40469	1.19842	0.622506	0.761183
1.40469	1.52826	0.896942	0.957041
1.40491	1.4908	1.17254	1.16356
1.40522	1.33677	0.823434	1.44076
1.40539	1.49577	1.20487	1.46263
1.40539	1.22983	0.236246	0.861074
1.40573	1.03855	0.195712	0.832103
1.40573	1.03314	0.549152	0.703956
1.40725	1.19271	0.485747	0.87061
1.40757	0.825942	0.812165	0.610573
1.40874	1.3459	0.749384	1.29576
1.40874	1.33262	0.805028	1.2762
1.40897	1.32703	0.835934	1.25082
1.40907	1.27075	1.40172	0.942045
1.40907	1.06953	1.13338	1.13337
1.40928	1.35607	1.02418	0.995713
1.40929	0.994198	0.87774	1.56561
1.40946	1.34362	0.827421	1.44843
1.40946	1.40347	0.387261	1.33535
1.40959	1.18656	1.21708	1.69297
1.40976	1.04073	1.17314	0.958477
1.40976	1.32146	0.617531	0.971711
1.41124	1.40211	1.25485	1.40824
1.41164	1.30976	1.29232	1.0571
1.41214	0.922024	0.600769	0.719452
1.41243	1.25891	0.761868	1.21838
1.41243	1.181	0.720475	1.05625
1.41264	1.08063	1.11988	1.04096
1.41295	1.1864	0.838091	0.62894
1.41311	1.11693	1.16389	1.02757
1.41311	1.27093	0.606306	1.23999
1.41325	0.906025	0.499566	0.57264
1.41381	0.911997	1.15548	0.485635
1.41381	0.597859	0.478423	0.307142
1.41453	1.17551	0.890127	0.86085
1.41466	1.19942	0.386044	0.903952
1.41466	1.19649	0.602253	0.831863
1.41496	1.22594	0.764679	1.33917
1.4183	0.94223	0.795168	0.932831
1.4183	0.983509	0.703216	1.16423
1.41851	0.978947	0.659086	1.34088
1.41881	0.968463	0.994303	1.30343
1.41899	0.995039	0.676906	1.0117
1.41899	1.03493	0.557851	0.956682
1.42054	1.19803	1.06443	1.10822
1.42078	1.03742	1.283	1.0795
1.4216	0.888468	0.811708	-0.264688
1.4216	1.22949	0.670309	0.990419
1.42242	1.37966	0.596288	0.865757
1.42315	1.16211	1.21311	1.10015
1.4235	1.3668	1.40628	1.20162
1.4235	1.35685	1.2195	1.14097
1.42372	1.24771	1.00263	1.05582
1.42402	1.36324	1.15579	0.678432
1.42411	1.21173	-0.226496	1.1288
1.42419	1.29493	1.21861	1.09873
1.42419	1.40104	0.708756	1.22696
1.42509	1.27098	1.09986	0.988249
1.42509	1.11999	1.1336	0.903546
1.42531	1.07511	0.899004	0.80922
1.4256	1.20158	1.3119	0.572204
1.42578	1.11444	1.06354	0.816982
1.42578	1.34153	0.599653	0.991416
1.42593	1.33744	1.05968	1.31675
1.4275	1.32032	1.38385	1.12246
1.4288	1.26028	1.32232	1.20872
1.42885	1.31348	0.22492	1.05853
1.42934	0.784732	0.0284989	0.606966
1.42956	1.22364	1.07677	1.00979
1.43112	1.30921	1.0377	1.2007
1.43152	1.12099	1.18229	0.69353
1.43252	0.817036	-0.172579	0.47974
1.4335	1.47849	0.624621	1.54951
1.43413	0.991034	0.346535	0.72928
1.43437	1.32798	-0.103434	1.11615
1.43679	1.32069	1.09998	1.27335
1.43729	0.981687	0.25723	0.55982
1.4378	1.59011	0.55373	1.00835
1.43788	1.44344	1.23062	1.1829
1.43805	1.05902	1.10233	0.865757
1.43885	1.38477	-0.252201	1.08743
1.43904	1.31286	0.0707735	1.00643
1.43904	1.19935	-0.57495	0.884638
1.43984	1.3827	0.568784	1.00192
1.43991	0.890281	-0.0389108	0.573075
1.43996	1.36775	-0.370135	1.09246
1.44057	0.910293	0.320415	-0.0758076
1.44057	1.16371	0.13826	0.423364
1.441	1.12537	0.638805	1.05237
1.4413	1.24442	0.602992	1.31612
1.44176	1.16046	0.235385	1.09925
1.44176	1.14763	0.389079	0.889285
1.44226	1.42125	0.835502	0.880155
1.44226	1.33655	0.701747	0.923028
1.44246	1.30682	1.11695	1.09756
1.44253	1.18111	-0.353102	0.0950825
1.44253	1.47613	0.158267	1.05424
1.44262	0.942159	0.399242	0.451891
1.44262	0.614692	-0.159549	0.597197
1.44275	1.39614	1.0795	1.3965
1.44292	1.32595	1.16216	1.4191
1.44292	1.49127	0.620026	1.10028
1.44305	0.914057	-0.052072	0.531073
1.44308	0.942346	0.71878	0.0303106
1.44308	1.23622	0.0618711	0.608974
1.44457	1.48332	1.2924	0.954517
1.4446	0.940211	0.142549	0.657089
1.44498	1.38487	0.623565	1.31636
1.44536	1.26578	1.36361	0.919318
1.44559	0.963657	1.13032	0.598019
1.44559	0.641586	-0.467046	0.51892
1.4458	0.9091	-0.177011	0.545684
1.44607	1.30349	1.03538	0.963819
1.44607	1.16437	1.00351	0.996862
1.44626	0.95133	1.10941	0.900075
1.44627	1.09099	1.18365	0.984384
1.44655	1.21512	1.21744	0.576542
1.44668	1.33571	0.889172	0.942603
1.44668	1.46852	0.909531	1.08889
1.44672	1.12707	1.28408	1.08743
1.44672	1.33253	0.797772	1.09938
1.44689	1.40667	1.19087	1.07143
1.44717	1.42888	1.01868	0.700076
1.44734	1.44292	1.22075	1.19439
1.44734	1.34672	0.687074	1.1759
1.44772	0.973246	0.0172542	0.744499
1.44839	1.28182	1.30181	1.04421
1.44844	1.21916	0.59516	1.20468
1.4486	1.32188	0.843435	1.15224
1.44892	0.956334	-0.508004	0.680815
1.44898	1.31872	0.956036	1.00289
1.45073	1.33439	0.774252	1.11727
1.45213	1.1041	1.24069	0.893467
1.45213	1.00836	0.308929	0.69022
1.45289	1.45432	0.00571104	0.84439
1.4536	0.924712	0.522404	0.475403
1.45383	0.985153	0.679083	0.963111
1.45468	1.09851	1.2228	0.699751
1.45486	1.29205	1.08208	1.19031
1.45691	1.29781	1.27709	1.1446
1.45826	0.684308	0.740589	0.212434
1.45859	1.37485	1.3296	1.20254
1.46004	1.27226	1.14457	0.993239
1.46352	1.36279	1.28814	1.09743
1.46651	1.41968	0.504694	0.84764
1.46821	1.34643	1.10326	1.548
1.47012	1.218	1.17194	0.952706
1.47021	1.39964	1.1101	1.31042
1.47218	1.13661	1.14372	0.820689
1.47245	1.4705	0.866603	1.03137
1.47313	1.24167	0.546213	1.19241
1.4759	1.46848	0.908618	1.35144
1.47834	0.982783	1.16632	0.911803
1.47837	1.38391	-0.282354	0.961156
1.47947	1.28574	0.950426	0.939245
1.48	1.37057	0.716794	0.959908
1.48219	1.1848	-0.109111	1.04435
1.48302	1.39648	0.958815	1.20488
1.48414	0.931629	-0.146899	0.412164
1.48443	1.2014	1.23539	0.904155
1.48695	0.828944	0.25394	0.639524
1.48702	0.961799	-0.314757	0.578266
1.48974	0.799272	0.249792	0.450739
1.49946	1.40759	1.12357	0.992411
1.50267	1.28596	1.23599	1.00691
1.50332	1.42656	0.940855	1.06348
1.54405	1.17642	0.124019	0.918337
1.54405	0.997287	-0.0868344	0.732307
1.54425	0.91434	0.014397	0.706204
1.54448	1.06694	0.165412	0.371904
1.54467	0.959733	-0.0537458	0.765395
1.54467	1.2168	-0.0778794	1.1759
1.54563	1.16835	0.142549	1.05582
1.54758	1.27053	0.741665	0.827525
1.54758	1.161	0.432228	0.861522
1.54777	1.04397	0.378053	0.75493
1.548	1.19338	0.779453	0.33812
1.54819	1.07286	0.382374	0.623162
1.54819	1.28207	0.396872	0.937932
1.54913	1.2315	0.859495	0.903342
1.55158	1.27343	0.519726	0.92361
1.55158	1.10601	0.610322	0.787196
1.55177	0.998281	0.612136	0.834731
1.552	1.17679	0.249792	0.676721
1.55219	1.05077	0.322535	0.872579
1.55219	1.3153	-0.00765285	1.21562
1.55311	1.23328	0.408595	1.04421
1.55483	1.23844	0.455161	0.894714
1.55483	1.16863	0.124019	1.04435
1.55502	1.10133	0.229311	0.891172
1.55525	1.19563	0.300852	0.444348
1.55543	1.13845	0.118415	0.915577
1.55543	1.33957	-0.000177663	1.10222
1.55561	1.21456	0.311829	0.890753
1.55561	1.16245	-0.231517	0.932831
1.5558	1.08961	-0.0389108	0.807955
1.55603	1.16668	0.0868376	0.460999
1.55613	1.32262	0.660383	0.717895
1.55613	1.12335	-0.317826	0.650949
1.55613	1.16025	0.87715	0.782654
1.55613	0.844806	-0.377141	0.637278
1.55622	1.1193	-0.231517	0.899665
1.55622	1.31299	-0.262925	1.06122
1.55632	1.08824	1.17798	0.656011
1.55632	0.765139	-0.14071	0.62044
1.55634	1.24307	0.406856	1.00305
1.55655	1.25739	0.75645	0.272045
1.55655	0.981308	-0.445856	0.168337
1.55672	1.13679	1.16104	0.804649
1.55672	0.783562	-0.320917	0.587624
1.55672	1.37358	0.290351	0.914785
1.55672	1.13564	-0.621947	0.825096
1.55712	1.22393	0.255588	0.988751
1.5577	1.28337	0.511135	0.838998
1.5577	1.06569	-0.356456	0.747422
1.5602	1.03516	0.302332	0.0132772
1.5602	1.36024	0.372433	0.72193
1.5602	1.01499	0.538135	-0.0229352
1.5602	1.41646	0.222263	0.858601
1.56037	0.954054	0.74247	-0.0458444
1.56037	1.35391	0.358381	1.12539
1.56059	1.02931	0.661677	-0.36915
1.56059	1.4624	0.384213	1.45224
1.56074	0.973679	0.735715	-0.185506
1.56074	1.40866	0.235385	1.42102
1.56074	1.06807	-0.0778794	-0.0263818
1.56074	1.46269	0.443579	1.00547
1.56088	0.961239	0.0868376	0.682848
1.56189	1.008	0.202271	0.0467008
1.56189	1.37633	0.406856	0.817231
1.5642	1.09946	0.712219	0.67809
1.56791	1.07601	0.0592937	0.773425
1.568	1.20506	0.306009	0.593476
1.568	1.25208	0.574347	0.669462
1.56817	1.2222	1.08853	0.655652
1.56839	1.28648	0.67784	0.377402
1.56854	1.26028	1.12513	0.730191
1.56854	1.36639	0.19001	0.758352
1.56963	1.30522	0.205975	0.771776
1.56977	1.16292	0.104663	0.934159
1.57091	1.12926	0.121786	0.78104
1.57162	1.10501	-0.241736	0.820689
1.57304	1.20535	0.524624	0.718207
1.57304	0.825404	-0.467046	0.480818
1.57306	1.24276	0.770498	0.83947
1.57678	1.26017	0.659086	0.895543
1.57891	1.00704	0.472474	0.0318264
1.57891	1.47356	0.25641	1.53693
1.57979	1.28224	0.45046	0.948693
1.58051	1.25314	0.234523	0.944458
1.58138	1.30101	0.730511	0.845321
1.58138	1.08538	-0.377141	0.674315
1.58492	1.23273	0.35052	0.821427
1.58492	1.16874	-0.168192	0.877788
1.5851	1.10425	0.0158282	0.745378
1.58531	1.19005	0.135015	0.33134
1.58549	1.13669	-0.161694	0.817231
1.58549	1.33139	-0.166016	0.913793
1.58586	1.04809	0.11388	0.00369657
1.58586	1.46023	0.454641	1.32499
1.58597	1.27035	0.475459	0.654931
1.58631	1.23397	0.281917	0.871048
1.58854	1.16425	0.591001	0.897815
1.58854	0.984814	0.76007	0.667716
1.58872	0.844754	0.700567	0.648761
1.58893	1.04066	0.498627	0.309543
1.5891	0.891623	0.490083	0.686549
1.5891	1.19095	0.294882	1.11652
1.58979	1.08454	0.0644333	1.04758
1.58995	1.12401	0.50562	1.03962
1.59295	1.23595	0.790393	0.795619
1.5931	1.3468	0.184232	0.663496
1.59651	1.19825	0.0892571	1.10759
1.5994	1.22757	0.222263	0.889495
1.59957	1.13543	-0.168192	0.659948
1.60009	1.21442	-0.0122006	0.915972
1.60082	1.21619	0.27881	0.810482
1.60082	0.980659	-0.211773	0.670507
1.60348	0.921864	0.315427	0.614151
1.60467	1.03084	0.207816	0.0226506
1.60467	1.43488	0.372433	0.866422
1.6081	1.27682	0.430031	0.87061
1.61171	1.12359	0.499096	0.925547
1.61173	1.31907	0.175419	0.588465
1.62653	1.22576	0.0013018	0.755216
1.62996	1.07936	0.29413	1.01185

## Sheet: Figure 4a,b,d,e,f,g,j
Fig.4a					Fig.4b				Fig.4d				Fig.4e			Fig.4f				Fig.4g							Fig.4j
	NDVs	OMI	Migration rate		bacteria	fungi	protist		bacteria	fungi	protist		ln(body size)	all		bacteria	fungi	protist		ln(body size)	all	bacteria	fungi	protist			Migration rate	all	bacteria	fungi	protist
Alphaproteobacteria	0.337379	4.48286	0.0922846		0.437344	0.685139	0.461634		1.25899	2.36152	0.923836		-0.693147	0.603639		0.081085	0.004031	0.0551275		-0.916291	0.092285	0.092285					0.084084	0.603639	0.603639
Acidobacteria	0.365348	3.77344	0.0840845		0.418509	0.672117	0.460883		1.69017	2.37722	3.69957		-0.693147	3.50053		0.067508	0.00038	0.0781836		-0.693147	0.084084	0.084084					0.084084	3.50053	3.50053
Deltaproteobacteria	0.259916	3.54099	0.211241		0.413996	0.663598	0.492238		1.19159	2.91741	6.71711		-0.693147	0.679392		0.042353	0.000821	0.0101027		-0.693147	0.211241	0.211241					0.084084	0.679392	0.679392
Bacteroidetes	0.499924	5.27852	0.043346		0.399859	0.667774	0.498152		4.88155	1.22527	2.65968		-0.693147	2.03866		0.084084	0.000334	0.011386		-0.693147	0.043346	0.043346					0.084084	2.03866	2.03866
Gemmatimonadetes	0.480641	5.48333	0.0243219		0.404719	0.653123	0.525606		6.91088	6.60542	8.16394		-0.693147	1.54025		0.092285	0.002306	0.029774		-0.693147	0.024322	0.024322					0.084084	1.54025	1.54025
Planctomycetes	0.262813	3.89667	0.251301		0.493797	0.742304	0.435929		4.91059	1.49626	0.868417		-0.693147	1.0932		0.211241	0.000705	0.012258		0	0.251301	0.251301					0.084084	1.0932	1.0932
Chloroflexi	0.380861	4.65485	0.0675076		0.468127	0.697996	0.515048		4.38509	4.1388	1.49605		-0.693147	1.47811		0.043346	0.000684	0.053417		0.182322	0.067508	0.067508					0	1.47811	1.47811
Firmicutes	0.432	3.25994	0.271093		0.347684	0.691983	0.500558		2.06828	18.7322	5.26021		-0.693147	5.28818		0.251301		0.008211		1.09861	0.271093	0.271093					0.084084	5.28818	5.28818
Actinobacteria	0.420411	3.45787	0.0810853		0.474889	0.694555	0.565015		1.29046	2.88503	2.05588		-0.693147	2.6604		0.271093		0.012419		1.38629	0.081085	0.081085					0.084084	2.6604	2.6604
Gammaproteobacteria	0.565152	4.52237	0.0423526		0.386756	0.683475	0.50955		3.21222	5.61335	6.85677		-0.693147	1.76085		0.024322		0.003727		1.60944	0.042353	0.042353					0.084084	1.76085	1.76085
Chytridiomycota	0.542	6.08974	0.000683805		0.390627	0.680041	0.557784		0.521371	8.26964	9.65411		-0.693147	1.36798				0.020873		1.60944	0.000684		0.000684				0.084084	1.36798	1.36798
Labyrinthulomycetes	0.503547	5.05295	0.00372665		0.38429	0.619664	0.511338		6.24704	6.67845	0.880467		-0.693147	2.06267						2.07944	0.003727			0.003727			0.084084	2.06267	2.06267
Glissomonadida	0.486804	4.2024	0.0781836		0.406756	0.621779	0.490948		3.07641	2.93021	5.2103		-0.693147	1.61094						2.07944	0.078184			0.078184			0.084084	1.61094	1.61094
Basidiomycota	0.55003	6.66746	0.000334163		0.495701	0.678371	0.515362		7.45066	7.84792	2.96355		-0.693147	3.1559						2.30259	0.000334		0.000334				0.084084	3.1559	3.1559
Mortierellomycota	0.723403	5.82956	0.00038		0.445001	0.699851	0.474903		0.950767	6.87686	0.725321		-0.693147	0.11683						2.48491	0.00238		0.00238				0.084084	0.11683	0.11683
Schizoplasmodiida	0.493408	4.73158	0.0297737		0.387801	0.637014	0.45576		3.7843	0.852273	1.83305		-0.693147	0.878902						2.48491	0.029774			0.029774			0.084084	0.878902	0.878902
Leotiomycetes	0.674104	8.74393	0.00070504		0.391252	0.655116	0.569371		0.88448	2.70242	3.08052		-0.693147	2.01422						2.52573	0.000705		0.000705				0.084084	2.01422	2.01422
Cercomonadidae	0.431294	4.39687	0.0551275		0.380143	0.622546	0.56184		0.263525	7.04938	1.35675		-0.693147	6.59862						2.52573	0.055128			0.055128			0.084084	6.59862	6.59862
Eurotiomycetes	0.735153	6.05018	0.004031		0.357865	0.645381	0.572168		3.39206	7.37865	1.37456		-0.693147	0.315521						2.89037	0.004031		0.004031				0.084084	0.315521	0.315521
Sordariomycetes	0.688351	6.76559	0.000821041		0.36997	0.643003	0.519216		3.33946	4.65879	11.5241		-0.693147	4.39443						3.04452	0.000821		0.000821				0.084084	4.39443	4.39443
Tubulinea	0.465904	5.05193	0.0534171		0.411115	0.679222	0.50097		0.231445	5.61335	5.98997		-0.693147	0.546686						3.09104	0.053417			0.053417			0.084084	0.546686	0.546686
Imbricatea	0.568467	5.89621	0.0101027		0.361559	0.667533	0.544723		1.30981	4.2463	4.18039		-0.693147	0.770716						3.09104	0.010103			0.010103			0.084084	0.770716	0.770716
Bicosoecida	0.617864	5.714	0.012419		0.35574	0.61787	0.510914		2.6203	4.0613	9.63025		-0.693147	0.085533						3.18635	0.012419			0.012419			0.084084	0.085533	0.085533
Discosea	0.456081	5.74933	0.020873		0.360017	0.645312	0.567659		0.506842	7.55033	0.748132		-0.693147	4.14134						3.29584	0.020873			0.020873			0.084084	4.14134	4.14134
Dothideomycetes	0.687262	6.8273	0.00230634		0.357984	0.640877	0.592692		2.0994	17.8992	1.60753		-0.693147	1.98255						3.3322	0.002306		0.002306				0.084084	1.98255	1.98255
Ochrophyta	0.542991	5.40314	0.00821149		0.368628	0.643838	0.542148		1.24202	14.1196	7.02008		-0.693147	1.18786						3.7013	0.008211			0.008211			0.084084	1.18786	1.18786
Gracilipodida	0.50093	4.7978	0.0122583		0.433777	0.691444	0.525297		2.50688	1.48839	3.75226		-0.693147	0.578488						3.80666	0.012258			0.012258			0.084084	0.578488	0.578488
Ciliophora	0.613894	5.19625	0.0113858		0.435518	0.660607	0.510353		4.64345	13.6806	7.88877		-0.693147	5.68644						4.27512	0.011386			0.011386			0.084084	5.68644	5.68644
					0.527255	0.716759	0.506466		1.15571	8.25977	3.01734		-0.693147	1.5671													0.084084	1.5671	1.5671
					0.442166	0.673469	0.530254		0.583904	5.52954	6.74031		-0.693147	0.150124													0.084084	0.150124	0.150124
					0.414144	0.654952	0.527172		2.58809	6.48963	1.9786		-0.693147	1.67285													0.084084	1.67285	1.67285
					0.434524	0.690949	0.524106		0.04052	7.64825	1.23095		-0.693147	0.987236													0.084084	0.987236	0.987236
					0.399591	0.669864	0.518731		1.71818	7.55033	0.962492		-0.693147	0.155924													0.084084	0.155924	0.155924
					0.375354	0.658375	0.55048		1.14671	13.2931	1.77932		-0.693147	1.22135													0.084084	1.22135	1.22135
					0.410996	0.62578	0.577374		0.637191	1.32211	8.34567		-0.693147	0.453782													0.084084	0.453782	0.453782
					0.391332	0.702804	0.505539		1.51686	2.77994	2.05639		-0.693147	2.81155													0.084084	2.81155	2.81155
					0.492807	0.7194	0.57282		3.46689	6.93834	6.1721		-0.693147	0.189519													0.084084	0.189519	0.189519
					0.439278	0.653699	0.483845		0.862964	6.63631	2.87699		-0.693147	0.91805													0.084084	0.91805	0.91805
					0.458543	0.712801			0.748569	2.81221	4.40574		-0.693147	9.76766													0.084084	9.76766	9.76766
					0.401929	0.676556			5.04514	5.46564	1.67558		-0.693147	0.416132													0.084084	0.416132	0.416132
					0.385289	0.67684			1.28798	11.6669	7.62365		-0.693147	1.57484													0.084084	1.57484	1.57484
					0.390563	0.67101			5.27184	18.7322	2.80811		-0.693147	4.87													0.084084	4.87	4.87
					0.395591	0.652715			0.41529	2.69972	1.90019		-0.693147	0.640324													0.084084	0.640324	0.640324
					0.385666	0.721538			0.428732	2.48767	4.60239		-0.693147	2.5642													0.084084	2.5642	2.5642
					0.402658	0.650016			0.603639	13.2317	7.71949		-0.693147	3.95632													0.084084	3.95632	3.95632
									0.677394	17.1534	2.26996		-0.693147	0.991453													0.084084	0.991453	0.991453
									5.94033	2.58824	0.60153		-0.693147	0.166499													0.084084	0.166499	0.166499
									1.84288	6.83729	2.97792		-0.693147	1.93404													0.084084	1.93404	1.93404
									0.068913	6.0048	0.135579		-0.693147	1.49707													0.084084	1.49707	1.49707
									2.88154	3.33082	1.94287		-0.693147	0.328607													0.084084	0.328607	0.328607
									0.626881	7.55033	2.01499		-0.693147	1.06032													0.084084	1.06032	1.06032
									0.485332	2.40487	3.58596		-0.693147	4.41358													0.084084	4.41358	4.41358
									1.03054	10.1662	0.942457		-0.693147	3.23764													0.084084	3.23764	3.23764
									3.50053	7.85317	12.4015		-0.693147	4.45764													0.084084	4.45764	4.45764
									0.555325	0.799791	1.90709		-0.693147	2.01294													0.084084	2.01294	2.01294
									1.55228	10.1333	4.02163		-0.693147	3.02741													0.084084	3.02741	3.02741
									4.83511	9.22673	8.09713		-0.693147	0.480714													0.084084	0.480714	0.480714
									2.83467	1.43094	1.72067		-0.693147	2.11623													0.084084	2.11623	2.11623
									3.6731	7.12863	0.79325		-0.693147	1.62861													0.084084	1.62861	1.62861
									2.11143	1.14829	1.44057		-0.693147	1.90998													0.084084	1.90998	1.90998
									8.18677	2.79648	3.18462		-0.693147	2.396													0.084084	2.396	2.396
									1.40294	18.7322	2.04362		-0.693147	4.45008													0.084084	4.45008	4.45008
									0.417105	9.23214	0.198551		-0.693147	0.077502													0.084084	0.077502	0.077502
									2.46206	3.96254	5.032		-0.693147	4.15189													0.084084	4.15189	4.15189
									3.40311	16.0017	1.6015		-0.693147	2.64384													0.084084	2.64384	2.64384
									0.679392	6.31591	6.97853		-0.693147	0.601148													0.084084	0.601148	0.601148
									2.49569	3.68824	3.75912		-0.693147	4.58348													0.084084	4.58348	4.58348
									0.252209	12.0709	6.81013		-0.693147	2.02823													0.084084	2.02823	2.02823
									0.475505	6.15048	3.14848		-0.693147	4.69764													0.084084	4.69764	4.69764
									3.00081	7.18156	2.30009		-0.693147	2.6387													0.084084	2.6387	2.6387
									2.03866	2.93021	1.16926		-0.693147	1.91091													0.084084	1.91091	1.91091
									6.20063	8.71238	11.715		-0.693147	0.202253													0.084084	0.202253	0.202253
									11.4959	7.79759	3.04649		-0.693147	4.00352													0.084084	4.00352	4.00352
									0.507468	18.4064	4.12158		-0.693147	0.759681													0.084084	0.759681	0.759681
									6.84482	8.96559	1.84076		-0.693147	2.09516													0.084084	2.09516	2.09516
									2.04133	4.00234	4.6549		-0.693147	1.96173													0.084084	1.96173	1.96173
									0.255894	1.834	4.79832		-0.693147	0.412172													0.084084	0.412172	0.412172
									0.80453	6.30369	4.91222		-0.693147	3.81401													0.084084	3.81401	3.81401
									1.64672	7.87349	7.62469		-0.693147	4.9751													0.084084	4.9751	4.9751
									0.973817	0.912795	7.24554		-0.693147	0.983725													0.084084	0.983725	0.983725
									1.07267	5.88019	3.75028		-0.693147	5.96919													0.084084	5.96919	5.96919
									1.09992	11.2242	2.83378		-0.693147	2.29814													0.084084	2.29814	2.29814
									0.103151	1.6877	7.37274		-0.693147	0.292393													0.084084	0.292393	0.292393
									0.677386	6.34448	1.81515		-0.693147	3.63988													0.084084	3.63988	3.63988
									1.54025	7.87912	10.6896		-0.693147	10.8208													0.084084	10.8208	10.8208
									1.27818	2.93021	5.20464		-0.693147	0.829901													0.084084	0.829901	0.829901
									0.881483	5.65737	2.45309		-0.693147	4.29495													0.084084	4.29495	4.29495
									1.0932	1.15646	0.236154		-0.693147	0.68431													0.084084	0.68431	0.68431
									1.47811	18.7322	2.98613		-0.693147	1.81692													0.084084	1.81692	1.81692
									5.28818	3.84288	6.72681		-0.693147	0.434255													0.084084	0.434255	0.434255
									2.6604	1.70078	6.86175		-0.693147	3.91679													0.084084	3.91679	3.91679
									2.77781	11.8843	5.61057		-0.693147	6.44492													0.084084	6.44492	6.44492
									1.10317	7.37792	1.56824		-0.693147	4.73634													0.084084	4.73634	4.73634
									1.08529	12.3733	8.89985		-0.693147	5.05598													0.084084	5.05598	5.05598
									1.76085	4.80407	0.862634		-0.693147	3.46362													0.084084	3.46362	3.46362
									1.36798	2.82888	3.38895		-0.693147	5.64782													0.084084	5.64782	5.64782
									2.06267	1.06286	6.59678		-0.693147	4.65058													0.084084	4.65058	4.65058
									3.90685	2.37701	0.570148		-0.693147	1.68902													0.084084	1.68902	1.68902
									1.11408	7.06719	0.745129		-0.693147	4.47224													0.084084	4.47224	4.47224
									3.83891	7.38706	2.60315		-0.693147	0.382515													0.084084	0.382515	0.382515
									0.113895	2.93021	5.09063		-0.693147	2.26727													0.084084	2.26727	2.26727
									6.76208	18.6246	1.91681		-0.693147	1.62207													0.084084	1.62207	1.62207
									5.3232	7.06885	5.17778		-0.693147	2.75515													0.084084	2.75515	2.75515
									0.399574	5.14866	4.93466		-0.693147	4.95082													0.084084	4.95082	4.95082
									1.90858	7.81007	0.98057		-0.693147	0.589138													0.084084	0.589138	0.589138
									2.49002	7.84668	2.52099		-0.693147	2.89507													0.084084	2.89507	2.89507
									0.313318	2.93021	1.45327		-0.693147	1.90055													0.084084	1.90055	1.90055
									0.328484	12.6429	2.97223		-0.693147	1.55478													0.084084	1.55478	1.55478
									3.1728	12.3244	1.2244		-0.693147	3.4011													0.084084	3.4011	3.4011
									1.7837	1.54618	3.07823		-0.693147	0.162784													0.084084	0.162784	0.162784
									1.27647	9.94887	5.07514		-0.693147	1.8693													0.084084	1.8693	1.8693
									1.87479	6.59875	0.951157		-0.693147	0.672733													0.084084	0.672733	0.672733
									1.61094	4.61425	6.6809		-0.693147	1.68924													0.084084	1.68924	1.68924
									1.47163	7.72295	3.0421		-0.693147	0.40963													0.084084	0.40963	0.40963
									3.53017	3.53405	1.93166		-0.693147	0.347374													0.084084	0.347374	0.347374
									3.1559	4.65879	17.3443		-0.693147	2.77251													0.084084	2.77251	2.77251
									2.69421	12.1021	4.15388		-0.693147	0.872964													0.084084	0.872964	0.872964
									1.025	2.22986	2.81911		-0.693147	1.68592													0.084084	1.68592	1.68592
									2.16734	1.63339	5.71006		-0.693147	4.02207													0.084084	4.02207	4.02207
									3.08586	4.13491	11.52		-0.693147	4.65988													0.084084	4.65988	4.65988
									1.13359	13.6806	4.18842		-0.693147	3.27484													0.084084	3.27484	3.27484
									3.21619	0.832229	2.28638		-0.693147	0.748591													0.084084	0.748591	0.748591
									0.362823	7.55033	5.33262		-0.693147	1.48944													0.084084	1.48944	1.48944
									0.542696	6.03235	4.15213		-0.693147	0.636783													0.084084	0.636783	0.636783
									2.26522	5.47616	2.15402		-0.693147	0.075856													0.084084	0.075856	0.075856
									0.281487	6.35254	4.32375		-0.693147	1.49428													0.084084	1.49428	1.49428
									0.128915	4.70238	0.525065		-0.693147	6.32572													0.084084	6.32572	6.32572
									0.499615	18.7322	3.21041		-0.693147	2.96854													0.084084	2.96854	2.96854
									5.43675	1.98489	1.49007		-0.693147	2.89021													0.084084	2.89021	2.89021
									1.00215	5.24367	3.74255		-0.693147	1.83569													0.084084	1.83569	1.83569
									1.93604	4.91529	2.43913		-0.693147	3.26105													0.084084	3.26105	3.26105
									2.42582	5.51884	2.60392		-0.693147	3.87926													0.084084	3.87926	3.87926
									2.94416	2.22584	13.7613		-0.693147	4.11795													0.084084	4.11795	4.11795
									0.981339	6.01677	0.666751		-0.693147	0.355536													0.084084	0.355536	0.355536
									0.346407	6.5672	0.166335		-0.693147	0.789892													0.084084	0.789892	0.789892
									1.80681	4.20451	6.51976		-0.693147	0.816392													0.084084	0.816392	0.816392
									0.284181	10.9538	1.93601		-0.693147	3.44608													0.084084	3.44608	3.44608
									1.81977	2.73044	3.17106		-0.693147	4.56295													0.084084	4.56295	4.56295
									0.695075	13.6806	2.31082		-0.693147	3.40462													0.084084	3.40462	3.40462
									2.78609	3.68672	1.35754		-0.693147	2.5835													0.084084	2.5835	2.5835
									3.66092	10.5438	7.93614		-0.693147	2.11516													0.084084	2.11516	2.11516
									14.1203	1.52707	6.10931		-0.693147	2.63437													0.084084	2.63437	2.63437
									3.49073	6.49855	7.14308		-0.693147	10.8128													0.084084	10.8128	10.8128
									2.57923	9.23214	0.446327		-0.693147	1.17126													0.084084	1.17126	1.17126
									0.11683	1.39812	3.10987		-0.693147	4.84135													0.084084	4.84135	4.84135
									0.06204	4.65879	0.930517		-0.693147	4.50063													0.084084	4.50063	4.50063
									1.42411	1.92377	2.51854		-0.693147	2.01072													0.084084	2.01072	2.01072
									1.12728	4.44488	0.818261		-0.693147	1.62823													0.084084	1.62823	1.62823
									8.30227	8.7681	2.97926		-0.693147	0.147763													0.084084	0.147763	0.147763
									3.08592	15.798	0.624072		-0.693147	1.11232													0.084084	1.11232	1.11232
									1.39945	2.63845	0.750992		-0.693147	4.36909													0.084084	4.36909	4.36909
									2.56148	2.81208	3.3834		-0.693147	1.11482													0.084084	1.11482	1.11482
									2.22927	2.42126	1.15308		-0.693147	0.333094													0.084084	0.333094	0.333094
									0.020137	14.1203	1.85681		-0.693147	5.45729													0.084084	5.45729	5.45729
									5.82642	1.49626	3.77578		-0.693147	5.04325													0.084084	5.04325	5.04325
									14.052	2.93021	1.52803		-0.693147	0.099842													0.084084	0.099842	0.099842
									0.745541	5.90062	0.911749		-0.693147	1.06562													0.084084	1.06562	1.06562
									1.25785	5.66073	5.31913		-0.693147	0.322725													0.084084	0.322725	0.322725
									0.878902	9.10269	1.73707		-0.693147	12.8983													0.084084	12.8983	12.8983
									2.01422	1.61655	2.91763		-0.693147	2.37236													0.084084	2.37236	2.37236
									4.77731	2.64257	5.50258		-0.693147	1.67955													0.084084	1.67955	1.67955
									0.639203	6.73358	3.78421		-0.693147	4.37558													0.084084	4.37558	4.37558
									0.449118	6.71898	0.09948		-0.693147	1.81536													0.084084	1.81536	1.81536
									0.57769	3.25231	3.57534		-0.693147	5.02342													0.084084	5.02342	5.02342
									2.38457	1.0432	1.4603		-0.693147	1.16039													0.084084	1.16039	1.16039
									2.33706	4.20182	6.82503		-0.693147	1.2302													0.084084	1.2302	1.2302
									0.571161	14.1203	1.4693		-0.693147	1.66415													0.084084	1.66415	1.66415
									6.03738	2.40123	4.1068		-0.693147	4.31896													0.084084	4.31896	4.31896
									1.22527	6.13652	6.28319		-0.693147	0.131735													0.084084	0.131735	0.131735
									0.232224	8.7681	11.6684		-0.693147	2.51967													0.084084	2.51967	2.51967
									9.05036	3.47628	2.188		-0.693147	0.147713													0.084084	0.147713	0.147713
									0.788993	8.7681	2.46963		-0.693147	4.00006													0.084084	4.00006	4.00006
									1.94963	2.9378	12.6936		-0.693147	0.997937													0.084084	0.997937	0.997937
									3.7514	7.62997	1.98014		-0.693147	1.60157													0.084084	1.60157	1.60157
									5.32806	6.30369	0.8799		-0.693147	4.65546													0.084084	4.65546	4.65546
									4.55504	2.10878	1.20994		-0.693147	0.65376													0.084084	0.65376	0.65376
									2.83834	4.12657	2.74703		-0.693147	4.3808													0.084084	4.3808	4.3808
									0.783009	8.26964	3.26629		-0.693147	6.20618													0.084084	6.20618	6.20618
									11.8224	7.44649	6.07924		-0.693147	4.04158													0.084084	4.04158	4.04158
									1.02213	17.1534	3.83553		-0.693147	1.57437													0.084084	1.57437	1.57437
									3.19562	5.64207	3.26996		-0.693147	4.95874													0.084084	4.95874	4.95874
									6.59862	9.23214	2.80164		-0.693147	3.86403													0.084084	3.86403	3.86403
									4.25262	0.524533	1.52628		-0.693147	1.83318													0.084084	1.83318	1.83318
									1.36033	0.834741	3.11498		-0.693147	4.44248													0.084084	4.44248	4.44248
									4.6959	6.33935	2.92018		-0.693147	3.4256													0.084084	3.4256	3.4256
									0.125273	13.6806	6.33667		-0.693147	6.93264													0.084084	6.93264	6.93264
									0.865669	1.87402	2.15607		-0.693147	1.34076													0.084084	1.34076	1.34076
									0.315521	4.78634	3.72956		-0.693147	3.13153													0.084084	3.13153	3.13153
									2.42675	9.23214	1.8533		-0.693147	1.15117													0.084084	1.15117	1.15117
									2.2493	0.600316	2.57893		-0.693147	1.67632													0.084084	1.67632	1.67632
									0.44364	4.61544	7.8584		-0.693147	4.38955													0.084084	4.38955	4.38955
									3.98196	8.26964	2.82348		-0.693147	0.422568													0.084084	0.422568	0.422568
									4.39443	6.26176	1.7143		-0.693147	3.86539													0.084084	3.86539	3.86539
									3.45701	0.544492	0.928508		-0.693147	0.330278													0.084084	0.330278	0.330278
									1.18386	3.86826	3.71867		-0.693147	6.06824													0.084084	6.06824	6.06824
									1.09804	15.3607	5.2009		-0.693147	7.15552													0.084084	7.15552	7.15552
									0.814592	1.44164	5.26253		-0.693147	2.22459													0.084084	2.22459	2.22459
									0.415878	6.9376	2.25508		-0.693147	6.55992													0.084084	6.55992	6.55992
									1.61561	3.79468	0.538155		-0.693147	4.13736													0.084084	4.13736	4.13736
									0.546686	6.20639	2.27398		-0.693147	2.21278													0.084084	2.21278	2.21278
									0.974091	5.44037	14.4958		-0.693147	1.14939													0.084084	1.14939	1.14939
									0.644302	18.7322	0.621812		-0.693147	0.710695													0.084084	0.710695	0.710695
									0.660896	5.55201	15.157		-0.693147	3.21087													0.084084	3.21087	3.21087
									0.770716	4.25794	7.27989		-0.693147	2.18377													0.084084	2.18377	2.18377
									1.60063	6.73261	7.78043		-0.693147	2.85356													0.084084	2.85356	2.85356
									3.60161	14.9908	12.5121		-0.693147	0.564435													0.084084	0.564435	0.564435
									1.17344	5.10719	1.14374		-0.693147	12.7111													0.084084	12.7111	12.7111
									1.32976	6.0039	0.551059		-0.693147	3.17876													0.084084	3.17876	3.17876
									0.085533	1.63339	8.78745		-0.693147	2.23009													0.084084	2.23009	2.23009
									3.44039	2.38426	8.15208		-0.693147	3.40861													0.084084	3.40861	3.40861
									2.94581	1.42495	1.44288		-0.693147	0.448233													0.084084	0.448233	0.448233
									2.82172	7.55033	3.63009		-0.693147	3.29368													0.084084	3.29368	3.29368
									0.855106	2.26274	2.29585		-0.693147	4.47426													0.084084	4.47426	4.47426
									2.01484	17.1534	2.18734		-0.693147	1.43875													0.084084	1.43875	1.43875
									4.14134	13.6806	3.59938		-0.693147	2.92646													0.084084	2.92646	2.92646
									0.497686	3.18262	1.84386		-0.693147	4.20098													0.084084	4.20098	4.20098
									0.134907	18.7322	0.343639		-0.693147	3.9685													0.084084	3.9685	3.9685
									1.96144	2.93021	11.8728		-0.693147	1.10194													0.084084	1.10194	1.10194
									0.544174	7.24199	1.09036		-0.693147	2.03198													0.084084	2.03198	2.03198
									3.40914	8.57068	2.65469		-0.693147	0.711123													0.084084	0.711123	0.711123
									0.576106	2.50167	8.22672		-0.693147	4.6352													0.084084	4.6352	4.6352
									1.26533	5.71693	4.81897		-0.693147	7.59341													0.084084	7.59341	7.59341
									4.18061	0.922486	4.11519		-0.693147	1.81792													0.084084	1.81792	1.81792
									1.07236	6.26471	6.36411		-0.693147	7.61044													0.084084	7.61044	7.61044
									1.74821	6.86807	0.881046		-0.693147	3.47925													0.084084	3.47925	3.47925
									2.71683	3.05188	5.02214		-0.693147	1.489													0.084084	1.489	1.489
									1.53715	4.81367	4.28634		-0.693147	1.03517													0.084084	1.03517	1.03517
									1.81998	7.29888	1.80534		-0.693147	3.93119													0.084084	3.93119	3.93119
									14.0939	9.02853	1.76996		-0.693147	1.8899													0.084084	1.8899	1.8899
									1.10142	13.3168	10.02		-0.693147	6.33606													0.084084	6.33606	6.33606
									4.25774	2.93021	0.549956		-0.693147	4.995													0.084084	4.995	4.995
									2.02646	4.4841	4.44878		-0.693147	4.66564													0.084084	4.66564	4.66564
									3.89471	1.75221	3.01734		-0.693147	0.346949													0.084084	0.346949	0.346949
									0.380017	7.64251	1.75431		-0.693147	0.193765													0.084084	0.193765	0.193765
									0.588842	13.6806	11.6049		-0.693147	0.457533													0.084084	0.457533	0.457533
									1.98255	3.45229	1.95892		-0.693147	3.36483													0.084084	3.36483	3.36483
									1.10173	0.456135	4.45132		-0.693147	0.700778													0.084084	0.700778	0.700778
									1.18786	11.0096	4.40499		-0.693147	3.1608													0.084084	3.1608	3.1608
									5.27735	5.53264	5.46537		-0.693147	0.586501													0.084084	0.586501	0.586501
									0.812092	9.8182	4.14112		-0.693147	3.82621													0.084084	3.82621	3.82621
									0.724112	3.67024	2.60551		-0.693147	1.2568													0.084084	1.2568	1.2568
									1.5106	14.0207	3.01885		-0.693147	3.92049													0.084084	3.92049	3.92049
									0.578488	4.4469	3.41396		-0.693147	0.296224													0.084084	0.296224	0.296224
									1.56521	14.1203	3.59129		-0.693147	1.49163													0.084084	1.49163	1.49163
									5.55467	1.14772	4.5776		-0.693147	5.66985													0.084084	5.66985	5.66985
									0.699943	3.4384	0.926292		-0.693147	1.36303													0.084084	1.36303	1.36303
									0.027375	3.67024	6.3575		-0.693147	0.938469													0.084084	0.938469	0.938469
									7.86132	7.71482	2.0012		-0.693147	2.464													0.084084	2.464	2.464
									3.60177	7.3141	7.04357		-0.693147	0.359449													0.084084	0.359449	0.359449
									7.32274	9.46644	1.26902		-0.693147	4.86909													0.084084	4.86909	4.86909
									0.906393	2.79648	0.836037		-0.693147	0.536143													0.084084	0.536143	0.536143
									4.17923	6.92533	4.81462		-0.693147	5.61095													0.084084	5.61095	5.61095
									1.42682	3.89475	4.39806		-0.693147	3.10957													0.084084	3.10957	3.10957
									0.890034	2.79648	2.10211		-0.693147	0.837732													0.084084	0.837732	0.837732
									8.22285	1.58332	8.90468		-0.693147	2.02877													0.084084	2.02877	2.02877
									5.68644	3.16957	0.435799		-0.693147	5.37276													0.084084	5.37276	5.37276
									0.96417	1.77587	7.06953		-0.693147	3.23939													0.084084	3.23939	3.23939
									1.5671	0.954734	1.73798		-0.693147	1.32675													0.084084	1.32675	1.32675
									0.150124	17.5063	1.73089		-0.693147	0.369477													0.084084	0.369477	0.369477
									3.93126	12.1021	0.934993		-0.693147	4.86987													0.084084	4.86987	4.86987
									0.934252	8.09207	3.07053		-0.693147	2.31719													0.084084	2.31719	2.31719
									1.49343	7.86882	5.58398		-0.693147	4.51134													0.084084	4.51134	4.51134
									0.666246	6.20862	0.555059		-0.693147	4.48862													0.084084	4.48862	4.48862
									0.487721	4.28409	1.30227		-0.693147	0.666567													0.084084	0.666567	0.666567
									1.81876	8.87583	1.59068		-0.693147	0.453735													0.084084	0.453735	0.453735
									5.33803	0.925843	3.81858		-0.693147	5.50892													0.084084	5.50892	5.50892
									1.21365	3.38987	5.74847		-0.693147	0.509868													0.084084	0.509868	0.509868
									1.67285	4.06937	8.99068		-0.693147	4.18946													0.084084	4.18946	4.18946
									1.90781	4.33889	3.99476		-0.693147	1.81093													0.084084	1.81093	1.81093
									0.987236	13.6806	2.53578		-0.693147	5.36541													0.084084	5.36541	5.36541
									2.44435	8.80126	9.27652		-0.693147	1.36402													0.084084	1.36402	1.36402
									0.155924	2.80262	2.04161		-0.693147	5.02458													0.084084	5.02458	5.02458
									0.082225	7.84396	1.97535		-0.693147	0.292488													0.084084	0.292488	0.292488
									0.355783	2.79648	0.18478		-0.693147	0.691197													0.084084	0.691197	0.691197
									1.22135	18.7322	3.89684		-0.693147	0.938727													0.084084	0.938727	0.938727
									0.453782	3.03346	2.04149		-0.693147	0.422761													0.084084	0.422761	0.422761
									1.43893	13.6806	7.62469		-0.693147	0.317661													0.084084	0.317661	0.317661
									0.303624	7.39745	3.15657		-0.693147	4.41774													0.084084	4.41774	4.41774
									1.63315	7.55526	5.28397		-0.693147	5.15358													0.084084	5.15358	5.15358
									0.992505	6.20371	1.94374		-0.693147	0.925272													0.084084	0.925272	0.925272
									2.69804	10.9538	1.82194		-0.693147	1.0047													0.084084	1.0047	1.0047
									1.25981	5.71842	7.12049		-0.693147	8.05704													0.084084	8.05704	8.05704
									1.25865	15.6373	2.67311		-0.693147	0.46547													0.084084	0.46547	0.46547
									2.77443	2.79648	5.00074		-0.693147	0.775842													0.084084	0.775842	0.775842
									3.87263	5.82102	4.16394		-0.693147	3.3613													0.084084	3.3613	3.3613
									6.78348	6.37462	3.88186		-0.693147	0.510896													0.084084	0.510896	0.510896
									0.945337	9.23214	2.71457		-0.693147	4.12962													0.084084	4.12962	4.12962
									5.75211	5.52819	2.52323		-0.693147	0.261631													0.084084	0.261631	0.261631
									2.17496	9.56489	0.853825		-0.693147	4.30742													0.084084	4.30742	4.30742
									2.72295	2.43689	2.44608		-0.693147	1.65297													0.084084	1.65297	1.65297
									4.1875	9.6186	1.5235		-0.693147	2.6831													0.084084	2.6831	2.6831
									3.75547	1.53984	1.69474		-0.693147	0.544949													0.084084	0.544949	0.544949
									2.81155	9.23214	1.6878		-0.693147	12.3296													0.084084	12.3296	12.3296
									3.49783	4.30816	3.77476		-0.693147	1.37317													0.084084	1.37317	1.37317
									0.513271	5.82221	5.73525		-0.693147	3.3148													0.084084	3.3148	3.3148
									1.16529	6.05745	0.307042		-0.693147	0.158655													0.084084	0.158655	0.158655
									1.73553	7.71482	0.983238		-0.693147	3.29323													0.084084	3.29323	3.29323
									1.26419	1.63741	7.75902		-0.693147	2.60669													0.084084	2.60669	2.60669
									0.505736	2.79648	1.27771		-0.693147	6.10312													0.084084	6.10312	6.10312
									0.189519	0.958055	1.39757		-0.693147	3.54419													0.084084	3.54419	3.54419
									2.65108	7.69922	5.04924		-0.693147	2.36401													0.084084	2.36401	2.36401
									7.05889	1.49142	0.880982		-0.693147	1.62785													0.084084	1.62785	1.62785
									3.70948	4.33135	0.982596		-0.693147	1.8101													0.084084	1.8101	1.8101
									0.08569	8.7681	5.04875		-0.693147	0.232426													0.084084	0.232426	0.232426
									0.91805	5.92529	6.49588		-0.693147	0.35164													0.084084	0.35164	0.35164
									0.614843	8.9633	6.24248		-0.693147	3.43099													0.084084	3.43099	3.43099
									9.9751	18.7322	4.10184		-0.693147	4.14687													0.084084	4.14687	4.14687
									9.76766	6.48963	5.48135		-0.693147	8.32363													0.084084	8.32363	8.32363
									1.21686	5.61335	12.5121		-0.693147	3.25709													0.084084	3.25709	3.25709
									0.603124	3.67024	6.31408		-0.693147	0.283264													0.084084	0.283264	0.283264
									5.35522	7.65236	0.52468		-0.693147	0.509975													0.084084	0.509975	0.509975
									0.416132	10.9538	5.86271		-0.693147	5.53086													0.084084	5.53086	5.53086
									1.57484	5.64613	1.90271		-0.693147	1.67535													0.084084	1.67535	1.67535
									4.26836	1.06434	5.92064		-0.693147	0.421465													0.084084	0.421465	0.421465
									1.92955	8.56181	11.6687		-0.693147	2.97431													0.084084	2.97431	2.97431
									8.18914	2.36583	7.37966		-0.693147	5.26956													0.084084	5.26956	5.26956
									4.04009	1.74915	0.448198		-0.693147	3.8653													0.084084	3.8653	3.8653
									4.87	6.91672	2.25627		-0.693147	6.19529													0.084084	6.19529	6.19529
									0.658402	14.1203	9.97354		-0.693147	0.682021													0.084084	0.682021	0.682021
									0.640324	17.5283	0.645351		-0.693147	0.671441													0.084084	0.671441	0.671441
									1.64234	17.1534	7.61073		-0.693147	0.624305													0.084084	0.624305	0.624305
									0.307688	6.48805	5.00584		-0.693147	0.568142													0.084084	0.568142	0.568142
									4.71385	1.63339	4.46581		-0.693147	1.18208													0.084084	1.18208	1.18208
									2.6992	4.37755	4.77399		-0.693147	2.16624													0.084084	2.16624	2.16624
									5.9316	6.20639	1.09737		-0.693147	0.533164													0.084084	0.533164	0.533164
									4.94094	3.81267	1.16749		-0.693147	1.78005													0.084084	1.78005	1.78005
									0.612328	3.67319	2.06515		-0.693147	5.35238													0.084084	5.35238	5.35238
									2.5642	5.8115	1.47633		-0.693147	0.592904													0.084084	0.592904	0.592904
									0.753446	4.07454	2.40393		-0.693147	2.15465													0.084084	2.15465	2.15465
									3.22605	9.53868	7.02114		-0.693147	0.73502													0.084084	0.73502	0.73502
									3.95632	7.86174	1.49172		-0.693147	0.435453													0.084084	0.435453	0.435453
									2.74053	7.33512	0.886599		-0.693147	1.24379													0.084084	1.24379	1.24379
									1.64452	6.83291	2.34709		-0.693147	0.631225													0.084084	0.631225	0.631225
									2.17308	3.40444	4.66323		-0.693147	3.75906													0.084084	3.75906	3.75906
									3.78378	5.51063	11.7127		-0.693147	3.00949													0.084084	3.00949	3.00949
									4.55867	3.14281	6.86282		-0.693147	0.200163													0.084084	0.200163	0.200163
									0.200029	18.7322	4.18666		-0.693147	0.682411													0.084084	0.682411	0.682411
									0.500208	1.36339	14.095		-0.693147	2.24729													0.084084	2.24729	2.24729
									0.653046	3.72105	1.6351		-0.693147	4.98187													0.084084	4.98187	4.98187
									2.45425	8.59233	2.43981		-0.693147	0.843009													0.084084	0.843009	0.843009
									0.8885	2.93021	8.17669		-0.693147	1.83642													0.084084	1.83642	1.83642
									2.81657	9.4768	8.04862		-0.693147	1.63681													0.084084	1.63681	1.63681
									0.991453	7.63717	0.457551		-0.693147	3.68459													0.084084	3.68459	3.68459
									0.166499	6.63292	2.85679		-0.693147	4.30901													0.084084	4.30901	4.30901
									2.01158	7.86353	0.84213		-0.693147	6.97604													0.084084	6.97604	6.97604
									3.2577	13.1933	4.11419		-0.693147	1.16043													0.084084	1.16043	1.16043
									1.93404	10.4751	3.89684		-0.693147	5.21924													0.084084	5.21924	5.21924
									0.062789	17.1534	1.45885		-0.693147	0.475474													0.084084	0.475474	0.475474
									3.54611	11.1805	1.4451		-0.693147	3.14803													0.084084	3.14803	3.14803
									0.699324	2.55485	2.93436		-0.693147	1.95486													0.084084	1.95486	1.95486
									5.65054	2.56712	11.3493		-0.693147	6.30663													0.084084	6.30663	6.30663
									6.83868	9.23214	0.884276		-0.693147	4.29521													0.084084	4.29521	4.29521
									1.10407	2.93021	3.90072		-0.693147	8.42005													0.084084	8.42005	8.42005
									2.03964	3.51766	8.22672		-0.693147	1.4692													0.084084	1.4692	1.4692
									0.129685	13.9903	11.8907		-0.693147	0.155566													0.084084	0.155566	0.155566
									4.78102	6.20639	10.0977		-0.693147	2.42904													0.084084	2.42904	2.42904
									7.06158	14.1203	4.26953		-0.693147	3.88442													0.084084	3.88442	3.88442
									2.06685	1.61541	0.62876		-0.693147	2.97247													0.084084	2.97247	2.97247
									1.27236	10.9538	2.23472		-0.693147	1.10465													0.084084	1.10465	1.10465
									0.61928	3.30454	3.29099		-0.693147	2.00166													0.084084	2.00166	2.00166
									1.58017	13.6806	6.20268		-0.693147	1.53442													0.084084	1.53442	1.53442
									0.812749	4.06666	5.68459		-0.693147	4.61487													0.084084	4.61487	4.61487
									1.10873	1.44623	2.54396		-0.693147	0.562905													0.084084	0.562905	0.562905
									0.806947	5.47642	14.0212		-0.693147	3.53758													0.084084	3.53758	3.53758
									14.0489	7.60478	4.41896		-0.693147	1.87705													0.084084	1.87705	1.87705
									0.118919	7.43368	7.0931		-0.693147	4.16269													0.084084	4.16269	4.16269
									1.815	2.40938	0.101841		-0.693147	1.57424													0.084084	1.57424	1.57424
									1.52278	6.37818	5.13422		-0.693147	12.1021													0.084084	12.1021	12.1021
									1.62417	1.41998	2.41848		-0.693147	5.00456													0.084084	5.00456	5.00456
									0.455436	7.55033	3.03643		-0.693147	2.49222													0.084084	2.49222	2.49222
									1.49707	1.63339	3.45136		-0.693147	2.45619													0.084084	2.45619	2.45619
									0.28944	3.54994	1.82284		-0.693147	5.11685													0.084084	5.11685	5.11685
									1.82703	12.1021	4.52553		-0.693147	3.4176													0.084084	3.4176	3.4176
									0.014261	2.735	4.40243		-0.693147	0.171745													0.084084	0.171745	0.171745
									0.584038	12.6436	2.63555		-0.693147	4.28261													0.084084	4.28261	4.28261
									0.328607	3.67024	2.94113		-0.693147	1.87774													0.084084	1.87774	1.87774
									1.06032	7.87912	1.14445		-0.693147	2.00429													0.084084	2.00429	2.00429
									4.41358	8.76744	1.89018		-0.693147	4.78396													0.084084	4.78396	4.78396
									2.02087	7.61387	4.97351		-0.693147	0.97094													0.084084	0.97094	0.97094
									3.17658	6.99805	3.08523		-0.693147	2.89194													0.084084	2.89194	2.89194
									3.23764	7.55033	6.26951		-0.693147	5.78484													0.084084	5.78484	5.78484
									3.54733	2.25251	1.65697		-0.693147	0.731665													0.084084	0.731665	0.731665
									3.03458	8.45519	0.637824		-0.693147	5.20389													0.084084	5.20389	5.20389
									7.37656	2.46925	2.6184		-0.693147	14.1203													0.084084	14.1203	14.1203
									2.88564	10.1224	0.124833		-0.693147	5.37413													0.084084	5.37413	5.37413
									3.20499	9.24314	3.57502		-0.693147	2.20917													0.084084	2.20917	2.20917
									2.29451	8.7217	1.92262		-0.693147	9.37339													0.084084	9.37339	9.37339
									1.13422	6.19928	12.3945		-0.693147	0.64399													0.084084	0.64399	0.64399
									0.67924	18.7322	4.60377		-0.693147	3.97212													0.084084	3.97212	3.97212
									1.83035	3.98796	0.370298		-0.693147	1.56693													0.084084	1.56693	1.56693
									4.45764	2.44568	9.20529		-0.693147	1.45902													0.084084	1.45902	1.45902
									6.32228	7.67159	1.47834		-0.693147	7.12186													0.084084	7.12186	7.12186
									4.30377	4.22772	1.67825		-0.693147	9.89084													0.084084	9.89084	9.89084
									0.884693	6.08629	12.9896		-0.693147	9.27552													0.084084	9.27552	9.27552
									0.813449	1.14064	0.833568		-0.693147	8.07647													0.084084	8.07647	8.07647
									0.54546	2.79648	1.25841		-0.693147	5.44461													0.084084	5.44461	5.44461
									2.10745	6.93257	3.535		-0.693147	3.96612													0.084084	3.96612	3.96612
									4.38394	5.46538	13.0201		-0.693147	0.699739													0.084084	0.699739	0.699739
									4.57198	8.7681	8.86171		-0.693147	1.38462													0.084084	1.38462	1.38462
									2.01294	8.16759	0.474227		-0.693147	0.175134													0.084084	0.175134	0.175134
									1.90462	3.81318	4.18268		-0.693147	7.48083													0.084084	7.48083	7.48083
									3.72175	1.8129	0.475296		-0.693147	6.14628													0.084084	6.14628	6.14628
									0.125623	4.65879	5.01667		-0.693147	1.32329													0.084084	1.32329	1.32329
									1.42961	9.23214	3.47907		-0.693147	2.57876													0.084084	2.57876	2.57876
									2.28064	13.2931	0.698947		-0.693147	3.42369													0.084084	3.42369	3.42369
									0.351596	7.85096	3.7433		-0.693147	5.09507													0.084084	5.09507	5.09507
									3.0596	2.96436	3.00526		-0.693147	2.48712													0.084084	2.48712	2.48712
									3.0332	6.70902	2.64291		-0.693147	1.79162													0.084084	1.79162	1.79162
									3.02741	8.0438	1.22599		-0.693147	0.481739													0.084084	0.481739	0.481739
									1.55133	8.00866	2.53116		-0.693147	5.57184													0.084084	5.57184	5.57184
									0.480714	7.73273	3.74051		-0.693147	3.83947													0.084084	3.83947	3.83947
									0.908729	5.14664	7.09566		-0.693147	1.61502													0.084084	1.61502	1.61502
									2.11623	2.19517	2.74199		-0.693147	0.456665													0.084084	0.456665	0.456665
									1.73351	8.17954	8.09778		-0.693147	3.70636													0.084084	3.70636	3.70636
									0.311205	2.53719	1.05901		-0.693147	5.51864													0.084084	5.51864	5.51864
									1.4395	13.2931	2.11999		-0.693147	2.6825													0.084084	2.6825	2.6825
									5.18518	1.48472	0.539514		-0.693147	6.50103													0.084084	6.50103	6.50103
									1.11644	0.662715	8.37151		-0.693147	0.343264													0.084084	0.343264	0.343264
									1.97548	3.67024	1.66497		-0.693147	0.564909													0.084084	0.564909	0.564909
									2.2544	14.2877	1.6394		-0.693147	0.912882													0.084084	0.912882	0.912882
									1.62861	13.6806	1.2829		-0.693147	0.23263													0.084084	0.23263	0.23263
									0.689978	5.47282	4.58257		-0.693147	0.599372													0.084084	0.599372	0.599372
									3.46597	11.259	3.72643		-0.693147	6.10545													0.084084	6.10545	6.10545
									6.89642	9.19568	5.98395		-0.693147	3.58038													0.084084	3.58038	3.58038
									0.333579	7.61173	5.61343		-0.693147	0.185119													0.084084	0.185119	0.185119
									2.17371	9.10269	0.743351		-0.693147	3.51302													0.084084	3.51302	3.51302
									5.47369	9.85106	4.88536		-0.693147	2.82599													0.084084	2.82599	2.82599
									1.01459	16.5419	1.42189		-0.693147	1.64043													0.084084	1.64043	1.64043
									0.363056	18.7322	3.16612		-0.693147	6.85182													0.084084	6.85182	6.85182
									1.36912	1.52361	10.1696		-0.693147	3.52893													0.084084	3.52893	3.52893
									0.258805	6.47178	2.56429		-0.693147	2.0856													0.084084	2.0856	2.0856
									4.46188	5.69779	6.01389		-0.693147	1.68771													0.084084	1.68771	1.68771
									0.383249	7.87912	2.03189		-0.693147	2.56929													0.084084	2.56929	2.56929
									7.88563	6.71898	1.84588		-0.693147	0.45046													0.084084	0.45046	0.45046
									4.74714	7.32005	1.48315		-0.693147	4.69431													0.084084	4.69431	4.69431
									4.65021	4.57555	12.9528		-0.693147	3.16846													0.084084	3.16846	3.16846
									2.21597	9.23214	7.27693		-0.693147	1.32096													0.084084	1.32096	1.32096
									9.18143	7.89516	3.55623		-0.693147	3.87258													0.084084	3.87258	3.87258
									1.60677	7.71482	1.34284		-0.693147	1.66714													0.084084	1.66714	1.66714
									0.29427	4.65879	2.82587		-0.693147	2.62858													0.084084	2.62858	2.62858
									5.18774	7.89516	4.24052		-0.693147	2.77077													0.084084	2.77077	2.77077
									1.90998	6.96316	8.75454		-0.693147	2.14785													0.084084	2.14785	2.14785
									0.223635	6.48963	1.41621		-0.693147	1.07181													0.084084	1.07181	1.07181
									0.751114	6.30369	2.31116		-0.693147	1.68362													0.084084	1.68362	1.68362
									2.9799	17.1534	0.659537		-0.693147	3.5137													0.084084	3.5137	3.5137
									2.396	6.05959	1.23163		-0.693147	4.532													0.084084	4.532	4.532
									0.410777	1.73126	1.53506		-0.693147	1.05429													0.084084	1.05429	1.05429
									0.311392	7.87912	1.21955		-0.693147	0.942545													0.084084	0.942545	0.942545
									4.45008	10.7413	6.65932		-0.693147	0.335598													0.084084	0.335598	0.335598
									0.077502	7.71482	3.74975		-0.693147	2.38805													0.084084	2.38805	2.38805
									0.489873	5.61335	1.41816		-0.693147	4.2919													0.084084	4.2919	4.2919
									4.15189	13.6806	0.785697		-0.693147	6.52619													0.084084	6.52619	6.52619
									2.64384	7.44051	1.819		-0.693147	1.03787													0.084084	1.03787	1.03787
									2.17021	7.55033	5.80836		-0.693147	4.98906													0.084084	4.98906	4.98906
									0.601148	13.2931	4.50546		-0.693147	7.41259													0.084084	7.41259	7.41259
									2.34389	4.36767	2.86529		-0.693147	0.27049													0.084084	0.27049	0.27049
									0.357868	1.03685	9.50922		-0.693147	1.64831													0.084084	1.64831	1.64831
									4.58348	2.20897	2.67285		-0.693147	1.22108													0.084084	1.22108	1.22108
									3.14121	13.6806	0.956165		-0.693147	4.37358													0.084084	4.37358	4.37358
									3.33361	17.5063	5.77639		-0.693147	0.229745													0.084084	0.229745	0.229745
									3.83646	9.10269	1.22614		-0.693147	3.24913													0.084084	3.24913	3.24913
									2.68515	7.87912	11.6586		-0.693147	1.05564													0.084084	1.05564	1.05564
									6.11725	6.32178	1.74981		-0.693147	1.00496													0.084084	1.00496	1.00496
									5.19476	7.10882	1.56098		-0.693147	6.16135													0.084084	6.16135	6.16135
									1.4119	9.37564	0.612207		-0.693147	2.00705													0.084084	2.00705	2.00705
									6.0082	1.63339	5.52931		-0.693147	4.42408													0.084084	4.42408	4.42408
									1.74347	3.17805	4.48551		-0.693147	3.44231													0.084084	3.44231	3.44231
									1.47781	3.28235	5.95697		-0.693147	1.32943													0.084084	1.32943	1.32943
									3.35269	3.06922	3.99574		-0.693147	4.7951													0.084084	4.7951	4.7951
									0.692387	13.3168	2.50811		-0.693147	0.380716													0.084084	0.380716	0.380716
									11.9593	6.02747	3.997		-0.693147	0.036199													0.084084	0.036199	0.036199
									0.547973	9.5852	1.78741		-0.693147	2.22795													0.084084	2.22795	2.22795
									1.70572	6.32613	3.4599		-0.693147	2.44589													0.084084	2.44589	2.44589
									6.28921	5.49692	7.27251		-0.693147	4.0679													0.084084	4.0679	4.0679
									4.74016	8.21353	0.536429		-0.693147	0.717121													0.084084	0.717121	0.717121
									4.42945	18.7322	2.01427		-0.693147	7.14153													0.084084	7.14153	7.14153
									2.02823	12.4603	7.0931		-0.693147	7.52839													0.084084	7.52839	7.52839
									1.75934	7.04938	0.518766		-0.693147	2.11493													0.084084	2.11493	2.11493
									1.2766	3.35086	0.805723		-0.693147	3.49654													0.084084	3.49654	3.49654
									1.16525	2.67737	1.06455		-0.693147	7.70778													0.084084	7.70778	7.70778
									0.890193	8.21414	8.43995		-0.693147	8.23029													0.084084	8.23029	8.23029
									0.143308	13.2931	1.42384		-0.693147	4.189													0.084084	4.189	4.189
									0.109594	11.5684	1.40469		-0.693147	0.73325													0.084084	0.73325	0.73325
									1.30045	9.48735	1.04625		-0.693147	2.63432													0.084084	2.63432	2.63432
									4.53292	4.65879	3.19598		-0.693147	3.648													0.084084	3.648	3.648
									0.532355	7.87912	0.470687		-0.693147	1.24685													0.084084	1.24685	1.24685
									2.92501	9.66544	7.36047		-0.693147	1.67016													0.084084	1.67016	1.67016
									0.517086	7.31536	3.72641		-0.693147	2.14015													0.084084	2.14015	2.14015
									4.69764	13.363	1.71585		-0.693147	5.1708													0.084084	5.1708	5.1708
									3.70853	4.60804	1.69159		-0.693147	1.86381													0.084084	1.86381	1.86381
									0.093991	15.0674	8.06208		-0.693147	7.43693													0.084084	7.43693	7.43693
									4.88834	7.55033	1.59493		-0.693147	3.46149													0.084084	3.46149	3.46149
									5.02465	3.34048	5.1999		-0.693147	7.11535													0.084084	7.11535	7.11535
									2.6387	7.47726	6.25862		-0.693147	0.258213													0.084084	0.258213	0.258213
									1.4524	7.86651	3.61902		-0.693147	6.31229													0.084084	6.31229	6.31229
									1.3046	6.76445	2.7236		-0.693147	3.7714													0.084084	3.7714	3.7714
									0.245197	5.83586	1.28991		-0.693147	1.65402													0.084084	1.65402	1.65402
									0.244008	17.1534	3.21534		-0.693147	6.77508													0.084084	6.77508	6.77508
									3.06152	7.59455	1.76812		-0.693147	1.1401													0.084084	1.1401	1.1401
									0.935551	2.92716	1.16047		-0.693147	4.63792													0.084084	4.63792	4.63792
									2.47816	11.1605	2.57992		-0.693147	4.47648													0.084084	4.47648	4.47648
									2.87369	15.2991	4.35731		-0.693147	7.6748													0.084084	7.6748	7.6748
									0.25477	7.04938	4.92308		-0.693147	1.47907													0.084084	1.47907	1.47907
									1.79167	18.2076	2.40393		-0.693147	7.98751													0.084084	7.98751	7.98751
									1.91091	2.79648	1.43883		-0.693147	4.31823													0.084084	4.31823	4.31823
									0.202253	6.93954	3.65812		-0.693147	4.51625													0.084084	4.51625	4.51625
									4.31475	7.55033	5.5357		-0.693147	1.85943													0.084084	1.85943	1.85943
									2.97185	11.6389	7.01277		-0.693147	4.30032													0.084084	4.30032	4.30032
									2.13424	6.29496	0.13501		-0.693147	2.87916													0.084084	2.87916	2.87916
									2.44182	6.28644	1.14624		-0.693147	0.984187													0.084084	0.984187	0.984187
									5.21154	5.54214	0.30151		-0.693147	3.31609													0.084084	3.31609	3.31609
									0.306026	9.23214	1.00188		-0.693147	2.9743													0.084084	2.9743	2.9743
									0.253989	13.3168	9.53324		-0.693147	6.03156													0.084084	6.03156	6.03156
									4.47682	7.87912	0.332831		-0.693147	3.74163													0.084084	3.74163	3.74163
									1.93487	5.39544	3.90657		-0.693147	5.31637													0.084084	5.31637	5.31637
									0.259141	0.969325	2.73569		-0.693147	0.207869													0.084084	0.207869	0.207869
									1.17353	2.67587	0.513552		-0.693147	3.60859													0.084084	3.60859	3.60859
									1.57278	8.26964	2.83758		-0.693147	1.00128													0.084084	1.00128	1.00128
									1.44301	7.55033	2.24821		-0.693147	3.78093													0.084084	3.78093	3.78093
									2.12923	12.4062	6.6292		-0.693147	6.70839													0.084084	6.70839	6.70839
									5.79998	4.65879	3.95354		-0.693147	1.68307													0.084084	1.68307	1.68307
									1.21802	6.80275	5.1865		-0.693147	8.41986													0.084084	8.41986	8.41986
									0.433526	13.3168	3.37923		-0.693147	4.75001													0.084084	4.75001	4.75001
									1.84532	1.12156	3.3639		-0.693147	5.46156													0.084084	5.46156	5.46156
									1.87915	4.25562	0.672676		-0.693147	8.57784													0.084084	8.57784	8.57784
									1.00798	2.79648	5.77389		-0.693147	3.02943													0.084084	3.02943	3.02943
									0.518384	1.03771	5.79782		-0.693147	7.06993													0.084084	7.06993	7.06993
									0.083267	4.15642	8.75732		-0.693147	1.19935													0.084084	1.19935	1.19935
									4.98613	9.01501	1.58827		-0.693147	4.07736													0.084084	4.07736	4.07736
									0.518623	1.9703	4.19731		-0.693147	0.528332													0.084084	0.528332	0.528332
									2.26921	8.26964	3.83383		-0.693147	2.54244													0.084084	2.54244	2.54244
									2.2148	1.49626	6.60106		-0.693147	4.31255													0.084084	4.31255	4.31255
									1.6553	6.10033	2.63212		-0.693147	6.6238													0.084084	6.6238	6.6238
									0.076045	6.78566	1.44976		-0.693147	3.17746													0.084084	3.17746	3.17746
									4.00352	2.11369	1.69638		-0.693147	3.96615													0.084084	3.96615	3.96615
									13.4789	7.79574	2.40173		-0.693147	4.51828													0.084084	4.51828	4.51828
									1.92077	1.88649	0.371751		-0.693147	5.79704													0.084084	5.79704	5.79704
									0.401923	15.2554	5.185		-0.693147	1.02723													0.084084	1.02723	1.02723
									2.37841	1.09042	4.12751		-0.693147	3.32231													0.084084	3.32231	3.32231
									0.945121	12.1021	0.992874		-0.693147	2.03536													0.084084	2.03536	2.03536
									1.18786	1.44215	2.52957		-0.693147	6.30369													0.084084	6.30369	6.30369
									0.516206	7.04938	7.7172		-0.693147	5.47804													0.084084	5.47804	5.47804
									0.671275	13.2931	2.19229		-0.693147	4.76119													0.084084	4.76119	4.76119
									0.514051	8.45289	1.08897		-0.693147	1.06771													0.084084	1.06771	1.06771
									6.11799	13.6806	12.9528		-0.693147	6.35452													0.084084	6.35452	6.35452
									0.759681	7.16923	1.59821		-0.693147	1.83915													0.084084	1.83915	1.83915
									2.90034	4.97926	0.661571		-0.693147	7.50868													0.084084	7.50868	7.50868
									2.09516	6.89328	0.489793		-0.693147	5.06075													0.084084	5.06075	5.06075
									3.76717	12.1021	1.45082		-0.693147	7.83903													0.084084	7.83903	7.83903
									0.249602	6.30369	3.46099		-0.693147	6.00955													0.084084	6.00955	6.00955
									1.20358	6.20639	6.51976		-0.693147	6.60219													0.084084	6.60219	6.60219
									0.390811	3.89475	2.32885		-0.693147	2.58945													0.084084	2.58945	2.58945
									5.53781	6.20639	1.84291		-0.693147	6.31674													0.084084	6.31674	6.31674
									4.04952	2.61343	1.74201		-0.693147	5.15615													0.084084	5.15615	5.15615
									4.73145	18.2076	0.690815		-0.693147	6.28125													0.084084	6.28125	6.28125
									0.636245	8.56061	3.10619		-0.693147	5.50907													0.084084	5.50907	5.50907
									0.975011	6.23243	2.08808		-0.693147	14.1203													0.084084	14.1203	14.1203
									0.950111	8.86334	12.3674		-0.693147	3.95895													0.084084	3.95895	3.95895
									3.90505	2.48616	0.890935		-0.693147	0.733748													0.084084	0.733748	0.733748
									4.78818	6.10353	1.18776		-0.693147	1.46538													0.084084	1.46538	1.46538
									1.96173	7.12204	3.65789		-0.693147	3.62157													0.084084	3.62157	3.62157
									3.19732	4.65879	7.62469		-0.693147	4.07797													0.084084	4.07797	4.07797
									14.1203	7.71482	3.63742		-0.693147	5.38656													0.084084	5.38656	5.38656
									0.412172	2.49182	7.23253		-0.693147	7.74985													0.084084	7.74985	7.74985
									4.7178	9.32562	1.27782		-0.693147	9.40008													0.084084	9.40008	9.40008
									3.49212	6.69865	4.70883		-0.693147	0.880947													0.084084	0.880947	0.880947
									0.097988	6.54195	2.99377		-0.693147	3.13349													0.084084	3.13349	3.13349
									2.37324	4.79846	5.69056		-0.693147	3.09863													0.084084	3.09863	3.09863
									0.976827	11.3506	3.05473		-0.693147	4.85388													0.084084	4.85388	4.85388
									1.73301	7.83609	2.09918		-0.693147	5.0489													0.084084	5.0489	5.0489
									0.295731	6.04281	4.35926		-0.693147	6.81828													0.084084	6.81828	6.81828
									0.562659	9.23214	1.6906		-0.693147	1.27115													0.084084	1.27115	1.27115
									2.38888	13.6806	6.48212		-0.693147	14.1203													0.084084	14.1203	14.1203
									0.070764	1.65465	0.999945		-0.693147	3.32192													0.084084	3.32192	3.32192
									3.81401	4.94864	2.8372		-0.693147	3.97021													0.084084	3.97021	3.97021
									4.94826	3.24924	4.86736		-0.693147	3.85045													0.084084	3.85045	3.85045
									2.12556	8.71533	3.03562		-0.693147	5.15968													0.084084	5.15968	5.15968
									4.9751	13.6806	6.40132		-0.693147	5.86584													0.084084	5.86584	5.86584
									4.94215	7.89516	8.08603		-0.693147	1.44283													0.084084	1.44283	1.44283
									3.39953	5.98422	2.82398		-0.693147	11.4641													0.084084	11.4641	11.4641
									0.353629	7.71482	0.631908		-0.693147	3.70146													0.084084	3.70146	3.70146
									0.626469	3.5646	2.77235		-0.693147	2.72492													0.084084	2.72492	2.72492
									1.5243	2.61171	11.4444		-0.693147	3.56169													0.084084	3.56169	3.56169
									0.350962	7.89516	0.848298		-0.693147	2.20716													0.084084	2.20716	2.20716
									0.478894	8.7681	3.3029		-0.693147	8.77173													0.084084	8.77173	8.77173
									1.12546	3.67024	7.14587		-0.693147	2.0012													0.084084	2.0012	2.0012
									1.82239	6.13795	7.05359		-0.693147	1.57907													0.084084	1.57907	1.57907
									0.48341	13.2931	3.56358		-0.693147	7.23857													0.084084	7.23857	7.23857
									2.79007	6.71795	0.634395		-0.693147	5.41985													0.084084	5.41985	5.41985
									0.771393	4.65879	2.63094		-0.693147	13.6806													0.084084	13.6806	13.6806
									0.565223	2.17837	8.01354		-0.693147	1.35174													0.084084	1.35174	1.35174
									2.39838	5.51533	2.78636		-0.693147	2.92531													0.084084	2.92531	2.92531
									1.73796	4.74412	7.0931		-0.693147	1.50015													0.084084	1.50015	1.50015
									0.363008	8.7681	1.32143		-0.693147	4.04545													0.084084	4.04545	4.04545
									0.365559	6.20639	3.18013		-0.693147	2.34387													0.084084	2.34387	2.34387
									0.997192	7.71482	3.61117		-0.693147	1.1412													0.084084	1.1412	1.1412
									1.60888	5.45818	5.21222		-0.693147	0.244085													0.084084	0.244085	0.244085
									3.62671	6.30369	3.5765		-0.693147	0.385378													0.084084	0.385378	0.385378
									3.66739	2.93021	4.55731		-0.693147	2.79413													0.084084	2.79413	2.79413
									0.216806	3.0686	7.85606		-0.693147	0.525581													0.084084	0.525581	0.525581
									0.983725	4.61376	6.79408		-0.693147	6.0695													0.084084	6.0695	6.0695
									5.06155	0.669324	1.05919		-0.693147	6.83181													0.084084	6.83181	6.83181
									0.245786	6.20639	0.257464		-0.693147	2.48894													0.084084	2.48894	2.48894
									1.54298	8.42528	7.01625		-0.693147	14.1203													0.084084	14.1203	14.1203
									0.826516	2.73755	2.23786		-0.693147	2.9913													0.084084	2.9913	2.9913
									0.851286	4.65879	2.83936		-0.693147	2.32233													0.084084	2.32233	2.32233
									5.96919	16.5419	2.56651		-0.693147	0.787501													0.084084	0.787501	0.787501
									3.14429	6.6374	2.65481		-0.693147	3.61354													0.084084	3.61354	3.61354
									2.94356	9.28444	1.97098		-0.693147	4.2967													0.084084	4.2967	4.2967
									0.550272	4.08844	2.34365		-0.693147	5.23559													0.084084	5.23559	5.23559
									0.124849	12.8357	2.00506		-0.693147	4.00608													0.084084	4.00608	4.00608
									5.64667	9.10269	1.01951		-0.693147	4.68001													0.084084	4.68001	4.68001
									0.667937	2.27118	2.88868		-0.693147	3.51167													0.084084	3.51167	3.51167
									4.67439	3.61642	2.7565		-0.693147	7.21397													0.084084	7.21397	7.21397
									0.385227	12.5965	3.71388		-0.693147	4.27949													0.084084	4.27949	4.27949
									4.13175	13.6806	6.12412		-0.693147	5.70898													0.084084	5.70898	5.70898
									6.95777	18.7322	0.686743		-0.693147	6.9078													0.084084	6.9078	6.9078
									6.65466	3.13785	4.46899		-0.693147	1.6242													0.084084	1.6242	1.6242
									0.057687	12.9947	1.52774		-0.693147	5.00782													0.084084	5.00782	5.00782
									1.1954	4.88393	5.25309		-0.693147	4.85625													0.084084	4.85625	4.85625
									2.20899	4.65879	5.64466		-0.693147	7.01962													0.084084	7.01962	7.01962
									2.29814	3.28036	2.978		-0.693147	1.94891													0.084084	1.94891	1.94891
									0.292393	14.1203	6.65307		-0.693147	0.803173													0.084084	0.803173	0.803173
									5.58549	1.32625	15.157		-0.693147	5.44894													0.084084	5.44894	5.44894
									7.23257	7.87912	1.1208		-0.693147	8.54478													0.084084	8.54478	8.54478
									3.63988	3.67024	1.14705		-0.693147	2.83359													0.084084	2.83359	2.83359
									10.8208	18.7322	6.02973		-0.693147	0.978379													0.084084	0.978379	0.978379
									4.61894	8.57323	1.10365		-0.693147	3.41295													0.084084	3.41295	3.41295
									0.829901	1.68647	0.511928		-0.693147	3.31687													0.084084	3.31687	3.31687
									1.86364	7.87912	3.48929		-0.693147	4.01584													0.084084	4.01584	4.01584
									2.76654	4.65879	3.14367		-0.693147	2.50458													0.084084	2.50458	2.50458
									1.91677	11.769	3.01734		-0.693147	2.39061													0.084084	2.39061	2.39061
									4.47099	4.86837	3.09496		-0.693147	4.06978													0.084084	4.06978	4.06978
									4.29495	7.87912	10.3858		-0.693147	0.273811													0.084084	0.273811	0.273811
									0.358126	11.5106	2.43259		-0.693147	4.38846													0.084084	4.38846	4.38846
									2.32008	10.9538	7.62469		-0.693147	0.75202													0.084084	0.75202	0.75202
									0.467265	6.99919	2.38707		-0.693147	7.26818													0.084084	7.26818	7.26818
									3.40206	13.6806	0.902162		-0.693147	1.76816													0.084084	1.76816	1.76816
									2.91863	7.87912	1.47813		-0.693147	1.66688													0.084084	1.66688	1.66688
									0.68431	7.36909	5.30778		-0.693147	6.20971													0.084084	6.20971	6.20971
									1.81692	11.1821	0.865073		-0.693147	2.79693													0.084084	2.79693	2.79693
									4.53095	9.10269	1.03815		-0.693147	6.13548													0.084084	6.13548	6.13548
									1.90581	12.7751	4.22574		-0.693147	3.30848													0.084084	3.30848	3.30848
									0.434255	4.2338	3.22208		-0.693147	7.37525													0.084084	7.37525	7.37525
									1.40162	2.93021	2.25517		-0.693147	4.18099													0.084084	4.18099	4.18099
									3.91679	2.60035	4.28244		-0.693147	4.32491													0.084084	4.32491	4.32491
									3.50838	10.9538	7.93228		-0.693147	5.6116													0.084084	5.6116	5.6116
									5.48795	10.1135	6.32145		-0.693147	16.0955													0.084084	16.0955	16.0955
									1.21703	13.6806	15.157		-0.693147	4.80621													0.084084	4.80621	4.80621
									0.345441	7.83346	1.6193		-0.693147	1.66589													0.084084	1.66589	1.66589
									1.43889	8.41573	9.41589		-0.693147	0.233159													0.084084	0.233159	0.233159
									2.52353	4.65879	5.67576		-0.693147	5.66046													0.084084	5.66046	5.66046
									6.44492	6.52405	2.38037		-0.693147	5.73158													0.084084	5.73158	5.73158
									14.1203	1.84329	7.07189		-0.693147	2.60323													0.084084	2.60323	2.60323
									4.6958	0.90917	3.80473		-0.693147	3.76661													0.084084	3.76661	3.76661
									4.73634	6.68701	3.12494		-0.693147	5.83613													0.084084	5.83613	5.83613
									2.95737	9.0854	3.01275		-0.693147	4.93334													0.084084	4.93334	4.93334
									3.60465	8.42165	5.70269		-0.693147	1.67587													0.084084	1.67587	1.67587
									6.20936	6.72071	1.80366		-0.693147	2.67148													0.084084	2.67148	2.67148
									0.385484	1.78622	3.01774		-0.693147	5.68295													0.084084	5.68295	5.68295
									1.15125	13.2931	10.3351		-0.693147	2.04485													0.084084	2.04485	2.04485
									0.528903	1.15203	3.6725		-0.693147	1.47496													0.084084	1.47496	1.47496
									1.6675	4.65879	2.95953		-0.693147	0.612467													0.084084	0.612467	0.612467
									3.88187	5.6894	3.72307		-0.693147	3.19088													0.084084	3.19088	3.19088
									2.35493	5.9224	2.18386		-0.693147	2.5717													0.084084	2.5717	2.5717
									1.84839	7.87912	2.41553		-0.693147	3.37626													0.084084	3.37626	3.37626
									0.694995	6.48963	3.23169		-0.693147	7.53812													0.084084	7.53812	7.53812
									3.77441	12.2496	1.10199		-0.693147	3.03098													0.084084	3.03098	3.03098
									1.3595	3.67024	2.2871		-0.693147	6.35353													0.084084	6.35353	6.35353
									5.05598	11.9462	10.4625		-0.693147	4.37843													0.084084	4.37843	4.37843
									0.147955	11.7991	3.21338		-0.693147	1.71884													0.084084	1.71884	1.71884
									4.85005	4.89831	8.19647		-0.693147	0.524472													0.084084	0.524472	0.524472
									0.604201	7.38299	0.154463		-0.693147	6.23003													0.084084	6.23003	6.23003
									7.24457	17.1534	12.0766		-0.693147	5.26608													0.084084	5.26608	5.26608
									1.09928	3.30115	1.47977		-0.693147	2.98428													0.084084	2.98428	2.98428
									2.86248	2.531	5.21222		-0.693147	7.1371													0.084084	7.1371	7.1371
									0.499156	10.972	2.85278		-0.693147	7.07532													0.084084	7.07532	7.07532
									2.77113	1.71353	7.07189		-0.693147	10.3154													0.084084	10.3154	10.3154
									7.05413	2.58879	7.42393		-0.693147	4.17982													0.084084	4.17982	4.17982
									0.681996	2.94766	1.65649		-0.693147	4.68244													0.084084	4.68244	4.68244
									0.866025	3.03799	0.678006		-0.693147	6.35263													0.084084	6.35263	6.35263
									2.00454	9.10269	3.57375		-0.693147	1.43693													0.084084	1.43693	1.43693
									4.45541	1.84058	1.43833		-0.693147	3.28289													0.084084	3.28289	3.28289
									0.32506	12.1021	4.67849		-0.693147	1.37033													0.084084	1.37033	1.37033
									4.76831	6.76511	6.71415		-0.693147	6.79088													0.084084	6.79088	6.79088
									1.8574	4.02432	0.696811		-0.693147	7.69922													0.084084	7.69922	7.69922
									8.98346	9.27606	0.266888		-0.693147	2.11094													0.084084	2.11094	2.11094
									9.27238	2.96535	11.8371		-0.693147	1.39524													0.084084	1.39524	1.39524
									4.34517	13.6806	1.39407		-0.693147	9.52065													0.084084	9.52065	9.52065
									3.734	3.22079	4.30917		-0.693147	10.3154													0.084084	10.3154	10.3154
									4.17056	13.2431	14.2446		-0.693147	5.4112													0.084084	5.4112	5.4112
									4.34751	6.30369	3.19208		-0.693147	7.85723													0.084084	7.85723	7.85723
									1.23008	7.32069	2.49507		-0.693147	0.987819													0.084084	0.987819	0.987819
									3.46362	14.1194	1.63731		-0.693147	1.18752													0.084084	1.18752	1.18752
									5.64782	2.79648	8.57779		-0.693147	3.0386													0.084084	3.0386	3.0386
									5.0756	2.60227	6.15531		-0.693147	3.77245													0.084084	3.77245	3.77245
									3.33208	4.65879	1.29301		-0.693147	8.74055													0.084084	8.74055	8.74055
									1.20737	3.25344	1.63361		-0.693147	0.633622													0.084084	0.633622	0.633622
									0.506602	6.20639	11.7292		-0.693147	1.45683													0.084084	1.45683	1.45683
									4.66464	18.7322	2.78753		-0.693147	1.06226													0.084084	1.06226	1.06226
									3.33385	7.65496	0.94455		-0.693147	0.744911													0.084084	0.744911	0.744911
									0.756083	1.82549	15.0572		-0.693147	0.708148													0.084084	0.708148	0.708148
									1.31687	6.30369	5.48303		-0.693147	2.58289													0.084084	2.58289	2.58289
									3.95225	6.84816	5.47694		-0.693147	1.42484													0.084084	1.42484	1.42484
									3.29405	10.9538	4.80784		-0.693147	2.70983													0.084084	2.70983	2.70983
									3.71628	5.55456	6.07571		-0.693147	7.00536													0.084084	7.00536	7.00536
									0.339648	10.4785	4.32439		-0.693147	2.17996													0.084084	2.17996	2.17996
									0.447182	4.66688	2.66859		-0.693147	2.97688													0.084084	2.97688	2.97688
									3.63129	2.49834	1.80871		-0.693147	1.583													0.084084	1.583	1.583
									4.22602	8.26964	7.47414		-0.693147	2.99138													0.084084	2.99138	2.99138
									3.1038	7.78978	9.74822		-0.693147	3.89751													0.084084	3.89751	3.89751
									0.854062	13.6806	2.16072		-0.693147	7.00837													0.084084	7.00837	7.00837
									4.44423	3.4764	7.62469		-0.693147	2.55529													0.084084	2.55529	2.55529
									5.57275	1.25606	6.56823		-0.693147	1.66616													0.084084	1.66616	1.66616
									1.9067	15.5128	8.15353		-0.693147	3.1506													0.084084	3.1506	3.1506
									1.20009	5.55169	4.17645		-0.693147	1.96539													0.084084	1.96539	1.96539
									3.82585	1.70533	7.43615		-0.693147	2.23239													0.084084	2.23239	2.23239
									5.27086	8.45747	1.38356		-0.693147	4.69945													0.084084	4.69945	4.69945
									9.14259	11.9729	7.65362		-0.693147	5.44037													0.084084	5.44037	5.44037
									3.7066	5.39571	2.63803		-0.693147	6.28097													0.084084	6.28097	6.28097
									3.37795	7.87912	1.60394		-0.693147	6.83691													0.084084	6.83691	6.83691
									4.81854	1.22032	2.35537		-0.693147	7.54632													0.084084	7.54632	7.54632
									4.0648	0.911027	0.254004		-0.693147	6.2035													0.084084	6.2035	6.2035
									0.750198	8.78306	4.28571		-0.693147	3.57503													0.084084	3.57503	3.57503
									0.33968	10.0645	1.99814		-0.693147	6.42273													0.084084	6.42273	6.42273
									0.407698	9.65625	4.16574		-0.693147	6.3119													0.084084	6.3119	6.3119
									6.96938	3.89475	0.977992		-0.693147	5.44037													0.084084	5.44037	5.44037
									2.65802	4.26495	14.095		-0.693147	7.07532													0.084084	7.07532	7.07532
									0.294402	18.7322	0.29338		-0.693147	7.31888													0.084084	7.31888	7.31888
									3.18056	8.60787	2.85788		-0.693147	7.28909													0.084084	7.28909	7.28909
									1.72229	3.07205	2.5		-0.693147	0.803676													0.084084	0.803676	0.803676
									4.65058	6.04527	1.07615		-0.693147	3.35709													0.084084	3.35709	3.35709
									0.247347	1.97928	5.75406		-0.693147	0.831851													0.084084	0.831851	0.831851
									1.16666	7.55033	4.14732		-0.693147	2.02365													0.084084	2.02365	2.02365
									1.33969	10.7994	1.53157		-0.693147	4.02671													0.084084	4.02671	4.02671
									5.05554	6.80533	1.07739		-0.693147	0.725542													0.084084	0.725542	0.725542
									2.13944	6.30369	2.31223		-0.693147	3.26827													0.084084	3.26827	3.26827
									1.68902	8.0234	8.09523		-0.693147	0.981635													0.084084	0.981635	0.981635
									1.11606	15.0744	2.30623		-0.693147	3.01871													0.084084	3.01871	3.01871
									0.177439	10.124	1.12547		-0.693147	4.27569													0.084084	4.27569	4.27569
									0.165334	9.37296	2.45685		-0.693147	13.3218													0.084084	13.3218	13.3218
									2.03569	9.38302	1.55523		-0.693147	4.47013													0.084084	4.47013	4.47013
									0.310999	5.11321	5.84438		-0.693147	6.30369													0.084084	6.30369	6.30369
									1.59401	16.7419	5.50635		-0.693147	4.22886													0.084084	4.22886	4.22886
									0.772244	10.2096	3.01671		-0.693147	14.1203													0.084084	14.1203	14.1203
									0.775408	2.79648	0.492816		-0.693147	14.1203													0.084084	14.1203	14.1203
									1.61553	2.98685	0.475601		-0.693147	2.14027													0.084084	2.14027	2.14027
									2.42792	4.93544	6.09901		-0.693147	13.6806													0.084084	13.6806	13.6806
									3.07455	6.40055	8.96312		-0.693147	3.29841													0.084084	3.29841	3.29841
									0.924516	2.93021	10.0056		-0.693147	5.91777													0.084084	5.91777	5.91777
									3.52164	7.45499	1.78971		-0.693147	7.64558													0.084084	7.64558	7.64558
									4.47224	7.71482	5.16912		-0.693147	7.72624													0.084084	7.72624	7.72624
									2.4834	9.10269	5.38927		-0.693147	6.96996													0.084084	6.96996	6.96996
									0.382515	1.58417	9.67468		-0.693147	6.66192													0.084084	6.66192	6.66192
									0.792827	11.3706	2.87338		-0.693147	8.707													0.084084	8.707	8.707
									0.500076	10.9538	1.57762		-0.693147	2.33586													0.084084	2.33586	2.33586
									0.976892	2.46091	2.60812		-0.693147	9.23214													0.084084	9.23214	9.23214
									1.8599	1.21577	5.31834		-0.693147	7.37089													0.084084	7.37089	7.37089
									1.58917	9.23214	4.27897		-0.693147	6.20639													0.084084	6.20639	6.20639
									6.54775	3.82834	2.13528		-0.693147	13.6806													0.084084	13.6806	13.6806
									1.61346	9.23214	0.199929		-0.693147	4.40731													0.084084	4.40731	4.40731
									1.82059	13.2931	7.87368		-0.693147	9.23214													0.084084	9.23214	9.23214
									6.49587	3.16547	1.09031		-0.693147	0.570938													0.084084	0.570938	0.570938
									2.12647	1.89922	4.45935		-0.693147	1.19289													0.084084	1.19289	1.19289
									0.112868	7.71482	5.57235		-0.693147	1.37435													0.084084	1.37435	1.37435
									0.395375	10.9538	1.30424		-0.693147	1.56298													0.084084	1.56298	1.56298
									1.11047	2.672	5.12057		-0.693147	14.7206													0.084084	14.7206	14.7206
									5.93019	8.15381	6.14505		-0.693147	2.54233													0.084084	2.54233	2.54233
									0.866427	7.55033	1.45006		-0.693147	2.01572													0.084084	2.01572	2.01572
									4.36909	10.9538	0.530435		-0.693147	3.68762													0.084084	3.68762	3.68762
									2.94098	13.6806	0.617594		-0.693147	3.61851													0.084084	3.61851	3.61851
									1.38491	2.70647	1.81596		-0.693147	9.23214													0.084084	9.23214	9.23214
									6.62588	10.1263	0.748388		-0.693147	12.6796													0.084084	12.6796	12.6796
									2.07493	7.50391	4.70169		-0.693147	1.11076													0.084084	1.11076	1.11076
									2.26727	9.23214	2.7984		-0.693147	0.772294													0.084084	0.772294	0.772294
									0.896819	8.57596	6.69849		-0.693147	1.71934													0.084084	1.71934	1.71934
									13.9858	6.30369	1.6852		-0.693147	3.3048													0.084084	3.3048	3.3048
									0.738012	1.6108	7.49971		-0.693147	8.22528													0.084084	8.22528	8.22528
									0.40059	2.59778	2.1396		-0.693147	4.82252													0.084084	4.82252	4.82252
									1.78863	6.91669	3.70961		-0.693147	5.85603													0.084084	5.85603	5.85603
									1.34596	2.79648	1.16585		-0.693147	12.338													0.084084	12.338	12.338
									1.84841	4.77345	1.6868		-0.693147	3.45415													0.084084	3.45415	3.45415
									4.48063	8.50859	0.532799		-0.693147	2.06796													0.084084	2.06796	2.06796
									5.13376	10.9538	2.40393		-0.693147	0.776553													0.084084	0.776553	0.776553
									5.44895	6.30369	8.90087		-0.693147	14.1203													0.084084	14.1203	14.1203
									3.9133	18.7322	0.884348		-0.693147	18.7322													0.084084	18.7322	18.7322
									4.1017	4.04525	2.28569		-0.693147	8.37993													0.084084	8.37993	8.37993
									11.6952	8.6535	0.248011		-0.693147	5.45089													0.084084	5.45089	5.45089
									1.62207	1.63339	4.08213		-0.693147	3.22564													0.084084	3.22564	3.22564
									4.30027	7.96616	2.17935		-0.693147	6.30369													0.084084	6.30369	6.30369
									3.05534	5.83688	1.4828		-0.693147	7.58125													0.084084	7.58125	7.58125
									4.31037	7.77283	4.77136		-0.693147	6.31461													0.084084	6.31461	6.31461
									3.23742	10.9538	0.714476		-0.693147	5.03528													0.084084	5.03528	5.03528
									2.75515	11.3374	3.98379		-0.693147	6.64584													0.084084	6.64584	6.64584
									4.95082	3.36402	4.17051		-0.693147	6.25726													0.084084	6.25726	6.25726
									4.22004	8.6735	1.98701		-0.693147	3.73377													0.084084	3.73377	3.73377
									5.71329	6.6315	8.06133		-0.693147	2.72489													0.084084	2.72489	2.72489
									2.06088	9.23214	0.825897		-0.693147	6.20639													0.084084	6.20639	6.20639
									6.1135	8.26964	3.03857		-0.693147	6.53515													0.084084	6.53515	6.53515
									0.154932	2.93021	13.9145		-0.693147	3.34736													0.084084	3.34736	3.34736
									4.7739	2.36715	2.59502		-0.693147	9.10269													0.084084	9.10269	9.10269
									0.89904	1.2039	8.01349		-0.693147	18.7322													0.084084	18.7322	18.7322
									0.427469	7.53018	1.84843		-0.693147	9.24766													0.084084	9.24766	9.24766
									0.789502	5.34577	9.02661		-0.693147	7.65201													0.084084	7.65201	7.65201
									0.457334	12.9423	1.65252		-0.693147	9.57592													0.084084	9.57592	9.57592
									7.2635	9.90404	7.95355		-0.693147	4.11668													0.084084	4.11668	4.11668
									0.673138	1.29554	0.545508		-0.693147	0.65487													0.084084	0.65487	0.65487
									1.0948	14.1203	0.581287		-0.693147	4.65879													0.084084	4.65879	4.65879
									0.617428	8.94859	1.02211		-0.693147	13.2931													0.084084	13.2931	13.2931
									5.35703	6.48963	8.82177		-0.693147	7.34942													0.084084	7.34942	7.34942
									4.95061	4.72756	3.30317		-0.693147	8.63703													0.084084	8.63703	8.63703
									3.16318	7.87912	2.82486		-0.693147	4.78411													0.084084	4.78411	4.78411
									0.52392	3.79914	5.86805		-0.693147	5.3301													0.084084	5.3301	5.3301
									4.74353	7.85963	5.10974		-0.693147	5.43039													0.084084	5.43039	5.43039
									4.09431	9.58502	4.94505		-0.693147	6.82789													0.084084	6.82789	6.82789
									0.589138	13.7258	3.07317		-0.693147	3.68198													0.084084	3.68198	3.68198
									7.28806	5.78096	9.10027		-0.693147	18.7322													0.084084	18.7322	18.7322
									1.20372	4.16754	1.87943		-0.693147	8.90512													0.084084	8.90512	8.90512
									0.234506	13.6806	5.21937		-0.693147	3.56431													0.084084	3.56431	3.56431
									8.00334	6.48963	2.6141		-0.693147	7.37757													0.084084	7.37757	7.37757
									0.670803	7.5496	15.157		-0.693147	16.7828													0.084084	16.7828	16.7828
									4.93129	10.9538	1.91481		-0.693147	13.2931													0.084084	13.2931	13.2931
									2.89507	18.0901	1.76867		-0.693147	12.0399													0.084084	12.0399	12.0399
									0.639966	3.35785	2.57398		-0.693147	3.51574													0.084084	3.51574	3.51574
									2.93843	7.87912	8.85224		-0.693147	9.99007													0.084084	9.99007	9.99007
									1.00248	5.61335	3.80674		-0.693147	4.65275													0.084084	4.65275	4.65275
									0.609163	7.55033	4.25176		-0.693147	1.2464													0.084084	1.2464	1.2464
									2.58668	2.65626	3.18387		-0.693147	14.1203													0.084084	14.1203	14.1203
									1.90055	1.44586	12.5548		-0.693147	6.20639													0.084084	6.20639	6.20639
									2.91962	7.86823	0.915182		-0.693147	9.23214													0.084084	9.23214	9.23214
									3.81642	4.65879	3.47605		-0.693147	5.61335													0.084084	5.61335	5.61335
									2.60332	2.79648	10.4625		-0.693147	9.85106													0.084084	9.85106	9.85106
									0.932013	12.1021	2.35485		-0.693147	3.51574													0.084084	3.51574	3.51574
									2.13402	5.92067	1.00952		-0.693147	10.9538													0.084084	10.9538	10.9538
									1.10319	9.23214	4.73292		-0.693147	2.55796													0.084084	2.55796	2.55796
									0.929624	6.97181	8.86379		-0.693147	6.48963													0.084084	6.48963	6.48963
									6.57221	7.55033	1.37197		-0.693147	10.9538													0.084084	10.9538	10.9538
									3.26123	4.65879	4.14523		-0.693147	17.1534													0.084084	17.1534	17.1534
									3.02344	1.21576	4.66613		-0.693147	7.04938													0.084084	7.04938	7.04938
									1.66912	7.87912	3.09892		-0.693147	7.55033													0.084084	7.55033	7.55033
									1.46345	5.60563	1.61168		-0.693147	4.65879													0.084084	4.65879	4.65879
									1.36505	2.93021	5.69399		-0.693147	14.1203													0.084084	14.1203	14.1203
									0.305007	2.79648	4.31414		-0.693147	13.3218													0.084084	13.3218	13.3218
									7.72609	4.56586	2.14214		-0.693147	3.74309													0.084084	3.74309	3.74309
									0.226547	8.26964	8.55158		-0.693147	6.20639													0.084084	6.20639	6.20639
									1.55478	7.85975	4.68606		1.38629	1.25899													0.081085	1.25899	1.25899
									12.2438	4.02244	5.02748		1.38629	1.19159													0.081085	1.19159	1.19159
									2.06833	2.6127	3.57406		1.38629	4.91059													0.081085	4.91059	4.91059
									6.32202	3.89475	10.6271		1.38629	0.521371													0.081085	0.521371	0.521371
									0.478332	9.23214	2.62444		1.38629	0.231445													0.081085	0.231445	0.231445
									3.7575	5.4803	1.334		1.38629	1.30981													0.081085	1.30981	1.30981
									0.927606	4.65879	7.23677		1.38629	1.24202													0.081085	1.24202	1.24202
									5.55134	7.89516	2.85353		1.38629	1.15571													0.081085	1.15571	1.15571
									4.60523	7.87912	15.0063		1.38629	0.04052													0.081085	0.04052	0.04052
									6.06322	5.0623	2.57741		1.38629	1.14671													0.081085	1.14671	1.14671
									2.50601	2.75208	2.03177		1.38629	1.51686													0.081085	1.51686	1.51686
									6.63311	9.69868	4.08441		1.38629	0.862964													0.081085	0.862964	0.862964
									1.414	5.12627	13.6366		1.38629	0.748569													0.081085	0.748569	0.748569
									3.4011	2.176	7.48561		1.38629	1.28798													0.081085	1.28798	1.28798
									1.97924	6.76048	0.701301		1.38629	5.27184													0.081085	5.27184	5.27184
									0.521024	6.89815	6.93191		1.38629	0.677394													0.081085	0.677394	0.677394
									0.676805	2.59557	1.74551		1.38629	5.94033													0.081085	5.94033	5.94033
									0.592832	13.2931	7.75683		1.38629	0.068913													0.081085	0.068913	0.068913
									2.32702	6.30369	12.1059		1.38629	0.485332													0.081085	0.485332	0.485332
									0.545448	7.87912	1.93294		1.38629	1.55228													0.081085	1.55228	1.55228
									0.162784	5.64791	0.260515		1.38629	4.83511													0.081085	4.83511	4.83511
									2.42292	4.72183	8.6149		1.38629	3.6731													0.081085	3.6731	3.6731
									3.21866	1.5512	2.13742		1.38629	2.11143													0.081085	2.11143	2.11143
									0.298347	10.9538	3.2471		1.38629	1.40294													0.081085	1.40294	1.40294
									5.0588	18.7322	1.50607		1.38629	0.417105													0.081085	0.417105	0.417105
									1.8693	6.48963	6.56183		1.38629	0.252209													0.081085	0.252209	0.252209
									9.03959	3.96717	2.00201		1.38629	0.475505													0.081085	0.475505	0.475505
									0.749027	3.43953	1.81292		1.38629	6.20063													0.081085	6.20063	6.20063
									0.672733	13.3168	2.09414		1.38629	0.507468													0.081085	0.507468	0.507468
									1.68924	4.71052	10.5074		1.38629	6.84482													0.081085	6.84482	6.84482
									2.6737	6.48963	0.680421		1.38629	1.64672													0.081085	1.64672	1.64672
									2.31746	8.7681	2.21265		1.38629	0.677386													0.081085	0.677386	0.677386
									2.72335	7.87912	2.16595		1.38629	0.881483													0.081085	0.881483	0.881483
									5.17582	6.66385	3.727		1.38629	2.77781													0.081085	2.77781	2.77781
									3.52038	8.7681	7.24421		1.38629	3.83891													0.081085	3.83891	3.83891
									0.462554	9.23214	0.658415		1.38629	6.76208													0.081085	6.76208	6.76208
									3.22611	16.5419	4.4533		1.38629	0.313318													0.081085	0.313318	0.313318
									0.40963	8.40248	2.38113		1.38629	0.328484													0.081085	0.328484	0.328484
									3.84495	5.44037	12.391		1.38629	3.1728													0.081085	3.1728	3.1728
									0.347374	5.98597	10.5285		1.38629	1.47163													0.081085	1.47163	1.47163
									0.092777	1.31669	5.12112		1.38629	2.69421													0.081085	2.69421	2.69421
									0.462632	7.35985	0.679713		1.38629	3.08586													0.081085	3.08586	3.08586
									2.05141	7.30702	1.12086		1.38629	0.362823													0.081085	0.362823	0.362823
									1.25937	9.75971	1.38935		1.38629	0.281487													0.081085	0.281487	0.281487
									3.90466	2.78452	3.72343		1.38629	0.695075													0.081085	0.695075	0.695075
									0.878304	1.93587	1.0327		1.38629	3.66092													0.081085	3.66092	3.66092
									1.70795	7.50089	0.500722		1.38629	3.49073													0.081085	3.49073	3.49073
									2.77251	5.61335	9.30507		1.38629	2.57923													0.081085	2.57923	2.57923
									2.22534	7.55033	6.95137		1.38629	0.745541													0.081085	0.745541	0.745541
									0.871422	7.87912	6.44783		1.38629	0.639203													0.081085	0.639203	0.639203
									0.872964	7.55033	6.293		1.38629	0.449118													0.081085	0.449118	0.449118
									1.68592	13.2931	2.51994		1.38629	0.57769													0.081085	0.57769	0.57769
									0.353208	3.67024	0.731995		1.38629	1.94963													0.081085	1.94963	1.94963
									1.74002	9.23214	1.38798		1.38629	3.19562													0.081085	3.19562	3.19562
									4.68005	4.65879	2.26684		1.38629	4.25262													0.081085	4.25262	4.25262
									0.69066	9.23214	4.93004		1.38629	1.36033													0.081085	1.36033	1.36033
									4.02207	3.24768	3.40758		1.38629	4.6959													0.081085	4.6959	4.6959
									4.65988	6.45478	1.70494		1.38629	0.125273													0.081085	0.125273	0.125273
									0.172955	8.44533	8.71833		1.38629	1.09804													0.081085	1.09804	1.09804
									0.409992	8.26964	1.217		1.38629	0.814592													0.081085	0.814592	0.814592
									3.27484	2.32253	2.12913		1.38629	0.974091													0.081085	0.974091	0.974091
									2.197	4.38367	0.927421		1.38629	0.644302													0.081085	0.644302	0.644302
									3.12787	4.65879	6.62674		1.38629	0.660896													0.081085	0.660896	0.660896
									4.59845	10.6092	3.30411		1.38629	3.60161													0.081085	3.60161	3.60161
									7.44959	2.79648	0.816737		1.38629	1.17344													0.081085	1.17344	1.17344
									0.748591	7.40464	3.85428		1.38629	3.44039													0.081085	3.44039	3.44039
									1.48944	4.65879	3.09682		1.38629	2.94581													0.081085	2.94581	2.94581
									3.85642	3.73729	0.23215		1.38629	0.134907													0.081085	0.134907	0.134907
									5.42104	4.34258	1.62404		1.38629	0.544174													0.081085	0.544174	0.544174
									0.636783	7.89516	2.50408		1.38629	1.74821													0.081085	1.74821	1.74821
									0.660153	6.70065	4.1475		1.38629	1.10142													0.081085	1.10142	1.10142
									0.762501	2.28124	2.25389		1.38629	3.89471													0.081085	3.89471	3.89471
									1.59043	7.87912	1.39925		1.38629	0.812092													0.081085	0.812092	0.812092
									2.77199	3.68804	1.67524		1.38629	7.86132													0.081085	7.86132	7.86132
									2.63829	13.6806	3.92408		1.38629	3.60177													0.081085	3.60177	3.60177
									0.354942	5.61335	11.4032		1.38629	0.906393													0.081085	0.906393	0.906393
									5.14895	11.828	0.555653		1.38629	0.934252													0.081085	0.934252	0.934252
									2.86326	2.72285	4.84361		1.38629	1.49343													0.081085	1.49343	1.49343
									3.60138	15.1504	4.02824		1.38629	0.487721													0.081085	0.487721	0.487721
									0.344629	14.7419	0.734761		1.38629	2.44435													0.081085	2.44435	2.44435
									3.02129	3.89751	6.17625		1.38629	0.303624													0.081085	0.303624	0.303624
									0.075856	3.68557	7.58596		1.38629	1.63315													0.081085	1.63315	1.63315
									1.90312	13.2931	2.55291		1.38629	0.992505													0.081085	0.992505	0.992505
									1.49428	2.79648	7.5291		1.38629	1.25981													0.081085	1.25981	1.25981
									1.93125	6.74449	1.27305		1.38629	2.77443													0.081085	2.77443	2.77443
									3.0208	7.609	6.51976		1.38629	3.87263													0.081085	3.87263	3.87263
									3.98801	1.81888	1.93007		1.38629	6.78348													0.081085	6.78348	6.78348
									0.130174	7.71482	7.0931		1.38629	2.72295													0.081085	2.72295	2.72295
									0.239862	2.79648	2.36194		1.38629	1.73553													0.081085	1.73553	1.73553
									3.06448	6.87399	6.72537		1.38629	0.505736													0.081085	0.505736	0.505736
									2.47401	4.65879	6.90146		1.38629	3.70948													0.081085	3.70948	3.70948
									6.39545	10.9538	5.56508		1.38629	0.08569													0.081085	0.08569	0.08569
									1.63926	10.7896	1.46074		1.38629	0.614843													0.081085	0.614843	0.614843
									0.427761	5.61335	0.350115		1.38629	0.603124													0.081085	0.603124	0.603124
									4.22982	1.68936	1.68731		1.38629	4.26836													0.081085	4.26836	4.26836
									0.838062	7.86775	4.68271		1.38629	8.18914													0.081085	8.18914	8.18914
									1.43952	2.75046	3.15012		1.38629	2.6992													0.081085	2.6992	2.6992
									6.32572	9.10269	6.60124		1.38629	0.200029													0.081085	0.200029	0.200029
									2.75039	10.9538	1.81545		1.38629	0.653046													0.081085	0.653046	0.653046
									0.338371	8.07538	2.80516		1.38629	3.2577													0.081085	3.2577	3.2577
									1.79551	6.33227	9.21965		1.38629	0.062789													0.081085	0.062789	0.062789
									1.05583	4.65879	0.694555		1.38629	6.83868													0.081085	6.83868	6.83868
									4.90098	1.38096	1.32568		1.38629	1.10407													0.081085	1.10407	1.10407
									5.51069	9.10269	1.76728		1.38629	4.78102													0.081085	4.78102	4.78102
									4.05089	2.92146	2.58732		1.38629	1.58017													0.081085	1.58017	1.58017
									2.23757	7.26564	6.50525		1.38629	1.10873													0.081085	1.10873	1.10873
									3.30983	13.6806	5.54334		1.38629	0.118919													0.081085	0.118919	0.118919
									0.74456	1.49626	2.02739		1.38629	1.52278													0.081085	1.52278	1.52278
									3.04926	7.87912	0.646744		1.38629	1.62417													0.081085	1.62417	1.62417
									4.7083	7.57365	8.72091		1.38629	1.82703													0.081085	1.82703	1.82703
									2.004	2.79648	0.342911		1.38629	0.014261													0.081085	0.014261	0.014261
									0.554516	13.0247	2.2182		1.38629	2.88564													0.081085	2.88564	2.88564
									4.73351	6.25788	6.14813		1.38629	4.30377													0.081085	4.30377	4.30377
									4.355	11.6691	0.803468		1.38629	0.884693													0.081085	0.884693	0.884693
									2.96854	4.77345	5.64142		1.38629	4.38394													0.081085	4.38394	4.38394
									0.085851	2.53286	6.62538		1.38629	0.351596													0.081085	0.351596	0.351596
									2.89021	6.296	3.01734		1.38629	1.55133													0.081085	1.55133	1.55133
									0.2987	2.19155	4.12784		1.38629	0.311205													0.081085	0.311205	0.311205
									0.110427	6.12449	3.16244		1.38629	5.47369													0.081085	5.47369	5.47369
									0.309009	6.6001	0.201707		1.38629	1.01459													0.081085	1.01459	1.01459
									5.23332	1.99947	9.32771		1.38629	0.258805													0.081085	0.258805	0.258805
									2.30527	7.5824	5.08039		1.38629	4.65021													0.081085	4.65021	4.65021
									3.53767	2.77659	0.423465		1.38629	9.18143													0.081085	9.18143	9.18143
									2.35172	12.1021	2.01724		1.38629	0.751114													0.081085	0.751114	0.751114
									9.27284	6.30369	4.5123		1.38629	0.311392													0.081085	0.311392	0.311392
									3.12191	18.7322	1.924		1.38629	1.74347													0.081085	1.74347	1.74347
									1.23801	7.49613	2.49748		1.38629	1.70572													0.081085	1.70572	1.70572
									1.83569	8.30649	1.39969		1.38629	6.28921													0.081085	6.28921	6.28921
									1.06791	9.85106	3.04457		1.38629	1.2766													0.081085	1.2766	1.2766
									1.45165	3.24241	1.4165		1.38629	4.53292													0.081085	4.53292	4.53292
									0.70756	7.26229	3.28642		1.38629	3.70853													0.081085	3.70853	3.70853
									4.01275	13.2931	0.391234		1.38629	1.3046													0.081085	1.3046	1.3046
									1.0999	1.97648	7.82249		1.38629	3.06152													0.081085	3.06152	3.06152
									3.26105	3.14591	1.2854		1.38629	0.25477													0.081085	0.25477	0.25477
									1.80574	7.87912	3.01734		1.38629	1.93487													0.081085	1.93487	1.93487
									3.87926	4.2463	4.9015		1.38629	1.17353													0.081085	1.17353	1.17353
									2.47437	9.23214	1.31398		1.38629	1.84532													0.081085	1.84532	1.84532
									2.66912	10.8623	2.87539		1.38629	2.26921													0.081085	2.26921	2.26921
									1.77497	6.80433	4.31414		1.38629	2.37841													0.081085	2.37841	2.37841
									2.34446	5.89236	6.66906		1.38629	0.514051													0.081085	0.514051	0.514051
									2.99366	2.92709	8.19857		1.38629	2.90034													0.081085	2.90034	2.90034
									3.99707	1.37439	1.36696		1.38629	0.249602													0.081085	0.249602	0.249602
									3.36718	2.93021	0.658223		1.38629	0.636245													0.081085	0.636245	0.636245
									0.156549	2.21386	3.13857		1.38629	3.90505													0.081085	3.90505	3.90505
									3.75686	3.6482	1.93315		1.38629	4.7178													0.081085	4.7178	4.7178
									3.49946	5.83499	6.90944		1.38629	3.49212													0.081085	3.49212	3.49212
									4.11795	14.1203	2.62732		1.38629	0.097988													0.081085	0.097988	0.097988
									0.355536	5.61335	2.01089		1.38629	0.976827													0.081085	0.976827	0.976827
									0.733566	4.09857	1.05465		1.38629	1.73301													0.081085	1.73301	1.73301
									0.317884	4.88365	4.46319		1.38629	3.39953													0.081085	3.39953	3.39953
									0.789892	4.27718	6.2349		1.38629	0.565223													0.081085	0.565223	0.565223
									6.26733	0.939348	3.50503		1.38629	0.363008													0.081085	0.363008	0.363008
									0.04076	10.9538	5.21222		1.38629	3.66739													0.081085	3.66739	3.66739
									1.43971	12.2489	2.21416		1.38629	0.216806													0.081085	0.216806	0.216806
									3.909	8.26964	15.157		1.38629	0.826516													0.081085	0.826516	0.826516
									5.33721	8.27383	2.67847		1.38629	4.67439													0.081085	4.67439	4.67439
									0.708271	2.72691	8.92254		1.38629	6.95777													0.081085	6.95777	6.95777
									2.6954	7.55033	0.565396		1.38629	1.1954													0.081085	1.1954	1.1954
									1.50654	11.1447	4.60258		1.38629	7.23257													0.081085	7.23257	7.23257
									1.70805	2.14619	6.97417		1.38629	0.467265													0.081085	0.467265	0.467265
									6.77247	4.45493	5.57102		1.38629	5.48795													0.081085	5.48795	5.48795
									1.56455	7.86823	1.4684		1.38629	1.21703													0.081085	1.21703	1.21703
									0.816392	7.64889	5.7451		1.38629	2.95737													0.081085	2.95737	2.95737
									0.133092	1.99543	5.76323		1.38629	0.385484													0.081085	0.385484	0.385484
									1.09864	1.96438	1.48389		1.38629	1.15125													0.081085	1.15125	1.15125
									3.54302	2.93021	2.84337		1.38629	0.694995													0.081085	0.694995	0.694995
									4.61987	7.23469	0.429613		1.38629	0.147955													0.081085	0.147955	0.147955
									0.636868	6.24237	3.157		1.38629	2.86248													0.081085	2.86248	2.86248
									7.04332	7.55033	11.167		1.38629	0.866025													0.081085	0.866025	0.866025
									3.44608	6.92357	4.81402		1.38629	1.20737													0.081085	1.20737	1.20737
									4.35343	6.20639	0.886209		1.38629	0.506602													0.081085	0.506602	0.506602
									8.09453	3.76961	2.10632		1.38629	4.66464													0.081085	4.66464	4.66464
									1.40429	17.1534	0.749798		1.38629	3.33385													0.081085	3.33385	3.33385
									4.07189	2.93021	5.37887		1.38629	1.31687													0.081085	1.31687	1.31687
									4.26173	6.48963	3.89684		1.38629	0.339648													0.081085	0.339648	0.339648
									5.81575	10.084	2.02353		1.38629	0.854062													0.081085	0.854062	0.854062
									1.63478	10.0988	12.391		1.38629	1.9067													0.081085	1.9067	1.9067
									0.97073	12.4355	6.44314		1.38629	9.14259													0.081085	9.14259	9.14259
									1.18565	4.12713	0.20903		1.38629	2.13944													0.081085	2.13944	2.13944
									0.435652	7.89516	8.08603		1.38629	0.165334													0.081085	0.165334	0.165334
									2.87673	17.1534	6.56128		1.38629	0.310999													0.081085	0.310999	0.310999
									4.81294	13.3168	5.43887		1.38629	0.112868													0.081085	0.112868	0.112868
									0.605668	13.6806	0.752991		1.38629	5.93019													0.081085	5.93019	5.93019
									0.430376	9.23214	5.76685		1.38629	1.38491													0.081085	1.38491	1.38491
									0.430373	7.37089	1.29866		1.38629	1.34596													0.081085	1.34596	1.34596
									4.56295	6.19879	5.16339		1.38629	5.71329													0.081085	5.71329	5.71329
									4.11127	2.38724	11.4615		1.38629	0.154932													0.081085	0.154932	0.154932
									2.53758	3.32172	4.85403		1.38629	0.457334													0.081085	0.457334	0.457334
									0.314929	7.87912	1.91353		1.38629	1.0948													0.081085	1.0948	1.0948
									3.04842	12.8958	2.79662		1.38629	3.16318													0.081085	3.16318	3.16318
									3.82006	6.90401	8.76018		1.38629	0.52392													0.081085	0.52392	0.52392
									2.14041	9.85106	0.962809		1.38629	2.93843													0.081085	2.93843	2.93843
									3.40462	7.86291	4.49141		1.38629	1.00248													0.081085	1.00248	1.00248
									0.632956	13.3168	8.71815		1.38629	1.66912													0.081085	1.66912	1.66912
									1.23375	7.55033	1.63572		1.38629	1.36505													0.081085	1.36505	1.36505
									2.25954	3.66222	1.90492		1.38629	5.55134													0.081085	5.55134	5.55134
									0.913792	7.89516	1.17772		1.38629	0.676805													0.081085	0.676805	0.676805
									0.051723	13.6806	15.157		1.38629	0.298347													0.081085	0.298347	0.298347
									4.00608	4.88447	1.99274		1.38629	9.03959													0.081085	9.03959	9.03959
									2.5835	6.51232	2.01499		1.38629	2.6737													0.081085	2.6737	2.6737
									3.89744	10.0883	1.40163		1.38629	2.72335													0.081085	2.72335	2.72335
									0.265461	7.07532	7.72011		1.38629	3.52038													0.081085	3.52038	3.52038
									0.1504	9.10269	10.8511		1.38629	0.462632													0.081085	0.462632	0.462632
									0.143795	2.06337	2.30433		1.38629	0.353208													0.081085	0.353208	0.353208
									2.11516	8.26964	1.63973		1.38629	1.74002													0.081085	1.74002	1.74002
									1.35258	9.16819	2.10285		1.38629	4.68005													0.081085	4.68005	4.68005
									4.37932	7.04938	7.90245		1.38629	7.44959													0.081085	7.44959	7.44959
									7.31301	4.52792	0.472433		1.38629	2.63829													0.081085	2.63829	2.63829
									1.18991	7.87912	1.35943		1.38629	2.86326													0.081085	2.86326	2.86326
									2.63437	13.2931	6.4821		1.38629	1.90312													0.081085	1.90312	1.90312
									4.7467	1.49626	0.349374		1.38629	1.93125													0.081085	1.93125	1.93125
									3.42478	5.92549	2.09306		1.38629	3.0208													0.081085	3.0208	3.0208
									10.8128	6.23142	17.3443		1.38629	0.130174													0.081085	0.130174	0.130174
									4.2573	10.9538	1.21		1.38629	3.06448													0.081085	3.06448	3.06448
									3.74955	9.10269	3.73672		1.38629	6.39545													0.081085	6.39545	6.39545
									2.61464	4.87773	0.645609		1.38629	4.22982													0.081085	4.22982	4.22982
									4.14825	8.89918	2.55192		1.38629	1.43952													0.081085	1.43952	1.43952
									4.93235	6.57096	6.66123		1.38629	0.338371													0.081085	0.338371	0.338371
									7.96872	7.87912	4.9664		1.38629	1.05583													0.081085	1.05583	1.05583
									4.41309	4.65879	3.56475		1.38629	4.90098													0.081085	4.90098	4.90098
									0.325111	6.62647	7.80889		1.38629	0.74456													0.081085	0.74456	0.74456
									1.17126	7.89124	8.22672		1.38629	4.73351													0.081085	4.73351	4.73351
									0.58332	4.69288	12.391		1.38629	0.309009													0.081085	0.309009	0.309009
									1.26961	4.16965	5.99225		1.38629	0.733566													0.081085	0.733566	0.733566
									5.92936	8.7681	4.92755		1.38629	6.26733													0.081085	6.26733	6.26733
									4.07263	10.3923	6.55653		1.38629	0.708271													0.081085	0.708271	0.708271
									5.89495	2.98986	11.2007		1.38629	1.50654													0.081085	1.50654	1.50654
									2.6182	1.80301	8.78895		1.38629	4.61987													0.081085	4.61987	4.61987
									1.33482	6.20639	1.33586		1.38629	0.636868													0.081085	0.636868	0.636868
									3.2218	6.98408	0.729905		1.38629	1.40429													0.081085	1.40429	1.40429
									1.32978	7.60301	2.54469		1.38629	4.26173													0.081085	4.26173	4.26173
									0.707987	18.7322	6.69678		1.38629	5.81575													0.081085	5.81575	5.81575
									0.846411	16.5419	1.50785		1.38629	0.435652													0.081085	0.435652	0.435652
									1.68364	3.81041	12.6318		1.38629	4.81294													0.081085	4.81294	4.81294
									1.38788	4.65879	1.18686		1.38629	2.53758													0.081085	2.53758	2.53758
									4.84135	8.27405	8.48139		1.38629	3.04842													0.081085	3.04842	3.04842
									0.195347	6.56236	6.3998		1.38629	2.14041													0.081085	2.14041	2.14041
									0.635614	3.32429	2.59661		1.38629	4.00608													0.081085	4.00608	4.00608
									1.30224	3.77385	3.33881		1.38629	0.143795													0.081085	0.143795	0.143795
									4.91791	2.0502	14.5765		1.38629	1.35258													0.081085	1.35258	1.35258
									4.89184	2.38561	4.00011		1.38629	1.18991													0.081085	1.18991	1.18991
									4.50063	9.23985	4.2245		1.38629	3.74955													0.081085	3.74955	3.74955
									2.72332	6.71898	5.00586		1.38629	1.33482													0.081085	1.33482	1.33482
									0.172003	3.04953	1.35412		1.38629	1.68364													0.081085	1.68364	1.68364
									6.23398	1.60202	1.97182		1.38629	0.635614													0.081085	0.635614	0.635614
									3.66355	9.85106	11.2915		1.38629	4.91791													0.081085	4.91791	4.91791
									12.4387	3.98469	7.7617		1.38629	6.23398													0.081085	6.23398	6.23398
									0.737992	13.3168	1.07722		1.38629	12.4387													0.081085	12.4387	12.4387
									4.72116	4.06861	2.86626		1.38629	0.737992													0.081085	0.737992	0.737992
									5.73581	4.65879	3.1584		1.38629	3.88135													0.081085	3.88135	3.88135
									4.22549	7.87912	5.40936		1.38629	1.61489													0.081085	1.61489	1.61489
									1.00841	6.94244	3.55626		1.38629	2.2891													0.081085	2.2891	2.2891
									2.81252	3.2412	0.444231		1.38629	0.222325													0.081085	0.222325	0.222325
									0.238357	6.20639	2.03017		1.38629	7.1159													0.081085	7.1159	7.1159
									0.670952	3.93757	8.15371		1.38629	7.20823													0.081085	7.20823	7.20823
									1.5171	2.29042	2.83201		1.38629	3.37184													0.081085	3.37184	3.37184
									2.29729	1.12882	0.970565		1.38629	1.22878													0.081085	1.22878	1.22878
									4.16094	7.89516	2.57215		1.38629	0.865898													0.081085	0.865898	0.865898
									1.25447	9.23214	1.54481		1.38629	0.376715													0.081085	0.376715	0.376715
									0.483305	7.87912	11.3807		1.38629	2.87679													0.081085	2.87679	2.87679
									4.87169	7.76899	7.45711		1.38629	0.261581													0.081085	0.261581	0.261581
									3.88135	13.6806	3.79735		1.38629	2.4498													0.081085	2.4498	2.4498
									2.01072	10.9538	1.88804		1.38629	1.37768													0.081085	1.37768	1.37768
									3.8014	5.44037	5.58145		1.38629	4.66026													0.081085	4.66026	4.66026
									13.9162	4.48681	3.57977		1.38629	1.10208													0.081085	1.10208	1.10208
									3.29124	3.47079	1.20066		1.38629	1.7424													0.081085	1.7424	1.7424
									5.7287	0.216778	4.0157		1.38629	3.07926													0.081085	3.07926	3.07926
									6.94511	4.73361	9.3058		1.38629	0.417836													0.081085	0.417836	0.417836
									2.30465	2.93021	0.612499		1.38629	1.84499													0.081085	1.84499	1.84499
									2.7759	7.71482	7.64458		1.38629	0.254456													0.081085	0.254456	0.254456
									1.017	7.34103	1.89013		1.38629	3.22133													0.081085	3.22133	3.22133
									1.61489	12.1021	10.0977		1.38629	3.79582													0.081085	3.79582	3.79582
									2.2891	4.65879	7.45013		1.38629	6.86173													0.081085	6.86173	6.86173
									1.453	13.2931	8.42073		1.38629	4.29828													0.081085	4.29828	4.29828
									2.78769	6.30369	7.57616		1.38629	1.4163													0.081085	1.4163	1.4163
									1.62823	7.14176	3.63042		1.38629	3.12307													0.081085	3.12307	3.12307
									0.222325	8.75283	1.47572		1.38629	0.429852													0.081085	0.429852	0.429852
									1.62138	6.30369	3.25028		1.38629	5.03007													0.081085	5.03007	5.03007
									0.51075	13.6806	4.94912		1.38629	3.90615													0.081085	3.90615	3.90615
									11.9562	5.72141	3.48424		1.38629	1.26816													0.081085	1.26816	1.26816
									5.29147	12.3072	5.31639		1.38629	3.67284													0.081085	3.67284	3.67284
									0.234323	8.45303	9.59616		1.38629	0.860073													0.081085	0.860073	0.860073
									0.147763	4.65879	12.4108		1.38629	0.272815													0.081085	0.272815	0.272815
									1.11232	2.93021	1.87947		1.38629	0.387903													0.081085	0.387903	0.387903
									0.279971	7.87912	8.85358		1.38629	2.88726													0.081085	2.88726	2.88726
									5.66571	3.67024	4.61749		1.38629	3.17615													0.081085	3.17615	3.17615
									6.08685	9.85106	2.04617		1.38629	0.251653													0.081085	0.251653	0.251653
									8.6657	8.26964	7.00639		1.38629	0.554894													0.081085	0.554894	0.554894
									4.36909	1.55399	2.75796		1.38629	0.933522													0.081085	0.933522	0.933522
									0.093045	13.6806	2.83773		1.38629	4.18386													0.081085	4.18386	4.18386
									4.74702	13.3516	1.69077		1.38629	2.80513													0.081085	2.80513	2.80513
									6.96669	8.7681	4.96623		1.38629	5.00368													0.081085	5.00368	5.00368
									3.61671	6.48963	7.39677		1.38629	4.51737													0.081085	4.51737	4.51737
									1.46433	5.43586	1.33996		1.38629	0.221894													0.081085	0.221894	0.221894
									4.372	8.7681	7.37656		1.38629	10.8919													0.081085	10.8919	10.8919
									3.58639	9.52063	4.93943		1.38629	1.72022													0.081085	1.72022	1.72022
									1.06113	7.63836	4.46859		1.38629	3.28991													0.081085	3.28991	3.28991
									7.1159	6.19377	2.34643		1.38629	0.808538													0.081085	0.808538	0.808538
									6.11575	18.7322	3.81952		1.38629	3.30841													0.081085	3.30841	3.30841
									0.092248	2.79648	2.35358		1.38629	2.79307													0.081085	2.79307	2.79307
									4.03693	4.26403	0.176406		1.38629	2.63892													0.081085	2.63892	2.63892
									3.09353	6.73154	6.48256		1.38629	6.27961													0.081085	6.27961	6.27961
									0.52827	8.26964	1.83611		1.38629	2.91271													0.081085	2.91271	2.91271
									7.20823	9.7204	2.10141		1.38629	1.18155													0.081085	1.18155	1.18155
									3.37184	6.30369	1.84298		1.38629	0.224957													0.081085	0.224957	0.224957
									5.15604	6.81988	3.08592		1.38629	3.7361													0.081085	3.7361	3.7361
									1.11482	2.93021	3.42122		1.38629	3.53385													0.081085	3.53385	3.53385
									1.22878	13.6806	3.48696		1.38629	2.62828													0.081085	2.62828	2.62828
									0.953268	14.2781	4.04201		1.38629	3.78058													0.081085	3.78058	3.78058
									1.74635	9.39176	3.72891		1.38629	0.785741													0.081085	0.785741	0.785741
									1.45002	10.9538	7.0931		1.38629	5.37885													0.081085	5.37885	5.37885
									6.36912	7.48921	1.52465		1.38629	3.29822													0.081085	3.29822	3.29822
									1.27184	10.9538	3.95403		1.38629	0.525854													0.081085	0.525854	0.525854
									0.333094	3.76532	1.64262		1.38629	1.29217													0.081085	1.29217	1.29217
									2.20147	13.6806	0.832758		1.38629	2.28648													0.081085	2.28648	2.28648
									0.350258	13.6806	4.10806		1.38629	0.12302													0.081085	0.12302	0.12302
									5.45729	1.91784	9.15063		1.38629	0.93089													0.081085	0.93089	0.93089
									3.13616	2.93021	6.92769		1.38629	0.898462													0.081085	0.898462	0.898462
									3.65067	4.98494	1.45202		1.38629	0.330953													0.081085	0.330953	0.330953
									4.31188	11.1605	9.66363		1.38629	6.59617													0.081085	6.59617	6.59617
									2.05542	13.6806	8.547		1.38629	0.588859													0.081085	0.588859	0.588859
									6.85208	8.40248	7.55518		1.38629	6.22008													0.081085	6.22008	6.22008
									5.04325	7.89516	0.215454		1.38629	2.5838													0.081085	2.5838	2.5838
									0.865898	2.94324	6.80663		1.38629	3.33478													0.081085	3.33478	3.33478
									0.376715	13.6806	2.49546		1.38629	0.664173													0.081085	0.664173	0.664173
									2.87679	2.93021	2.47832		1.38629	1.80324													0.081085	1.80324	1.80324
									2.66883	7.87912	4.40482		1.38629	0.884165													0.081085	0.884165	0.884165
									0.099842	6.71898	2.43614		1.38629	3.54502													0.081085	3.54502	3.54502
									6.48919	6.48963	3.54873		1.38629	1.06058													0.081085	1.06058	1.06058
									6.06176	9.10269	15.157		1.38629	0.120167													0.081085	0.120167	0.120167
									1.85825	0.878382	3.56324		1.38629	6.59755													0.081085	6.59755	6.59755
									0.261581	3.45579	1.6049		1.38629	5.80658													0.081085	5.80658	5.80658
									2.62363	13.6806	3.01734		1.38629	1.79985													0.081085	1.79985	1.79985
									1.06562	2.93021	5.03941		1.38629	1.78786													0.081085	1.78786	1.78786
									2.49455	9.69411	9.31481		1.38629	1.57344													0.081085	1.57344	1.57344
									2.4498	1.63306	6.68613		1.38629	0.828114													0.081085	0.828114	0.828114
									1.6961	5.30966	3.96296		1.38629	1.07317													0.081085	1.07317	1.07317
									1.0457	17.1534	2.88978		1.38629	3.10006													0.081085	3.10006	3.10006
									0.732584	1.56129	5.28261		1.38629	4.82695													0.081085	4.82695	4.82695
									4.26184	14.1216	1.23874		1.38629	3.03236													0.081085	3.03236	3.03236
									0.501196	2.79648	4.55173		1.38629	0.166682													0.081085	0.166682	0.166682
									5.34483	8.26964	3.45155		1.38629	4.04248													0.081085	4.04248	4.04248
									3.90097	8.74601	2.88962		1.38629	0.60619													0.081085	0.60619	0.60619
									1.37768	13.6806	5.84697		1.38629	2.46309													0.081085	2.46309	2.46309
									1.63958	7.87912	1.93456		1.38629	2.37103													0.081085	2.37103	2.37103
									0.322725	7.41527	6.84625		1.38629	9.85106													0.081085	9.85106	9.85106
									2.37993	7.89516	3.04241		1.38629	6.41128													0.081085	6.41128	6.41128
									1.59711	2.72053	1.25926		1.38629	0.413288													0.081085	0.413288	0.413288
									0.299749	6.51066	7.0931		1.38629	1.43288													0.081085	1.43288	1.43288
									4.66026	12.1021	2.31685		1.38629	3.35676													0.081085	3.35676	3.35676
									1.4343	1.63339	3.14763		1.38629	0.395056													0.081085	0.395056	0.395056
									0.875464	2.11617	6.362		1.38629	1.89821													0.081085	1.89821	1.89821
									0.630726	9.85106	2.28427		1.38629	5.93267													0.081085	5.93267	5.93267
									1.10208	3.66926	5.55869		1.38629	5.84884													0.081085	5.84884	5.84884
									0.444031	11.1605	4.08301		1.38629	0.170369													0.081085	0.170369	0.170369
									2.87055	3.75976	4.00927		1.38629	2.07054													0.081085	2.07054	2.07054
									2.82123	4.56018	3.89205		1.38629	1.78482													0.081085	1.78482	1.78482
									3.57917	3.33227	1.70488		1.38629	0.557128													0.081085	0.557128	0.557128
									0.517354	13.2931	7.00766		1.38629	0.141335													0.081085	0.141335	0.141335
									0.451179	2.89052	1.04294		1.38629	0.94081													0.081085	0.94081	0.94081
									5.41649	7.71482	3.61475		1.38629	2.46263													0.081085	2.46263	2.46263
									12.8983	7.55033	1.94364		1.38629	0.305062													0.081085	0.305062	0.305062
									1.74813	16.5419	1.95194		1.38629	1.36369													0.081085	1.36369	1.36369
									2.37236	6.30369	0.44783		1.38629	5.32367													0.081085	5.32367	5.32367
									1.7424	6.2757	6.13804		1.38629	0.940283													0.081085	0.940283	0.940283
									2.2822	13.2931	2.62505		1.38629	2.09191													0.081085	2.09191	2.09191
									2.30374	9.22514	1.12174		1.38629	1.86032													0.081085	1.86032	1.86032
									2.80336	3.66125	1.85472		1.38629	1.30312													0.081085	1.30312	1.30312
									1.97741	7.45035	3.98816		1.38629	5.04945													0.081085	5.04945	5.04945
									4.47286	13.2931	1.07945		1.38629	3.2324													0.081085	3.2324	3.2324
									1.67955	7.86684	0.412347		1.38629	1.72651													0.081085	1.72651	1.72651
									0.53237	13.2931	6.1967		1.38629	0.248787													0.081085	0.248787	0.248787
									1.1533	1.49626	4.85029		1.38629	1.38554													0.081085	1.38554	1.38554
									2.46052	9.23214	4.12243		1.38629	0.641377													0.081085	0.641377	0.641377
									5.00218	13.8837	3.3941		1.38629	1.91065													0.081085	1.91065	1.91065
									0.694143	13.6806	3.23986		1.38629	6.38525													0.081085	6.38525	6.38525
									2.44041	4.23824	8.55403		1.38629	0.580601													0.081085	0.580601	0.580601
									6.33184	4.71815	0.159964		1.38629	1.91125													0.081085	1.91125	1.91125
									4.37558	2.79806	5.06836		1.38629	0.524757													0.081085	0.524757	0.524757
									3.07926	1.03993	2.28447		1.38629	2.51212													0.081085	2.51212	2.51212
									3.14727	2.79648	14.095		1.38629	1.88827													0.081085	1.88827	1.88827
									5.75547	13.3218	2.70002		1.38629	4.8959													0.081085	4.8959	4.8959
									0.417836	1.35367	10.6866		1.38629	3.92835													0.081085	3.92835	3.92835
									1.84499	2.74435	1.68169		1.38629	11.3323													0.081085	11.3323	11.3323
									2.754	6.30369	1.2809		1.38629	4.4958													0.081085	4.4958	4.4958
									1.81536	7.55033	10.4625		1.38629	2.12223													0.081085	2.12223	2.12223
									1.25344	4.77345	3.10631		1.38629	6.14412													0.081085	6.14412	6.14412
									11.9226	4.2463	6.39634		1.38629	1.43369													0.081085	1.43369	1.43369
									5.02342	1.51744	6.13671		1.38629	3.01847													0.081085	3.01847	3.01847
									1.16039	6.44594	1.39996		1.38629	2.36578													0.081085	2.36578	2.36578
									1.2302	9.23214	8.62338		1.38629	2.99241													0.081085	2.99241	2.99241
									1.66415	10.1113	4.18068		1.38629	0.363968													0.081085	0.363968	0.363968
									0.254456	3.54547	2.34929		1.38629	3.159													0.081085	3.159	3.159
									4.44362	12.1021	0.467296		1.38629	4.08931													0.081085	4.08931	4.08931
									3.91264	6.84045	6.2352		1.38629	6.40924													0.081085	6.40924	6.40924
									0.367538	5.61335	9.46128		1.38629	0.119543													0.081085	0.119543	0.119543
									4.25766	3.7358	3.76697		1.38629	7.21503													0.081085	7.21503	7.21503
									4.31896	7.2239	6.51976		1.38629	2.24368													0.081085	2.24368	2.24368
									1.84422	4.08214	8.22672		1.38629	0.277292													0.081085	0.277292	0.277292
									3.24834	13.6806	0.203925		1.38629	1.711													0.081085	1.711	1.711
									2.24868	9.27128	7.75612		1.38629	4.16968													0.081085	4.16968	4.16968
									12.8007	2.8931	8.16988		1.38629	11.0036													0.081085	11.0036	11.0036
									0.131735	6.20639	1.71944		1.38629	6.29381													0.081085	6.29381	6.29381
									3.87998	1.01971	1.97792		1.38629	5.58164													0.081085	5.58164	5.58164
									2.64276	7.56907	4.20565		1.38629	0.836509													0.081085	0.836509	0.836509
									4.59333	13.6806	9.03576		1.38629	1.64349													0.081085	1.64349	1.64349
									8.79534	3.41582	4.50068		1.38629	6.06078													0.081085	6.06078	6.06078
									3.22133	4.65879	7.70473		1.38629	8.42211													0.081085	8.42211	8.42211
									3.79582	13.3168	4.42886		1.38629	1.47728													0.081085	1.47728	1.47728
									6.86173	6.11492	3.89684		1.38629	2.42528													0.081085	2.42528	2.42528
									2.51967	1.28376	4.07208		1.38629	2.12082													0.081085	2.12082	2.12082
									2.34545	2.75683	4.075		1.38629	5.6148													0.081085	5.6148	5.6148
									3.54135	1.96717	5.91183		1.38629	3.80258													0.081085	3.80258	3.80258
									1.21282	5.14026	0.904051		1.38629	3.27467													0.081085	3.27467	3.27467
									4.29828	6.30369	2.12991		1.38629	3.54138													0.081085	3.54138	3.54138
									1.4163	3.04403	1.00174		1.38629	1.84389													0.081085	1.84389	1.84389
									0.147713	13.2931	4.75739		1.38629	3.94091													0.081085	3.94091	3.94091
									4.71447	13.6806	1.61743		1.38629	2.16933													0.081085	2.16933	2.16933
									3.4417	3.57256	1.4684		1.38629	10.7415													0.081085	10.7415	10.7415
									3.33393	10.9538	6.65577		1.38629	3.15981													0.081085	3.15981	3.15981
									0.147382	1.60563	3.02658		1.38629	6.14713													0.081085	6.14713	6.14713
									2.56723	4.12657	9.9616		1.38629	4.1542													0.081085	4.1542	4.1542
									3.12307	1.43675	1.00515		1.38629	1.29954													0.081085	1.29954	1.29954
									1.28896	7.04309	1.23742		1.38629	4.85766													0.081085	4.85766	4.85766
									1.0125	9.66862	6.03517		1.38629	4.41351													0.081085	4.41351	4.41351
									4.47602	4.5237	14.9892		1.38629	8.70646													0.081085	8.70646	8.70646
									4.08443	6.30369	7.40279		1.38629	4.68832													0.081085	4.68832	4.68832
									0.429852	17.1534	6.29655		1.38629	3.02493													0.081085	3.02493	3.02493
									0.662075	13.6806	3.76324		1.38629	4.63547													0.081085	4.63547	4.63547
									0.459854	4.65879	6.74368		1.38629	6.55054													0.081085	6.55054	6.55054
									3.46741	13.6806	1.34354		1.38629	5.78502													0.081085	5.78502	5.78502
									0.561771	1.63339	6.89344		1.38629	2.84266													0.081085	2.84266	2.84266
									4.00006	18.7322	9.67306		1.38629	2.62098													0.081085	2.62098	2.62098
									1.74138	1.43259	0.954179		1.38629	4.54127													0.081085	4.54127	4.54127
									0.997937	13.3899	2.55661		1.38629	0.554628													0.081085	0.554628	0.554628
									0.191724	3.63202	3.11732		1.38629	4.45815													0.081085	4.45815	4.45815
									13.8926	8.1229	7.65733		1.38629	1.0944													0.081085	1.0944	1.0944
									1.60157	5.68194	2.8022		1.38629	6.16589													0.081085	6.16589	6.16589
									0.798289	6.48963	1.5278		1.38629	3.42124													0.081085	3.42124	3.42124
									4.55944	10.9538	3.36296		1.38629	7.92079													0.081085	7.92079	7.92079
									1.70053	10.3519	4.60644		1.38629	1.04759													0.081085	1.04759	1.04759
									5.03007	8.42695	10.4625		1.38629	1.83194													0.081085	1.83194	1.83194
									4.65546	7.29005	8.22958		1.38629	1.46456													0.081085	1.46456	1.46456
									1.00965	5.45063	5.93216		1.38629	3.12646													0.081085	3.12646	3.12646
									3.90615	8.26964	4.44141		1.38629	5.65958													0.081085	5.65958	5.65958
									3.89233	8.71452	4.85655		1.38629	9.32604													0.081085	9.32604	9.32604
									6.21833	4.46827	6.89475		1.38629	0.339195													0.081085	0.339195	0.339195
									1.26816	7.71482	4.23958		1.38629	0.322562													0.081085	0.322562	0.322562
									3.67284	8.47714	3.53153		1.38629	8.98737													0.081085	8.98737	8.98737
									1.21437	7.55033	3.01734		1.38629	0.640523													0.081085	0.640523	0.640523
									0.65376	7.87912	3.36408		1.38629	7.15152													0.081085	7.15152	7.15152
									0.860073	18.7322	7.81532		1.38629	3.65023													0.081085	3.65023	3.65023
									0.756818	3.24907	5.01417		1.38629	1.81098													0.081085	1.81098	1.81098
									2.1935	6.96495	1.56211		1.38629	2.92035													0.081085	2.92035	2.92035
									1.15477	7.55033	6.28131		1.38629	3.00203													0.081085	3.00203	3.00203
									2.44585	0.896419	4.43848		1.38629	5.8605													0.081085	5.8605	5.8605
									1.60094	7.66974	1.63548		1.38629	6.56493													0.081085	6.56493	6.56493
									3.48043	13.2931	8.37174		1.38629	5.15781													0.081085	5.15781	5.15781
									4.3808	4.41353	9.61017		1.38629	0.224477													0.081085	0.224477	0.224477
									5.75471	11.5571	3.33374		1.38629	0.686631													0.081085	0.686631	0.686631
									1.24147	8.07538	3.16821		1.38629	2.14812													0.081085	2.14812	2.14812
									0.359547	18.7322	2.21677		1.38629	1.02055													0.081085	1.02055	1.02055
									4.73117	14.1203	7.67927		1.38629	2.85384													0.081085	2.85384	2.85384
									3.26204	6.20639	2.63897		1.38629	3.91908													0.081085	3.91908	3.91908
									6.20618	2.93021	1.4387		1.38629	4.72962													0.081085	4.72962	4.72962
									1.73215	18.7322	0.860294		1.38629	2.8253													0.081085	2.8253	2.8253
									3.49844	10.9538	6.23195		1.38629	6.88352													0.081085	6.88352	6.88352
									0.272815	3.92009	15.157		1.38629	3.40345													0.081085	3.40345	3.40345
									13.5992	13.6806	3.01957		1.38629	0.636805													0.081085	0.636805	0.636805
									0.387903	2.93021	1.90105		1.38629	1.36766													0.081085	1.36766	1.36766
									1.55602	2.93021	1.49777		1.38629	3.79484													0.081085	3.79484	3.79484
									2.28942	4.65879	7.4799		1.38629	0.472522													0.081085	0.472522	0.472522
									5.75335	13.3168	5.77153		1.38629	2.99813													0.081085	2.99813	2.99813
									4.04158	9.10269	4.51958		1.38629	3.05694													0.081085	3.05694	3.05694
									0.904449	16.5419	5.13968		1.38629	0.372312													0.081085	0.372312	0.372312
									5.30817	13.6806	7.62469		1.38629	2.93748													0.081085	2.93748	2.93748
									0.549182	2.57773	1.5837		1.38629	2.08073													0.081085	2.08073	2.08073
									2.88726	4.85195	0.81033		1.38629	0.866178													0.081085	0.866178	0.866178
									1.57437	0.637891	0.448351		1.38629	4.21741													0.081085	4.21741	4.21741
									3.17615	18.7322	2.87969		1.38629	3.26246													0.081085	3.26246	3.26246
									6.70444	6.54312	2.38105		1.38629	7.65135													0.081085	7.65135	7.65135
									0.358906	2.45434	11.7024		1.38629	1.30749													0.081085	1.30749	1.30749
									0.839581	2.79648	2.49874		1.38629	0.583551													0.081085	0.583551	0.583551
									0.251653	2.93021	0.8557		1.38629	6.16455													0.081085	6.16455	6.16455
									1.80379	3.52012	13.6885		1.38629	1.26279													0.081085	1.26279	1.26279
									4.95874	6.30369	0.746648		1.38629	3.48473													0.081085	3.48473	3.48473
									3.43052	8.7681	3.13774		1.38629	1.00415													0.081085	1.00415	1.00415
									0.714014	4.52286	7.02478		1.38629	2.57491													0.081085	2.57491	2.57491
									3.26542	6.48963	1.78295		1.38629	5.4722													0.081085	5.4722	5.4722
									5.07798	10.016	3.26805		1.38629	4.99613													0.081085	4.99613	4.99613
									3.74736	6.34119	0.665149		1.38629	1.93248													0.081085	1.93248	1.93248
									7.94584	1.9477	2.19369		1.38629	1.9183													0.081085	1.9183	1.9183
									3.62949	9.49357	2.13459		1.38629	9.07925													0.081085	9.07925	9.07925
									14.0259	13.2931	6.55608		1.38629	5.51686													0.081085	5.51686	5.51686
									2.79717	7.00795	2.6419		1.38629	0.795452													0.081085	0.795452	0.795452
									1.53059	1.90621	2.61912		1.38629	5.77505													0.081085	5.77505	5.77505
									0.31565	0.320826	4.63547		1.38629	4.57482													0.081085	4.57482	4.57482
									3.86403	4.49422	6.30412		1.38629	1.51158													0.081085	1.51158	1.51158
									1.62165	5.18864	2.06561		1.38629	0.786183													0.081085	0.786183	0.786183
									1.83318	3.37921	4.62828		1.38629	1.45165													0.081085	1.45165	1.45165
									1.66787	9.23214	4.51179		1.38629	0.901111													0.081085	0.901111	0.901111
									0.286818	7.55033	1.44993		1.38629	0.587458													0.081085	0.587458	0.587458
									0.483727	13.6806	1.54151		1.38629	2.82404													0.081085	2.82404	2.82404
									0.554894	1.73715	4.67329		1.38629	3.66039													0.081085	3.66039	3.66039
									0.933522	6.35239	6.5792		1.38629	1.37612													0.081085	1.37612	1.37612
									5.75963	7.71482	6.87624		1.38629	7.64943													0.081085	7.64943	7.64943
									2.22415	10.9538	3.68339		1.38629	2.40942													0.081085	2.40942	2.40942
									5.62759	4.89353	9.95187		1.38629	4.89016													0.081085	4.89016	4.89016
									2.8135	10.2657	9.36112		1.38629	2.1098													0.081085	2.1098	2.1098
									5.82588	4.35133	3.51497		1.38629	0.468278													0.081085	0.468278	0.468278
									1.6735	2.98797	2.28443		1.38629	2.21677													0.081085	2.21677	2.21677
									1.53836	7.04938	0.410569		1.38629	1.12104													0.081085	1.12104	1.12104
									3.34328	7.3136	0.320798		1.38629	9.23896													0.081085	9.23896	9.23896
									1.1446	13.6806	1.82003		1.38629	4.33998													0.081085	4.33998	4.33998
									0.13207	8.26964	2.17005		1.38629	2.68933													0.081085	2.68933	2.68933
									4.44248	5.8098	7.14114		1.38629	3.43445													0.081085	3.43445	3.43445
									0.722328	12.1021	7.07189		1.38629	2.57895													0.081085	2.57895	2.57895
									4.18386	4.24391	1.25992		1.38629	2.45537													0.081085	2.45537	2.45537
									3.4256	6.20639	6.45576		1.38629	4.69343													0.081085	4.69343	4.69343
									5.29178	9.23214	3.24713		1.38629	5.25353													0.081085	5.25353	5.25353
									0.308611	9.52106	1.53079		1.38629	1.27491													0.081085	1.27491	1.27491
									2.80513	6.20639	5.24882		1.38629	1.94924													0.081085	1.94924	1.94924
									0.995948	6.32977	6.16944		1.38629	7.44194													0.081085	7.44194	7.44194
									6.93264	4.95914	2.3958		1.38629	4.54772													0.081085	4.54772	4.54772
									3.1819	7.52919	4.63073		1.38629	1.00517													0.081085	1.00517	1.00517
									1.34076	10.9538	2.17749		1.38629	6.02821													0.081085	6.02821	6.02821
									1.8145	2.20614	7.10495		1.38629	4.26544													0.081085	4.26544	4.26544
									6.98464	16.8334	6.03171		1.38629	3.07913													0.081085	3.07913	3.07913
									1.63827	7.87912	2.48568		1.38629	0.983733													0.081085	0.983733	0.983733
									7.09625	1.87753	0.487546		1.38629	0.926129													0.081085	0.926129	0.926129
									3.02686	3.67024	7.67157		1.38629	1.13948													0.081085	1.13948	1.13948
									0.749506	8.26964	2.70974		1.38629	0.939538													0.081085	0.939538	0.939538
									0.790082	2.75944	5.34363		1.38629	5.92712													0.081085	5.92712	5.92712
									1.94559	6.85635	9.9557		1.38629	3.90817													0.081085	3.90817	3.90817
									3.13153	4.63935	6.14731		1.38629	1.59583													0.081085	1.59583	1.59583
									1.15117	13.2931	7.40352		1.38629	0.438679													0.081085	0.438679	0.438679
									0.611278	1.61859	1.39305		1.38629	1.33756													0.081085	1.33756	1.33756
									0.539169	8.53106	7.67323		1.38629	1.5455													0.081085	1.5455	1.5455
									1.04313	18.7322	4.2983		1.38629	3.58884													0.081085	3.58884	3.58884
									1.67632	3.89475	15.157		1.38629	0.608782													0.081085	0.608782	0.608782
									4.35711	13.6806	1.39475		1.38629	0.364785													0.081085	0.364785	0.364785
									5.35195	9.10269	1.95161		1.38629	0.696775													0.081085	0.696775	0.696775
									6.51635	14.1203	9.57277		1.38629	3.93202													0.081085	3.93202	3.93202
									4.61477	7.04938	4.80466		1.38629	6.16821													0.081085	6.16821	6.16821
									5.18279	6.70166	6.47251		1.38629	3.04556													0.081085	3.04556	3.04556
									4.38955	2.90165	3.04928		1.38629	10.2892													0.081085	10.2892	10.2892
									0.844366	4.21057	6.88403		1.38629	4.97321													0.081085	4.97321	4.97321
									8.67603	2.79648	5.71187		1.38629	1.32102													0.081085	1.32102	1.32102
									1.44446	4.65879	1.96772		1.38629	4.19193													0.081085	4.19193	4.19193
									0.325749	3.67024	1.88391		1.38629	2.01059													0.081085	2.01059	2.01059
									5.00368	5.24086	1.99935		1.38629	6.2102													0.081085	6.2102	6.2102
									0.028591	7.55033	4.31414		1.38629	3.03937													0.081085	3.03937	3.03937
									0.279099	7.61484	0.881346		1.38629	0.563929													0.081085	0.563929	0.563929
									1.77675	5.61335	6.38437		1.38629	4.93281													0.081085	4.93281	4.93281
									4.10714	1.28536	2.39435		1.38629	3.61601													0.081085	3.61601	3.61601
									1.72565	1.49626	6.6159		1.38629	4.57331													0.081085	4.57331	4.57331
									0.422568	1.43514	5.36462		1.38629	5.89187													0.081085	5.89187	5.89187
									4.51737	8.51855	9.26357		1.38629	0.715348													0.081085	0.715348	0.715348
									5.36982	10.9538	2.93118		1.38629	1.489													0.081085	1.489	1.489
									1.06144	6.10826	2.0739		1.38629	1.47764													0.081085	1.47764	1.47764
									0.221894	7.71482	0.826631		1.38629	1.21143													0.081085	1.21143	1.21143
									3.50413	10.9538	7.74831		1.38629	9.23214													0.081085	9.23214	9.23214
									4.87312	7.71482	6.37465		1.38629	0.590229													0.081085	0.590229	0.590229
									10.8919	6.20639	1.6929		1.38629	3.35409													0.081085	3.35409	3.35409
									4.4494	7.43442	2.22228		1.38629	5.24115													0.081085	5.24115	5.24115
									5.6756	8.09357	5.58234		1.38629	3.33761													0.081085	3.33761	3.33761
									0.437117	2.4987	0.880588		1.38629	2.05523													0.081085	2.05523	2.05523
									1.50822	0.717043	2.46031		1.38629	2.32891													0.081085	2.32891	2.32891
									1.72022	3.22358	6.18797		1.38629	2.78086													0.081085	2.78086	2.78086
									5.17734	8.77867	4.31414		1.38629	1.62736													0.081085	1.62736	1.62736
									2.51989	4.54038	13.644		1.38629	1.12348													0.081085	1.12348	1.12348
									1.64158	13.2931	5.36598		1.38629	0.711619													0.081085	0.711619	0.711619
									1.74992	13.3168	6.13563		1.38629	0.380337													0.081085	0.380337	0.380337
									1.23041	3.89475	9.30517		1.38629	3.0082													0.081085	3.0082	3.0082
									1.2992	6.20639	4.89086		1.38629	2.6257													0.081085	2.6257	2.6257
									2.5676	6.06616	9.16115		1.38629	1.97164													0.081085	1.97164	1.97164
									3.86539	7.89516	3.36747		1.38629	2.96807													0.081085	2.96807	2.96807
									1.04651	6.71898	9.62786		1.38629	5.54892													0.081085	5.54892	5.54892
									3.28991	0.701263	5.95791		1.38629	11.79													0.081085	11.79	11.79
									1.56057	2.93021	0.684546		1.38629	6.51672													0.081085	6.51672	6.51672
									1.79401	4.77345	7.79078		1.38629	5.7844													0.081085	5.7844	5.7844
									0.330278	18.7322	3.26627		1.38629	2.24694													0.081085	2.24694	2.24694
									2.07622	2.47499	0.968181		1.38629	1.84148													0.081085	1.84148	1.84148
									1.7228	6.09429	2.11174		1.38629	2.62945													0.081085	2.62945	2.62945
									5.5257	4.33279	5.9209		1.38629	2.13487													0.081085	2.13487	2.13487
									0.820882	4.65879	2.7875		1.38629	5.94177													0.081085	5.94177	5.94177
									10.941	8.26964	0.860267		1.38629	8.08962													0.081085	8.08962	8.08962
									6.06824	2.03658	1.65216		1.38629	10.5276													0.081085	10.5276	10.5276
									2.03014	4.503	0.552443		1.38629	5.47904													0.081085	5.47904	5.47904
									3.4521	7.02432	7.59647		1.38629	4.9216													0.081085	4.9216	4.9216
									5.16598	5.66672	2.82807		1.38629	6.16777													0.081085	6.16777	6.16777
									12.8791	3.68883	0.583523		1.38629	0.800219													0.081085	0.800219	0.800219
									2.20831	13.6806	1.14355		1.38629	3.09358													0.081085	3.09358	3.09358
									7.15552	7.89877	3.12791		1.38629	0.832864													0.081085	0.832864	0.832864
									1.07701	7.87912	7.516		1.38629	2.75746													0.081085	2.75746	2.75746
									0.808538	8.26964	1.45504		1.38629	2.70133													0.081085	2.70133	2.70133
									1.04368	9.16535	0.358201		1.38629	2.659													0.081085	2.659	2.659
									4.36747	6.20639	5.21222		1.38629	6.25017													0.081085	6.25017	6.25017
									2.22459	9.23214	10.4772		1.38629	1.75663													0.081085	1.75663	1.75663
									0.611773	9.10269	14.095		1.38629	2.13377													0.081085	2.13377	2.13377
									3.644	6.02434	1.76323		1.38629	6.13325													0.081085	6.13325	6.13325
									2.2229	0.387294	1.09465		1.38629	1.4555													0.081085	1.4555	1.4555
									2.75964	8.54704	4.58055		1.38629	5.96306													0.081085	5.96306	5.96306
									6.55992	4.04732	8.99068		1.38629	2.66038													0.081085	2.66038	2.66038
									4.29358	4.65879	3.82474		1.38629	14.1203													0.081085	14.1203	14.1203
									3.30841	3.22761	6.02449		1.38629	5.33559													0.081085	5.33559	5.33559
									10.3162	2.79648	5.60728		1.38629	1.13008													0.081085	1.13008	1.13008
									4.13736	5.44037	6.87478		1.38629	0.946876													0.081085	0.946876	0.946876
									2.79307	14.1203	1.38026		1.38629	14.1203													0.081085	14.1203	14.1203
									1.21242	2.46043	3.21638		1.38629	0.905092													0.081085	0.905092	0.905092
									6.11434	6.49365	9.73595		1.38629	7.13175													0.081085	7.13175	7.13175
									2.63892	4.65879	1.15335		1.38629	4.04418													0.081085	4.04418	4.04418
									5.66411	11.2662	8.22672		1.38629	4.30446													0.081085	4.30446	4.30446
									0.162371	1.63339	2.79833		1.38629	4.63677													0.081085	4.63677	4.63677
									0.368839	3.89475	3.40481		1.38629	6.64006													0.081085	6.64006	6.64006
									3.42993	3.30487	8.99348		1.38629	2.92591													0.081085	2.92591	2.92591
									6.27961	8.26964	4.12462		1.38629	1.12115													0.081085	1.12115	1.12115
									0.850523	7.71482	12.8988		1.38629	4.10712													0.081085	4.10712	4.10712
									4.89403	15.4376	1.89761		1.38629	6.33915													0.081085	6.33915	6.33915
									0.084179	5.61335	5.61996		1.38629	1.69571													0.081085	1.69571	1.69571
									2.21278	4.65879	12.9653		1.38629	1.88301													0.081085	1.88301	1.88301
									0.230126	7.87912	1.0281		1.38629	4.59717													0.081085	4.59717	4.59717
									2.83529	4.98494	3.60822		1.38629	4.12214													0.081085	4.12214	4.12214
									1.70769	8.16967	0.960692		1.38629	0.430646													0.081085	0.430646	0.430646
									1.3504	4.53582	1.53062		1.38629	3.20329													0.081085	3.20329	3.20329
									1.14939	3.89475	3.72252		1.38629	4.68693													0.081085	4.68693	4.68693
									2.91271	7.40141	5.13628		1.38629	6.6795													0.081085	6.6795	6.6795
									0.194489	4.65879	0.693787		1.38629	2.11211													0.081085	2.11211	2.11211
									0.710695	18.7322	1.95314		1.38629	2.5114													0.081085	2.5114	2.5114
									3.21087	10.9538	1.4202		1.38629	0.216317													0.081085	0.216317	0.216317
									1.18155	2.79648	3.50511		1.38629	0.929226													0.081085	0.929226	0.929226
									6.07965	7.89516	1.64735		1.38629	6.13937													0.081085	6.13937	6.13937
									7.04938	17.1534	0.952594		1.38629	1.60164													0.081085	1.60164	1.60164
									0.618266	13.6806	2.54062		1.38629	1.72281													0.081085	1.72281	1.72281
									3.91096	10.9538	10.5074		1.38629	1.75806													0.081085	1.75806	1.75806
									3.82676	9.10269	1.25711		1.38629	5.34486													0.081085	5.34486	5.34486
									3.29542	8.6735	3.89288		1.38629	7.5953													0.081085	7.5953	7.5953
									1.62174	9.85106	1.21606		1.38629	3.83134													0.081085	3.83134	3.83134
									12.7285	5.05573	2.43776		1.38629	6.00235													0.081085	6.00235	6.00235
									2.00262	4.65879	6.05777		1.38629	1.45936													0.081085	1.45936	1.45936
									0.488665	11.1605	2.88516		1.38629	3.72109													0.081085	3.72109	3.72109
									2.62889	7.55033	6.9509		1.38629	1.33544													0.081085	1.33544	1.33544
									0.224957	5.13157	4.28662		1.38629	5.43738													0.081085	5.43738	5.43738
									5.07989	13.2931	2.9395		1.38629	5.90327													0.081085	5.90327	5.90327
									2.783	1.33501	6.37635		1.38629	2.20683													0.081085	2.20683	2.20683
									2.18377	8.63993	1.2247		1.38629	6.32671													0.081085	6.32671	6.32671
									3.81916	7.55033	3.26175		1.38629	4.34264													0.081085	4.34264	4.34264
									3.7361	9.29384	3.51363		1.38629	7.25455													0.081085	7.25455	7.25455
									0.506186	2.69411	1.2474		1.38629	1.92719													0.081085	1.92719	1.92719
									3.7676	2.93021	5.48026		1.38629	2.42637													0.081085	2.42637	2.42637
									3.24678	17.1534	6.39802		1.38629	5.6038													0.081085	5.6038	5.6038
									2.76377	4.65879	4.0646		1.38629	1.20969													0.081085	1.20969	1.20969
									2.16731	3.89475	12.391		1.38629	1.11996													0.081085	1.11996	1.11996
									2.85356	12.1021	1.40865		1.38629	3.62241													0.081085	3.62241	3.62241
									4.33336	1.47125	5.05525		1.38629	0.709872													0.081085	0.709872	0.709872
									0.564435	13.6806	0.153582		1.38629	6.53481													0.081085	6.53481	6.53481
									2.01817	1.06885	2.27332		1.38629	1.17935													0.081085	1.17935	1.17935
									1.03768	7.46632	0.779352		1.38629	4.74223													0.081085	4.74223	4.74223
									1.3055	18.7322	15.157		1.38629	1.12151													0.081085	1.12151	1.12151
									12.7111	10.9538	1.71777		1.38629	4.78471													0.081085	4.78471	4.78471
									3.89718	8.10395	6.99335		1.38629	5.31979													0.081085	5.31979	5.31979
									1.12278	2.24657	2.90503		1.38629	4.69487													0.081085	4.69487	4.69487
									14.1203	6.30369	1.69843		1.38629	0.466548													0.081085	0.466548	0.466548
									3.17876	3.67024	3.06148		1.38629	2.91954													0.081085	2.91954	2.91954
									0.49492	18.7322	0.144828		1.38629	2.0453													0.081085	2.0453	2.0453
									3.53385	18.7322	0.537725		1.38629	1.4839													0.081085	1.4839	1.4839
									2.62828	2.93021	4.83658		1.38629	1.65212													0.081085	1.65212	1.65212
									3.78058	0.823379	3.8072		1.38629	2.22916													0.081085	2.22916	2.22916
									3.1546	5.54925	8.13414		1.38629	3.99656													0.081085	3.99656	3.99656
									4.56109	6.24737	5.10587		1.38629	5.20063													0.081085	5.20063	5.20063
									2.29989	13.2931	1.34112		1.38629	1.03973													0.081085	1.03973	1.03973
									0.930058	5.82102	8.49337		1.38629	1.07079													0.081085	1.07079	1.07079
									2.23009	13.6806	8.22672		1.38629	2.5988													0.081085	2.5988	2.5988
									3.40861	4.65879	0.521366		1.38629	5.11157													0.081085	5.11157	5.11157
									1.87771	5.61335	2.48148		1.38629	6.10872													0.081085	6.10872	6.10872
									1.18916	1.49626	0.672555		1.38629	1.4014													0.081085	1.4014	1.4014
									0.448233	5.61335	6.97881		1.38629	2.9259													0.081085	2.9259	2.9259
									0.580026	2.1204	0.271836		1.38629	7.12235													0.081085	7.12235	7.12235
									1.18386	1.86265	3.01734		1.38629	1.32366													0.081085	1.32366	1.32366
									6.16247	13.2931	1.09532		1.38629	1.85175													0.081085	1.85175	1.85175
									2.79568	18.7322	5.31363		1.38629	4.94596													0.081085	4.94596	4.94596
									0.785741	9.08076	2.29903		1.38629	2.72769													0.081085	2.72769	2.72769
									6.63273	7.87912	0.944615		1.38629	4.57145													0.081085	4.57145	4.57145
									2.80785	18.7322	6.50049		1.38629	1.61312													0.081085	1.61312	1.61312
									2.32199	7.04938	6.64905		1.38629	5.16518													0.081085	5.16518	5.16518
									1.16616	4.65879	13.0119		1.38629	0.899474													0.081085	0.899474	0.899474
									7.99264	3.69645	7.06675		1.38629	7.92412													0.081085	7.92412	7.92412
									2.61067	18.7322	0.546365		1.38629	1.99169													0.081085	1.99169	1.99169
									1.71677	12.8093	8.311		1.38629	1.27685													0.081085	1.27685	1.27685
									2.46446	6.39015	8.5703		1.38629	6.61794													0.081085	6.61794	6.61794
									0.466155	7.55033	1.1001		1.38629	6.44118													0.081085	6.44118	6.44118
									0.273204	1.78089	9.59887		1.38629	5.28456													0.081085	5.28456	5.28456
									3.66357	7.87912	3.99952		1.38629	0.111235													0.081085	0.111235	0.111235
									5.37885	1.67169	3.18453		1.38629	1.92288													0.081085	1.92288	1.92288
									2.49413	9.85106	6.82503		1.38629	3.95021													0.081085	3.95021	3.95021
									3.29368	4.35145	2.16855		1.38629	2.74669													0.081085	2.74669	2.74669
									3.29822	10.5555	5.73327		1.38629	9.1639													0.081085	9.1639	9.1639
									0.218721	8.47528	6.77711		1.38629	5.17653													0.081085	5.17653	5.17653
									0.294245	16.5419	7.07189		1.38629	2.74243													0.081085	2.74243	2.74243
									5.40989	9.10269	1.77482		1.38629	1.39521													0.081085	1.39521	1.39521
									1.89052	13.6166	2.52862		1.38629	2.17917													0.081085	2.17917	2.17917
									0.490469	3.67024	1.63403		1.38629	3.83472													0.081085	3.83472	3.83472
									1.0231	18.7322	0.533089		1.38629	6.94769													0.081085	6.94769	6.94769
									1.27128	5.56673	0.987515		1.38629	0.819585													0.081085	0.819585	0.819585
									8.41612	7.64942	6.51373		1.38629	4.12134													0.081085	4.12134	4.12134
									4.47426	13.6806	3.2298		1.38629	4.0996													0.081085	4.0996	4.0996
									4.13929	7.53182	0.302463		1.38629	7.82482													0.081085	7.82482	7.82482
									4.10219	18.7322	10.3514		1.38629	0.747109													0.081085	0.747109	0.747109
									7.32987	9.85106	4.7882		1.38629	6.15473													0.081085	6.15473	6.15473
									1.43875	12.7827	2.78623		1.38629	4.26197													0.081085	4.26197	4.26197
									2.92646	8.53481	4.08861		1.38629	2.20459													0.081085	2.20459	2.20459
									4.20098	5.67335	14.0212		1.38629	1.91674													0.081085	1.91674	1.91674
									3.60772	3.69473	2.88593		1.38629	2.56401													0.081085	2.56401	2.56401
									5.35119	9.23214	0.197774		1.38629	0.945181													0.081085	0.945181	0.945181
									6.15531	4.29387	3.1098		1.38629	6.39798													0.081085	6.39798	6.39798
									0.278216	13.6806	2.83991		1.38629	2.01897													0.081085	2.01897	2.01897
									1.15015	7.60209	0.34914		1.38629	10.7408													0.081085	10.7408	10.7408
									2.03152	8.26964	6.71365		1.38629	1.94249													0.081085	1.94249	1.94249
									4.86717	18.7322	1.31793		1.38629	1.58592													0.081085	1.58592	1.58592
									0.525854	10.1113	7.63823		1.38629	1.65036													0.081085	1.65036	1.65036
									6.78812	1.78792	2.95142		1.38629	1.71156													0.081085	1.71156	1.71156
									1.03244	16.5419	1.75403		1.38629	6.48963													0.081085	6.48963	6.48963
									3.9685	13.6806	1.48436		1.38629	0.843053													0.081085	0.843053	0.843053
									0.284744	5.05019	2.47483		1.38629	1.38322													0.081085	1.38322	1.38322
									3.31268	6.20639	1.37688		1.38629	1.20844													0.081085	1.20844	1.20844
									6.52731	2.90598	7.46886		1.38629	3.44383													0.081085	3.44383	3.44383
									0.377146	4.65879	2.1387		1.38629	5.31553													0.081085	5.31553	5.31553
									1.29217	2.93021	3.73944		1.38629	2.91585													0.081085	2.91585	2.91585
									0.187851	7.87912	1.8285		1.38629	2.6829													0.081085	2.6829	2.6829
									2.28648	1.74963	10.4625		1.38629	0.498849													0.081085	0.498849	0.498849
									5.09081	13.9463	0.430083		1.38629	6.19149													0.081085	6.19149	6.19149
									5.27045	3.67024	4.33134		1.38629	2.88988													0.081085	2.88988	2.88988
									1.07082	13.6806	1.75739		1.38629	4.44896													0.081085	4.44896	4.44896
									0.83625	18.7322	1.31994		1.38629	3.44383													0.081085	3.44383	3.44383
									0.12302	7.01616	1.30978		1.38629	3.37													0.081085	3.37	3.37
									3.14726	6.30369	2.9321		1.38629	4.57324													0.081085	4.57324	4.57324
									3.59477	13.1243	0.933461		1.38629	3.89506													0.081085	3.89506	3.89506
									0.93089	9.10269	9.16115		1.38629	0.162819													0.081085	0.162819	0.162819
									4.92993	13.6806	8.06767		1.38629	2.1442													0.081085	2.1442	2.1442
									2.82206	6.80433	1.33753		1.38629	1.58918													0.081085	1.58918	1.58918
									1.10194	10.9538	0.439855		1.38629	2.60285													0.081085	2.60285	2.60285
									2.03198	7.21307	5.51656		1.38629	0.690611													0.081085	0.690611	0.690611
									0.898462	16.5419	2.07917		1.38629	4.50288													0.081085	4.50288	4.50288
									1.14497	7.87912	2.32544		1.38629	2.75268													0.081085	2.75268	2.75268
									5.32003	4.6285	0.834452		1.38629	6.33813													0.081085	6.33813	6.33813
									0.711123	1.066	9.5559		1.38629	4.60758													0.081085	4.60758	4.60758
									5.11711	8.7681	11.7529		1.38629	1.56838													0.081085	1.56838	1.56838
									0.697525	5.10626	7.0931		1.38629	4.23145													0.081085	4.23145	4.23145
									2.76088	5.34621	7.66585		1.38629	4.93749													0.081085	4.93749	4.93749
									3.92913	13.2931	5.20918		1.38629	1.92504													0.081085	1.92504	1.92504
									1.70961	10.9538	1.00868		1.38629	2.23696													0.081085	2.23696	2.23696
									5.95553	2.55485	3.32382		1.38629	2.73305													0.081085	2.73305	2.73305
									2.23581	1.84071	2.37214		1.38629	4.04609													0.081085	4.04609	4.04609
									1.45988	10.2657	2.28383		1.38629	1.12609													0.081085	1.12609	1.12609
									4.6352	3.55992	6.08137		1.38629	1.76227													0.081085	1.76227	1.76227
									7.59341	10.9538	1.96162		1.38629	6.00838													0.081085	6.00838	6.00838
									2.94332	12.9464	7.90994		1.38629	9.82166													0.081085	9.82166	9.82166
									4.92249	3.61681	2.50209		1.38629	1.56509													0.081085	1.56509	1.56509
									1.81792	5.61335	12.9528		1.38629	0.990595													0.081085	0.990595	0.990595
									7.61044	4.65879	3.86767		1.38629	0.425608													0.081085	0.425608	0.425608
									0.55713	9.10269	1.84437		1.38629	2.035													0.081085	2.035	2.035
									0.193495	18.7322	5.21222		1.38629	0.754879													0.081085	0.754879	0.754879
									1.22502	2.94012	0.355602		1.38629	2.8872													0.081085	2.8872	2.8872
									3.94712	13.6806	5.70311		1.38629	8.95028													0.081085	8.95028	8.95028
									0.330953	6.02559	1.12952		1.38629	2.71164													0.081085	2.71164	2.71164
									1.27711	9.92467	1.02914		1.38629	4.08228													0.081085	4.08228	4.08228
									3.47925	4.60224	0.637108		1.38629	2.0472													0.081085	2.0472	2.0472
									0.748135	9.81834	5.73086		1.38629	2.84235													0.081085	2.84235	2.84235
									3.67215	6.20639	4.1625		1.38629	2.68185													0.081085	2.68185	2.68185
									1.9237	2.53448	1.30913		1.38629	0.732756													0.081085	0.732756	0.732756
									3.33836	7.55033	1.55055		1.38629	0.858671													0.081085	0.858671	0.858671
									7.38839	6.2646	7.74531		1.38629	3.85253													0.081085	3.85253	3.85253
									0.617143	18.7322	13.7938		1.38629	6.08829													0.081085	6.08829	6.08829
									1.489	6.30369	1.63135		1.38629	1.20437													0.081085	1.20437	1.20437
									4.11505	5.56009	3.55723		1.38629	3.23945													0.081085	3.23945	3.23945
									2.34439	9.10269	4.46935		1.38629	8.08737													0.081085	8.08737	8.08737
									6.59617	7.71482	6.09027		1.38629	1.29446													0.081085	1.29446	1.29446
									1.03517	8.25354	6.68396		1.38629	7.25743													0.081085	7.25743	7.25743
									0.123897	18.4764	12.7153		1.38629	2.52694													0.081085	2.52694	2.52694
									1.42595	10.9538	3.41511		1.38629	1.63685													0.081085	1.63685	1.63685
									3.93119	6.30182	1.56742		1.38629	4.44051													0.081085	4.44051	4.44051
									3.0985	6.30369	8.90286		1.38629	2.48466													0.081085	2.48466	2.48466
									1.8899	10.9538	4.23152		1.38629	6.23332													0.081085	6.23332	6.23332
									0.588859	9.23214	3.69287		1.38629	2.26349													0.081085	2.26349	2.26349
									2.89669	13.2931	1.59039		1.38629	4.38833													0.081085	4.38833	4.38833
									2.51985	18.7322	5.41823		1.38629	0.97307													0.081085	0.97307	0.97307
									6.22008	2.19562	10.4625		1.38629	5.88176													0.081085	5.88176	5.88176
									6.33606	13.2931	6.06348		1.38629	2.01158													0.081085	2.01158	2.01158
									8.77402	8.25651	15.157		1.38629	3.20879													0.081085	3.20879	3.20879
									4.995	6.10248	3.38255		1.38629	10.6469													0.081085	10.6469	10.6469
									6.58052	12.1021	4.67756		1.38629	1.87482													0.081085	1.87482	1.87482
									1.00335	13.6806	3.68015		1.38629	2.19514													0.081085	2.19514	2.19514
									4.62572	1.67798	2.31341		1.38629	11.7386													0.081085	11.7386	11.7386
									2.5838	13.3168	2.01893		1.38629	2.30984													0.081085	2.30984	2.30984
									1.76327	9.10269	2.23651		1.38629	5.11845													0.081085	5.11845	5.11845
									2.44465	2.21515	6.74938		1.38629	8.26448													0.081085	8.26448	8.26448
									1.48459	6.42083	6.19896		1.38629	1.68985													0.081085	1.68985	1.68985
									0.860055	9.10269	2.69201		1.38629	3.32716													0.081085	3.32716	3.32716
									4.58141	7.71482	1.95194		1.38629	4.45765													0.081085	4.45765	4.45765
									1.65938	13.6806	5.1163		1.38629	3.55894													0.081085	3.55894	3.55894
									0.680946	6.31668	6.15834		1.38629	3.26304													0.081085	3.26304	3.26304
									1.25375	13.3168	6.5042		1.38629	1.01789													0.081085	1.01789	1.01789
									1.65071	7.55033	1.65526		1.38629	0.901253													0.081085	0.901253	0.901253
									4.66564	9.10269	7.32444		1.38629	1.90693													0.081085	1.90693	1.90693
									3.33478	12.1666	2.39917		1.38629	2.89214													0.081085	2.89214	2.89214
									0.664173	13.3168	1.91063		1.38629	0.462275													0.081085	0.462275	0.462275
									3.77528	8.90477	2.44071		1.38629	6.74697													0.081085	6.74697	6.74697
									5.74829	4.16987	1.05165		1.38629	3.73828													0.081085	3.73828	3.73828
									3.46771	8.26964	4.8445		1.38629	0.946986													0.081085	0.946986	0.946986
									0.261377	3.73688	11.9172		1.38629	4.44949													0.081085	4.44949	4.44949
									0.499231	8.26964	3.70585		1.38629	0.387196													0.081085	0.387196	0.387196
									0.283994	2.42817	5.45134		1.38629	9.96446													0.081085	9.96446	9.96446
									5.10614	7.55033	4.7574		1.38629	2.20288													0.081085	2.20288	2.20288
									7.02916	7.87912	5.06323		1.38629	12.1021													0.081085	12.1021	12.1021
									4.6161	8.89721	7.3		1.38629	0.965793													0.081085	0.965793	0.965793
									5.15798	7.55033	4.05537		1.38629	3.10299													0.081085	3.10299	3.10299
									0.372871	2.93021	1.70697		1.38629	7.04938													0.081085	7.04938	7.04938
									11.312	0.853627	0.383467		1.38629	13.2686													0.081085	13.2686	13.2686
									0.995703	18.7322	1.75101		1.38629	4.10298													0.081085	4.10298	4.10298
									0.346949	7.89516	4.07097		1.38629	8.47717													0.081085	8.47717	8.47717
									0.193765	8.7681	0.397275		1.38629	7.04938													0.081085	7.04938	7.04938
									8.46857	6.20639	0.942057		1.38629	7.56456													0.081085	7.56456	7.56456
									1.17595	8.86595	2.07598		1.38629	4.4991													0.081085	4.4991	4.4991
									0.443689	0.680738	4.23851		1.38629	7.87669													0.081085	7.87669	7.87669
									0.457533	2.79648	1.38416		1.38629	2.9034													0.081085	2.9034	2.9034
									0.142379	18.7322	2.94233		1.38629	4.71797													0.081085	4.71797	4.71797
									3.76712	8.26964	6.51976		1.38629	4.71073													0.081085	4.71073	4.71073
									1.80324	6.11308	3.12318		1.38629	1.72714													0.081085	1.72714	1.72714
									6.74421	2.93021	4.82533		1.38629	7.62043													0.081085	7.62043	7.62043
									3.36483	8.98635	4.77127		1.38629	0.862803													0.081085	0.862803	0.862803
									4.634	3.2708	7.48528		1.38629	4.25001													0.081085	4.25001	4.25001
									0.651755	7.35159	1.63877		1.38629	8.75311													0.081085	8.75311	8.75311
									8.29371	5.61335	0.585099		1.38629	3.85332													0.081085	3.85332	3.85332
									0.884165	17.1534	1.86629		1.38629	4.27833													0.081085	4.27833	4.27833
									4.10431	9.12089	5.27705		1.38629	3.39027													0.081085	3.39027	3.39027
									3.93624	7.87912	8.17155		1.38629	1.91608													0.081085	1.91608	1.91608
									0.700778	1.95564	5.10603		1.38629	3.81215													0.081085	3.81215	3.81215
									3.1608	0.841561	7.5466		1.38629	6.49562													0.081085	6.49562	6.49562
									0.586501	10.9538	0.601641		1.38629	6.01584													0.081085	6.01584	6.01584
									4.48885	7.89516	6.41867		1.38629	1.43505													0.081085	1.43505	1.43505
									3.54502	10.7287	10.6546		1.38629	0.721734													0.081085	0.721734	0.721734
									1.54604	9.23214	10.4625		1.38629	4.6277													0.081085	4.6277	4.6277
									4.60976	8.9457	3.01517		1.38629	4.06707													0.081085	4.06707	4.06707
									2.54231	9.60598	0.907514		1.38629	7.50738													0.081085	7.50738	7.50738
									2.25917	5.80237	1.19561		1.38629	5.48776													0.081085	5.48776	5.48776
									2.06189	10.9538	14.095		1.38629	13.2931													0.081085	13.2931	13.2931
									3.82621	12.1021	15.6753		1.38629	7.27414													0.081085	7.27414	7.27414
									6.68612	7.87912	2.75309		1.38629	4.06904													0.081085	4.06904	4.06904
									0.276067	6.30369	6.76921		1.38629	2.44889													0.081085	2.44889	2.44889
									1.06058	7.06837	6.22917		1.38629	2.87617													0.081085	2.87617	2.87617
									1.2568	6.17542	8.50459		1.38629	7.71482													0.081085	7.71482	7.71482
									0.747833	4.53341	9.15251		1.38629	8.10292													0.081085	8.10292	8.10292
									4.77509	7.89516	7.55518		1.38629	7.67046													0.081085	7.67046	7.67046
									2.66667	10.9538	7.62469		1.38629	7.22655													0.081085	7.22655	7.22655
									1.30978	7.55033	15.157		1.38629	7.58015													0.081085	7.58015	7.58015
									0.120167	6.18635	1.4684		1.38629	7.88345													0.081085	7.88345	7.88345
									4.21107	1.29892	2.17618		1.38629	5.44037													0.081085	5.44037	5.44037
									2.62204	7.87912	2.84246		1.38629	3.75889													0.081085	3.75889	3.75889
									1.92664	2.79648	9.14665		1.38629	13.0142													0.081085	13.0142	13.0142
									4.42738	18.7322	2.78578		1.38629	6.38045													0.081085	6.38045	6.38045
									3.4396	4.65879	3.65108		1.38629	5.37846													0.081085	5.37846	5.37846
									0.223625	13.6806	3.51749		1.38629	0.971098													0.081085	0.971098	0.971098
									3.66526	16.5419	1.33111		1.38629	0.709428													0.081085	0.709428	0.709428
									7.26442	13.3168	1.16068		1.38629	0.638767													0.081085	0.638767	0.638767
									2.09922	4.65879	1.04253		1.38629	14.1203													0.081085	14.1203	14.1203
									6.59755	13.6806	15.8216		1.38629	4.97841													0.081085	4.97841	4.97841
									2.29343	12.1021	12.3166		1.38629	1.08957													0.081085	1.08957	1.08957
									0.998911	4.84152	4.00048		1.38629	1.24813													0.081085	1.24813	1.24813
									6.26134	6.78817	7.98258		1.38629	2.79648													0.081085	2.79648	2.79648
									4.66565	13.6806	1.322		1.38629	1.80173													0.081085	1.80173	1.80173
									3.92049	16.5419	4.60633		1.38629	5.43249													0.081085	5.43249	5.43249
									5.80658	9.85106	6.35001		1.38629	3.67734													0.081085	3.67734	3.67734
									2.63753	7.04938	4.24047		1.38629	2.88804													0.081085	2.88804	2.88804
									6.0679	8.7681	5.78692		1.38629	1.34127													0.081085	1.34127	1.34127
									8.84544	8.7681	6.27878		1.38629	3.34388													0.081085	3.34388	3.34388
									0.296224	9.10269	1.22251		1.38629	3.11795													0.081085	3.11795	3.11795
									2.08364	10.9538	0.763222		1.38629	6.46733													0.081085	6.46733	6.46733
									1.49163	10.9538	5.59111		1.38629	4.34441													0.081085	4.34441	4.34441
									1.79985	3.63013	5.21222		1.38629	8.00019													0.081085	8.00019	8.00019
									4.98663	17.1534	3.02428		1.38629	1.17031													0.081085	1.17031	1.17031
									6.6491	1.63339	0.990508		1.38629	2.08594													0.081085	2.08594	2.08594
									1.27977	2.79648	14.0025		1.38629	1.7289													0.081085	1.7289	1.7289
									4.37855	7.89516	0.818654		1.38629	6.42188													0.081085	6.42188	6.42188
									4.78214	13.6806	5.31872		1.38629	7.73784													0.081085	7.73784	7.73784
									0.660226	3.67024	5.68163		1.38629	5.37748													0.081085	5.37748	5.37748
									1.29415	8.39481	1.44054		1.38629	0.84331													0.081085	0.84331	0.84331
									0.111034	9.85106	6.51976		1.38629	4.93167													0.081085	4.93167	4.93167
									1.06169	16.5419	1.24207		1.38629	9.23214													0.081085	9.23214	9.23214
									1.64281	1.67798	2.63924		1.38629	4.01612													0.081085	4.01612	4.01612
									0.94565	3.63334	2.15793		1.38629	4.73386													0.081085	4.73386	4.73386
									5.29648	7.87912	3.09996		1.38629	1.25687													0.081085	1.25687	1.25687
									1.80345	9.23214	0.898009		1.38629	5.75119													0.081085	5.75119	5.75119
									1.8151	3.08388	6.10103		1.38629	2.20568													0.081085	2.20568	2.20568
									1.78786	2.02165	15.157		1.38629	9.23214													0.081085	9.23214	9.23214
									1.59716	8.7681	3.86001		1.38629	0.728783													0.081085	0.728783	0.728783
									5.66985	10.9538	2.5411		1.38629	14.1203													0.081085	14.1203	14.1203
									3.87085	7.55033	1.46981		1.38629	1.14668													0.081085	1.14668	1.14668
									0.620758	8.7681	3.12335		1.38629	6.44232													0.081085	6.44232	6.44232
									1.57344	17.1534	1.08317		1.38629	6.82989													0.081085	6.82989	6.82989
									0.047616	6.22195	2.72298		1.38629	4.98793													0.081085	4.98793	4.98793
									1.01504	7.71482	5.15294		1.38629	2.92951													0.081085	2.92951	2.92951
									0.925403	7.87912	7.87166		1.38629	13.3864													0.081085	13.3864	13.3864
									2.12182	6.21879	2.80958		1.38629	2.69001													0.081085	2.69001	2.69001
									5.45949	9.10269	1.33646		1.38629	5.56991													0.081085	5.56991	5.56991
									3.85444	6.72557	6.46191		1.38629	8.05652													0.081085	8.05652	8.05652
									0.501543	7.55033	12.851		1.38629	4.02099													0.081085	4.02099	4.02099
									4.01109	7.55033	3.44887		1.38629	3.63972													0.081085	3.63972	3.63972
									4.1098	14.3038	7.52777		1.38629	8.76362													0.081085	8.76362	8.76362
									2.23717	8.26964	1.89457		1.38629	0.228297													0.081085	0.228297	0.228297
									5.79455	13.2931	9.67542		1.38629	2.83687													0.081085	2.83687	2.83687
									0.828114	3.20936	6.00187		1.38629	3.61178													0.081085	3.61178	3.61178
									1.36303	13.3168	7.62469		1.38629	6.7202													0.081085	6.7202	6.7202
									0.428398	10.3459	4.93158		1.38629	6.28226													0.081085	6.28226	6.28226
									0.971921	4.77345	0.687405		1.38629	5.57396													0.081085	5.57396	5.57396
									0.250851	10.9538	8.81837		1.38629	4.90118													0.081085	4.90118	4.90118
									1.90478	4.65879	10.0977		1.38629	2.58161													0.081085	2.58161	2.58161
									0.938469	7.89516	0.980202		1.38629	3.51574													0.081085	3.51574	3.51574
									2.84601	8.26964	9.15119		1.38629	13.6806													0.081085	13.6806	13.6806
									1.07317	13.3168	2.11612		1.38629	1.05442													0.081085	1.05442	1.05442
									2.28318	4.91341	6.62648		1.38629	3.19888													0.081085	3.19888	3.19888
									2.55702	3.18336	7.17406		1.38629	5.43255													0.081085	5.43255	5.43255
									3.73916	3.28789	2.99528		1.38629	3.42427													0.081085	3.42427	3.42427
									3.10006	10.2145	2.98946		1.38629	2.10419													0.081085	2.10419	2.10419
									4.27536	5.67016	3.86187		1.38629	5.74256													0.081085	5.74256	5.74256
									3.84939	7.71482	3.00878		1.38629	7.84055													0.081085	7.84055	7.84055
									4.82695	4.92608	3.0553		1.38629	7.77544													0.081085	7.77544	7.77544
									0.1228	7.04938	2.74845		1.38629	7.87912													0.081085	7.87912	7.87912
									3.28801	1.24026	0.542092		1.38629	8.63603													0.081085	8.63603	8.63603
									3.03236	8.26964	7.0931		1.38629	2.93021													0.081085	2.93021	2.93021
									4.20264	4.65879	1.83869		1.38629	1.22434													0.081085	1.22434	1.22434
									2.464	18.7322	0.668049		1.38629	2.3336													0.081085	2.3336	2.3336
									0.378499	4.65879	8.08603		1.38629	2.93021													0.081085	2.93021	2.93021
									4.86963	1.9842	2.77111		1.38629	2.05432													0.081085	2.05432	2.05432
									0.359449	7.28681	0.89602		1.38629	0.804272													0.081085	0.804272	0.804272
									0.837106	2.19068	1.69288		1.38629	4.2463													0.081085	4.2463	4.2463
									6.62482	6.20639	9.66422		1.38629	11.4167													0.081085	11.4167	11.4167
									3.78246	7.52199	2.66716		1.38629	12.5516													0.081085	12.5516	12.5516
									4.86909	6.20639	3.51994		1.38629	4.5758													0.081085	4.5758	4.5758
									3.24231	2.51523	7.22181		1.38629	3.66797													0.081085	3.66797	3.66797
									3.37616	8.26964	2.2558		1.38629	1.79053													0.081085	1.79053	1.79053
									0.448704	2.93021	3.57106		1.38629	14.1203													0.081085	14.1203	14.1203
									0.131145	7.44208	7.12295		1.38629	9.05881													0.081085	9.05881	9.05881
									1.81672	1.65435	0.727638		1.38629	12.1021													0.081085	12.1021	12.1021
									0.166682	10.9538	6.89354		1.38629	7.69922													0.081085	7.69922	7.69922
									1.85259	9.23214	1.28827		1.38629	6.62059													0.081085	6.62059	6.62059
									0.536143	5.61335	2.86039		1.38629	1.03968													0.081085	1.03968	1.03968
									4.04248	1.63339	5.48749		1.38629	1.68232													0.081085	1.68232	1.68232
									4.08544	4.39437	2.01389		1.38629	7.23257													0.081085	7.23257	7.23257
									0.351635	8.7681	10.2041		1.38629	14.1203													0.081085	14.1203	14.1203
									1.67156	18.7322	2.10558		1.38629	2.6918													0.081085	2.6918	2.6918
									5.66142	12.1021	2.75077		1.38629	3.32972													0.081085	3.32972	3.32972
									1.74666	7.41296	0.835978		1.38629	1.73769													0.081085	1.73769	1.73769
									1.55533	9.23214	10.5405		1.38629	14.1203													0.081085	14.1203	14.1203
									3.28171	13.2931	3.54274		1.38629	2.93021													0.081085	2.93021	2.93021
									2.66645	3.00092	7.33328		1.38629	3.57412													0.081085	3.57412	3.57412
									4.15482	8.99532	1.44554		1.38629	5.11741													0.081085	5.11741	5.11741
									2.10226	4.65879	6.42934		1.38629	5.54105													0.081085	5.54105	5.54105
									0.60619	5.83655	6.58544		1.38629	2.61389													0.081085	2.61389	2.61389
									0.84613	6.58265	2.00137		1.38629	1.55439													0.081085	1.55439	1.55439
									0.369423	5.62112	6.74752		1.38629	10.7724													0.081085	10.7724	10.7724
									14.1203	17.1534	7.07189		1.38629	13.6806													0.081085	13.6806	13.6806
									1.54244	6.30369	1.80135		1.38629	5.54444													0.081085	5.54444	5.54444
									2.61141	12.1021	2.61073		1.38629	7.04938													0.081085	7.04938	7.04938
									3.1784	7.2493	3.83337		1.38629	4.56414													0.081085	4.56414	4.56414
									5.61095	6.85133	14.8268		1.38629	4.12657													0.081085	4.12657	4.12657
									0.207509	2.57139	14.2181		1.38629	1.23017													0.081085	1.23017	1.23017
									3.2405	6.05104	5.70333		1.38629	5.75065													0.081085	5.75065	5.75065
									1.58428	13.6806	2.34957		1.38629	7.14828													0.081085	7.14828	7.14828
									2.71148	5.61335	8.09949		1.38629	6.31825													0.081085	6.31825	6.31825
									2.05575	10.9538	5.34528		1.38629	8.90618													0.081085	8.90618	8.90618
									4.48817	10.9538	0.499371		1.38629	7.71482													0.081085	7.71482	7.71482
									4.35695	7.04712	13.831		1.38629	6.20639													0.081085	6.20639	6.20639
									2.99764	2.93021	2.97622		1.38629	4.77793													0.081085	4.77793	4.77793
									3.10957	4.01015	0.539669		1.38629	9.23214													0.081085	9.23214	9.23214
									0.406947	5.73258	3.01567		1.38629	4.83075													0.081085	4.83075	4.83075
									1.40601	3.35159	6.41062		1.38629	9.23214													0.081085	9.23214	9.23214
									0.413659	6.2517	5.88745		1.38629	6.48963													0.081085	6.48963	6.48963
									8.48274	12.0019	1.34177		1.38629	13.3168													0.081085	13.3168	13.3168
									6.19352	2.11617	3.00099		1.38629	13.2931													0.081085	13.2931	13.2931
									1.07823	7.89516	1.66208		1.38629	4.12657													0.081085	4.12657	4.12657
									0.837732	13.3218	0.304434		1.38629	9.23214													0.081085	9.23214	9.23214
									13.3963	18.7322	9.39816		1.38629	4.77345													0.081085	4.77345	4.77345
									2.46309	12.1021	5.48088		1.38629	9.23214													0.081085	9.23214	9.23214
									2.46039	14.2482	4.04579		1.38629	13.3218													0.081085	13.3218	13.3218
									0.814798	7.87912	3.28188		1.38629	14.1203													0.081085	14.1203	14.1203
									2.67424	8.71295	7.40166		1.38629	13.6806													0.081085	13.6806	13.6806
									2.02877	6.17632	15.157		1.38629	6.74552													0.081085	6.74552	6.74552
									0.577626	8.7681	5.1382		1.38629	2.11617													0.081085	2.11617	2.11617
									0.434208	11.7989	1.33867		0.182322	3.21222													0.067508	3.21222	3.21222
									1.21602	1.63339	9.13814		0.182322	7.45066													0.067508	7.45066	7.45066
									1.03167	13.6806	3.78284		0.182322	3.7843													0.067508	3.7843	3.7843
									2.15023	6.20639	6.69975		0.182322	2.0994													0.067508	2.0994	2.0994
									3.82997	7.55033	1.93575		0.182322	0.583904													0.067508	0.583904	0.583904
									0.29499	2.04991	2.16928		0.182322	2.58809													0.067508	2.58809	2.58809
									0.484256	3.90225	4.43445		0.182322	3.46689													0.067508	3.46689	3.46689
									0.668659	3.97071	2.63511		0.182322	2.88154													0.067508	2.88154	2.88154
									2.37103	5.61335	2.11525		0.182322	0.555325													0.067508	0.555325	0.555325
									5.37276	13.2931	4.30728		0.182322	2.83467													0.067508	2.83467	2.83467
									2.26901	1.63339	1.52135		0.182322	2.46206													0.067508	2.46206	2.46206
									0.325496	2.01615	3.9246		0.182322	3.40311													0.067508	3.40311	3.40311
									3.23939	4.56144	2.1705		0.182322	0.255894													0.067508	0.255894	0.255894
									3.13951	9.85106	5.1865		0.182322	0.103151													0.067508	0.103151	0.103151
									3.71538	7.87097	5.22981		0.182322	1.27818													0.067508	1.27818	1.27818
									2.77856	9.80096	2.67201		0.182322	1.10317													0.067508	1.10317	1.10317
									3.21916	9.23214	0.362019		0.182322	1.08529													0.067508	1.08529	1.08529
									2.89267	4.65879	7.59491		0.182322	0.113895													0.067508	0.113895	0.113895
									9.85106	13.3168	1.24366		0.182322	0.399574													0.067508	0.399574	0.399574
									1.05185	3.03932	0.73601		0.182322	2.49002													0.067508	2.49002	2.49002
									1.32675	7.87912	12.391		0.182322	3.53017													0.067508	3.53017	3.53017
									1.32421	5.61335	0.943522		0.182322	2.16734													0.067508	2.16734	2.16734
									3.66099	6.67365	9.8716		0.182322	2.26522													0.067508	2.26522	2.26522
									2.04027	3.45113	15.157		0.182322	5.43675													0.067508	5.43675	5.43675
									3.05458	18.7322	5.22148		0.182322	2.42582													0.067508	2.42582	2.42582
									0.370705	13.2931	6.93175		0.182322	2.94416													0.067508	2.94416	2.94416
									2.26099	1.63339	0.329356		0.182322	0.284181													0.067508	0.284181	0.284181
									0.195577	6.30369	10.0977		0.182322	1.81977													0.067508	1.81977	1.81977
									0.98218	7.77056	3.9317		0.182322	2.78609													0.067508	2.78609	2.78609
									4.24902	4.77345	1.57364		0.182322	0.06204													0.067508	0.06204	0.06204
									0.42949	9.60785	4.06282		0.182322	1.12728													0.067508	1.12728	1.12728
									6.41128	1.63339	3.16291		0.182322	8.30227													0.067508	8.30227	8.30227
									4.3339	5.14542	2.56987		0.182322	3.08592													0.067508	3.08592	3.08592
									5.14471	2.11617	7.14779		0.182322	1.39945													0.067508	1.39945	1.39945
									0.146253	6.30369	5.04912		0.182322	2.22927													0.067508	2.22927	2.22927
									1.78748	9.76562	9.84755		0.182322	0.020137													0.067508	0.020137	0.020137
									1.16223	9.88731	3.86923		0.182322	4.77731													0.067508	4.77731	4.77731
									2.12148	7.87912	3.99069		0.182322	2.38457													0.067508	2.38457	2.38457
									1.50731	8.7681	0.97971		0.182322	0.788993													0.067508	0.788993	0.788993
									0.670701	18.7322	6.33322		0.182322	0.783009													0.067508	0.783009	0.783009
									5.92796	2.93021	3.53555		0.182322	0.44364													0.067508	0.44364	0.44364
									14.1203	13.2931	12.6984		0.182322	3.98196													0.067508	3.98196	3.98196
									4.09415	2.79648	1.33349		0.182322	3.45701													0.067508	3.45701	3.45701
									0.699387	7.94806	1.93412		0.182322	1.18386													0.067508	1.18386	1.18386
									1.4676	8.95157	3.67042		0.182322	1.32976													0.067508	1.32976	1.32976
									0.413288	4.65879	1.8546		0.182322	1.26533													0.067508	1.26533	1.26533
									5.24477	5.2338	4.31987		0.182322	2.71683													0.067508	2.71683	2.71683
									2.66186	18.7322	4.69309		0.182322	1.53715													0.067508	1.53715	1.53715
									3.57536	3.45992	7.58552		0.182322	4.25774													0.067508	4.25774	4.25774
									1.43288	9.16689	3.76795		0.182322	0.724112													0.067508	0.724112	0.724112
									4.6832	2.79648	9.03576		0.182322	1.56521													0.067508	1.56521	1.56521
									0.753005	2.25282	6.86866		0.182322	0.699943													0.067508	0.699943	0.699943
									1.98384	1.63339	6.4373		0.182322	1.81876													0.067508	1.81876	1.81876
									0.841376	10.5227	0.120689		0.182322	1.43893													0.067508	1.43893	1.43893
									0.387984	9.66834	0.942212		0.182322	0.945337													0.067508	0.945337	0.945337
									0.369477	2.72858	2.17807		0.182322	0.513271													0.067508	0.513271	0.513271
									3.35676	4.65879	8.22672		0.182322	1.16529													0.067508	1.16529	1.16529
									6.61229	7.71482	1.97394		0.182322	1.64234													0.067508	1.64234	1.64234
									1.076	7.5213	14.095		0.182322	0.307688													0.067508	0.307688	0.307688
									3.76744	7.87912	4.53658		0.182322	5.9316													0.067508	5.9316	5.9316
									10.8664	2.00135	7.99194		0.182322	0.612328													0.067508	0.612328	0.612328
									13.5531	13.2931	7.07189		0.182322	3.22605													0.067508	3.22605	3.22605
									0.395056	4.65879	0.603148		0.182322	2.74053													0.067508	2.74053	2.74053
									1.33629	18.7322	1.7903		0.182322	3.78378													0.067508	3.78378	3.78378
									1.89821	13.3168	3.07133		0.182322	0.500208													0.067508	0.500208	0.500208
									1.25349	8.26964	3.14504		0.182322	2.45425													0.067508	2.45425	2.45425
									4.32051	6.0082	1.16245		0.182322	0.8885													0.067508	0.8885	0.8885
									5.93267	16.8555	3.88815		0.182322	2.81657													0.067508	2.81657	2.81657
									5.84884	4.65879	1.09313		0.182322	3.54611													0.067508	3.54611	3.54611
									0.675089	17.1534	0.496287		0.182322	7.06158													0.067508	7.06158	7.06158
									6.37206	6.1426	0.883352		0.182322	0.812749													0.067508	0.812749	0.812749
									1.05402	1.63339	0.688173		0.182322	0.455436													0.067508	0.455436	0.455436
									14.39	9.10269	4.89997		0.182322	0.28944													0.067508	0.28944	0.28944
									4.86987	3.51574	4.76297		0.182322	3.17658													0.067508	3.17658	3.17658
									0.170369	7.89516	4.98137		0.182322	3.54733													0.067508	3.54733	3.54733
									0.253183	17.1534	6.49631		0.182322	3.03458													0.067508	3.03458	3.03458
									2.31719	6.88871	3.07033		0.182322	3.20499													0.067508	3.20499	3.20499
									2.34287	7.04938	3.39307		0.182322	6.32228													0.067508	6.32228	6.32228
									5.71494	2.38706	0.195262		0.182322	0.813449													0.067508	0.813449	0.813449
									2.57053	1.63339	2.01222		0.182322	4.57198													0.067508	4.57198	4.57198
									0.742013	4.77345	5.86048		0.182322	1.4395													0.067508	1.4395	1.4395
									4.51134	1.63911	0.130628		0.182322	2.2544													0.067508	2.2544	2.2544
									0.383198	4.40601	5.59754		0.182322	3.46597													0.067508	3.46597	3.46597
									2.72666	4.12657	1.43293		0.182322	6.89642													0.067508	6.89642	6.89642
									3.39838	6.9319	4.36161		0.182322	0.29427													0.067508	0.29427	0.29427
									4.48862	3.89475	6.71161		0.182322	2.17021													0.067508	2.17021	2.17021
									2.07054	8.01418	3.45827		0.182322	2.34389													0.067508	2.34389	2.34389
									2.73699	10.9538	2.95544		0.182322	0.357868													0.067508	0.357868	0.357868
									1.12757	6.20639	1.61152		0.182322	3.33361													0.067508	3.33361	3.33361
									5.76197	3.0394	7.56761		0.182322	2.68515													0.067508	2.68515	2.68515
									0.666567	14.1203	1.3408		0.182322	1.4119													0.067508	1.4119	1.4119
									1.78482	17.1534	2.06181		0.182322	4.42945													0.067508	4.42945	4.42945
									0.558211	17.1534	6.76597		0.182322	1.16525													0.067508	1.16525	1.16525
									0.557128	9.23214	10.4933		0.182322	0.890193													0.067508	0.890193	0.890193
									0.453735	5.0303	9.29474		0.182322	0.143308													0.067508	0.143308	0.143308
									3.87647	18.7322	15.157		0.182322	0.093991													0.067508	0.093991	0.093991
									7.72658	13.2931	5.03747		0.182322	0.245197													0.067508	0.245197	0.245197
									5.70277	6.07605	4.42999		0.182322	0.244008													0.067508	0.244008	0.244008
									0.141335	5.96702	7.40022		0.182322	0.935551													0.067508	0.935551	0.935551
									0.4647	2.1414	16.8251		0.182322	2.47816													0.067508	2.47816	2.47816
									5.30836	1.49306	7.20834		0.182322	2.97185													0.067508	2.97185	2.97185
									1.05314	18.7322	6.99773		0.182322	2.44182													0.067508	2.44182	2.44182
									0.94081	14.1203	3.7187		0.182322	0.253989													0.067508	0.253989	0.253989
									2.13221	7.55033	6.63337		0.182322	1.57278													0.067508	1.57278	1.57278
									1.70574	0.957806	6.89715		0.182322	2.12923													0.067508	2.12923	2.12923
									5.43525	5.44037	1.1531		0.182322	5.79998													0.067508	5.79998	5.79998
									5.50892	4.388	2.53983		0.182322	1.00798													0.067508	1.00798	1.00798
									0.509868	4.2463	3.01734		0.182322	13.4789													0.067508	13.4789	13.4789
									3.19639	16.2212	4.31414		0.182322	1.18786													0.067508	1.18786	1.18786
									1.30063	5.61335	5.04255		0.182322	6.11799													0.067508	6.11799	6.11799
									5.38561	17.1534	3.12747		0.182322	3.76717													0.067508	3.76717	3.76717
									2.38454	0.174211	6.66779		0.182322	1.20358													0.067508	1.20358	1.20358
									4.18946	6.20639	4.49722		0.182322	4.73145													0.067508	4.73145	4.73145
									2.0178	7.71786	6.80757		0.182322	0.950111													0.067508	0.950111	0.950111
									4.83742	6.30369	4.18068		0.182322	2.37324													0.067508	2.37324	2.37324
									1.81093	6.06862	2.08758		0.182322	0.295731													0.067508	0.295731	0.295731
									3.77291	2.93021	15.157		0.182322	0.562659													0.067508	0.562659	0.562659
									2.46263	5.61335	5.01688		0.182322	4.94826													0.067508	4.94826	4.94826
									0.241298	9.10269	6.60624		0.182322	0.626469													0.067508	0.626469	0.626469
									4.47159	12.1021	6.51976		0.182322	0.350962													0.067508	0.350962	0.350962
									2.08896	1.25806	5.1865		0.182322	0.478894													0.067508	0.478894	0.478894
									2.27816	4.43259	1.39498		0.182322	1.82239													0.067508	1.82239	1.82239
									5.36541	7.01499	3.87649		0.182322	2.79007													0.067508	2.79007	2.79007
									1.36402	8.83546	7.62469		0.182322	0.771393													0.067508	0.771393	0.771393
									5.02458	12.1666	8.19647		0.182322	2.39838													0.067508	2.39838	2.39838
									0.553116	9.10269	1.60481		0.182322	1.73796													0.067508	1.73796	1.73796
									2.67186	9.23214	2.07186		0.182322	0.365559													0.067508	0.365559	0.365559
									5.72588	3.03822	1.18509		0.182322	5.06155													0.067508	5.06155	5.06155
									1.10791	4.65879	3.71878		0.182322	0.245786													0.067508	0.245786	0.245786
									5.07613	7.04938	4.46482		0.182322	1.54298													0.067508	1.54298	1.54298
									3.85471	10.9538	12.6196		0.182322	0.550272													0.067508	0.550272	0.550272
									0.305062	5.61335	1.67873		0.182322	0.667937													0.067508	0.667937	0.667937
									1.36369	8.82218	5.46419		0.182322	6.65466													0.067508	6.65466	6.65466
									0.292488	3.87768	1.78519		0.182322	0.057687													0.067508	0.057687	0.057687
									4.32791	5.24145	3.58933		0.182322	4.61894													0.067508	4.61894	4.61894
									1.35145	13.2931	3.41738		0.182322	1.86364													0.067508	1.86364	1.86364
									5.32367	3.83811	0.672293		0.182322	4.47099													0.067508	4.47099	4.47099
									0.691197	1.63339	3.89684		0.182322	3.40206													0.067508	3.40206	3.40206
									6.8488	9.89086	11.7271		0.182322	2.91863													0.067508	2.91863	2.91863
									6.16958	13.3168	1.89553		0.182322	3.50838													0.067508	3.50838	3.50838
									1.80026	16.5419	8.83693		0.182322	1.43889													0.067508	1.43889	1.43889
									0.938727	6.30369	1.89576		0.182322	2.52353													0.067508	2.52353	2.52353
									0.116004	9.06113	1.84628		0.182322	2.35493													0.067508	2.35493	2.35493
									0.940283	10.9538	8.71382		0.182322	2.77113													0.067508	2.77113	2.77113
									0.422761	6.05048	7.21158		0.182322	7.05413													0.067508	7.05413	7.05413
									13.6533	12.1021	6.92809		0.182322	2.00454													0.067508	2.00454	2.00454
									3.663	1.69638	5.04381		0.182322	1.8574													0.067508	1.8574	1.8574
									2.01922	6.28557	12.1416		0.182322	4.34517													0.067508	4.34517	4.34517
									2.09191	9.85106	17.3443		0.182322	3.33208													0.067508	3.33208	3.33208
									6.29165	6.37072	15.157		0.182322	3.63129													0.067508	3.63129	3.63129
									3.17816	3.67024	12.6436		0.182322	3.1038													0.067508	3.1038	3.1038
									4.77845	2.67014	0.752579		0.182322	4.44423													0.067508	4.44423	4.44423
									0.317661	13.6806	1.60244		0.182322	5.27086													0.067508	5.27086	5.27086
									5.40049	3.67024	2.07264		0.182322	3.7066													0.067508	3.7066	3.7066
									4.41774	1.63339	5.93294		0.182322	3.37795													0.067508	3.37795	3.37795
									5.81939	2.5674	5.44754		0.182322	0.407698													0.067508	0.407698	0.407698
									4.32673	8.08523	12.1181		0.182322	6.96938													0.067508	6.96938	6.96938
									1.86032	9.10269	5.69068		0.182322	2.65802													0.067508	2.65802	2.65802
									4.38739	4.54038	1.148		0.182322	0.294402													0.067508	0.294402	0.294402
									5.15358	2.93773	12.556		0.182322	3.18056													0.067508	3.18056	3.18056
									0.542446	8.89721	7.26255		0.182322	1.72229													0.067508	1.72229	1.72229
									2.20523	5.30938	6.42075		0.182322	1.16666													0.067508	1.16666	1.16666
									1.30312	4.65851	1.43443		0.182322	1.33969													0.067508	1.33969	1.33969
									8.15822	10.9538	7.63456		0.182322	2.4834													0.067508	2.4834	2.4834
									5.04945	12.1021	6.42539		0.182322	0.500076													0.067508	0.500076	0.500076
[truncated: 11,576 more rows]

## Sheet: Figure 4c,h,i
Fig.4c	body size	all																																													Bacteria
	1.38629	0.4594	0.502689	0.523325	0.483667	0.505194	0.550748	0.55569	0.369723	0.575404	0.475991	0.401776	0.472324	0.402056	0.441238	0.510681	0.387505	0.445458	0.416131	0.364671	0.410022	0.477085	0.398403	0.41277	0.412254	0.409925	0.408213	0.504092	0.538067	0.550377	0.482444	0.478913	0.501498	0.396093	0.391708	0.420881	0.488534	0.584025	0.541182	0.550546	0.540284	0.481226	0.48929	0.509402	0.453583	0.493978	0.4594	0.502689	0.523325
	0.182322	0.4334	0.439701	0.40744	0.400677	0.403459	0.52324	0.482547	0.395265	0.465361	0.372618	0.475525	0.415806	0.442221	0.48883	0.448004	0.45436	0.410944	0.383288	0.414561	0.398527	0.450495	0.374991	0.390788	0.391542	0.396465	0.400106	0.427779	0.44209	0.543301	0.492447	0.455366	0.469606	0.501222	0.41121	0.406664	0.375967	0.520321	0.451043	0.463925	0.391886	0.385094	0.39489	0.394249	0.401168	0.400395	0.4334	0.439701	0.40744
	1.60944	0.6609	0.603728	0.589919	0.586012	0.585834	0.658955	0.620396	0.588837	0.654172	0.604392	0.605552	0.579191	0.641018	0.727893	0.631834	0.57404	0.572243	0.556663	0.574803	0.575631	0.585099	0.572915	0.556436	0.635358	0.619246	0.628856	0.642054	0.694868	0.740669	0.648513	0.59041	0.64632	0.623993	0.667414	0.575114	0.67366	0.67204	0.594645	0.646535	0.575494	0.575686	0.58877	0.580064	0.57465	0.58101	0.6609	0.603728	0.589919
	-0.693147	0.4538	0.420904	0.395935	0.388795	0.387319	0.50934	0.481804	0.357002	0.480258	0.366335	0.414715	0.39035	0.361032	0.561864	0.431722	0.422481	0.416529	0.378121	0.378513	0.394657	0.445495	0.375104	0.382196	0.374538	0.368873	0.378875	0.442399	0.398979	0.533482	0.468716	0.438342	0.446405	0.458828	0.403524	0.399969	0.364009	0.483511	0.456127	0.455683	0.364348	0.377494	0.352352	0.372603	0.379001	0.378403	0.4538	0.420904	0.395935
	-0.916291	0.4626	0.356435	0.363872	0.37316	0.369559	0.452686	0.433017	0.332407	0.452537	0.352157	0.370172	0.362587	0.347378	0.528794	0.436602	0.354731	0.392139	0.403076	0.34657	0.340176	0.359363	0.338775	0.329099	0.388077	0.37275	0.434451	0.485017	0.420288	0.585611	0.436656	0.355376	0.392272	0.371987	0.34863	0.371155	0.38711	0.404934	0.387206	0.436757	0.33723	0.305286	0.324909	0.339743	0.353512	0.335199	0.4626	0.356435	0.363872
	-0.693147	0.3111	0.275195	0.307715	0.297665	0.297452	0.419064	0.357165	0.241311	0.357976	0.26155	0.30896	0.299468	0.279022	0.407585	0.300096	0.302501	0.280867	0.290838	0.297093	0.30866	0.326008	0.253154	0.313495	0.291533	0.288881	0.291914	0.335004	0.327648	0.45735	0.33925	0.323082	0.283931	0.290151	0.264278	0.283337	0.297396	0.399783	0.299077	0.340764	0.293178	0.256954	0.303343	0.302172	0.270264	0.313055	0.3111	0.275195	0.307715
	-0.693147	0.5355	0.510678	0.522524	0.534681	0.516631	0.572477	0.555739	0.496333	0.569351	0.480376	0.531236	0.504033	0.554144	0.581779	0.598234	0.528835	0.601379	0.552601	0.514478	0.528099	0.497072	0.535179	0.524858	0.573613	0.582596	0.59814	0.588391	0.61254	0.647418	0.581773	0.49104	0.583366	0.569214	0.556766	0.62622	0.593022	0.597934	0.544919	0.541854	0.518928	0.504741	0.505388	0.52053	0.524857	0.53709	0.5355	0.510678	0.522524
	0	0.381	0.333108	0.357799	0.3616	0.350438	0.452708	0.404027	0.240775	0.40727	0.325045	0.285087	0.245801	0.256206	0.412421	0.397187	0.310123	0.313152	0.342407	0.235688	0.268327	0.260598	0.231954	0.263261	0.236889	0.225393	0.241729	0.380902	0.259482	0.43328	0.296795	0.25521	0.268323	0.254125	0.252197	0.249093	0.242454	0.407012	0.372859	0.381667	0.32844	0.317041	0.299468	0.301141	0.316333	0.320733	0.381	0.333108	0.357799
	1.09861	0.5051	0.532038	0.552957	0.45256	0.484016	0.554132	0.52002	0.416752	0.457824	0.40444	0.509596	0.491129	0.441479	0.545393	0.497837	0.528979	0.48981	0.433093	0.43053	0.472803	0.580063	0.531045	0.436075	0.439208	0.43468	0.487918	0.464791	0.419593	0.55906	0.464892	0.585556	0.419295	0.415635	0.424362	0.46322	0.439235	0.506501	0.486948	0.445101	0.495302	0.493672	0.482179	0.479425	0.497965	0.517834	0.5051	0.532038	0.552957
	-0.693147	0.6115	0.504252	0.499399	0.478797	0.484066	0.576226	0.579374	0.475213	0.587405	0.453472	0.488413	0.508711	0.53566	0.59726	0.4929	0.500873	0.570719	0.541091	0.533614	0.588856	0.517046	0.515515	0.469722	0.509119	0.502856	0.507957	0.600949	0.60708	0.660257	0.544964	0.512542	0.577973	0.602455	0.581511	0.509413	0.504514	0.604452	0.519432	0.588715	0.450803	0.468684	0.484824	0.458098	0.480215	0.491921	0.6115	0.504252	0.499399
	2.89037	0.7669	0.841797	0.808273	0.791675	0.804895	0.766494	0.794575	0.766676	0.786788	0.819218	0.796468	0.821683	0.771105	0.796256	0.802442	0.741009	0.821807	0.74757	0.704882	0.704139	0.702353	0.755306	0.738566	0.823969	0.735104	0.740952	0.760164	0.768348	0.722387	0.77726	0.7617	0.794611	0.795173	0.814594	0.80889	0.846643	0.806586	0.805281	0.805591	0.829949	0.824997	0.78547	0.824926	0.822545	0.82585
	2.48491	0.7299	0.705053	0.784855	0.711373	0.713516	0.846761	0.823969	0.677954	0.696119	0.772445	0.862086	0.752138	0.716361	0.73532	0.692889	0.819245	0.75924	0.63835	0.87031	0.869541	0.87031	0.867427	0.87031	0.87031	0.87031	0.833334	0.861107	0.743777	0.861186	0.714785	0.866079	0.87031	0.71349	0.704651	0.665471	0.772382	0.649973	0.707888	0.858036	0.867823	0.717369	0.646499	0.861667	0.685624	0.675556
	3.04452	0.74	0.726711	0.729692	0.743526	0.706507	0.739499	0.694003	0.723485	0.695179	0.721785	0.742811	0.715413	0.715114	0.700096	0.759057	0.739955	0.728552	0.719523	0.742743	0.74167	0.7485	0.785487	0.769833	0.803556	0.760046	0.755768	0.779817	0.753219	0.73837	0.721822	0.775854	0.763826	0.699146	0.756	0.737291	0.753657	0.698976	0.750028	0.781697	0.761062	0.751704	0.68126	0.691713	0.741513	0.740293
	2.30259	0.5021	0.651539	0.537916	0.60902	0.526029	0.524502	0.65932	0.483338	0.490669	0.498763	0.579321	0.583844	0.519674	0.488618	0.67787	0.673969	0.489371	0.728526	0.677812	0.585305	0.72062	0.590683	0.536771	0.479406	0.536439	0.499163	0.646991	0.545085	0.660666	0.488672	0.628168	0.758598	0.566903	0.609889	0.754531	0.734228	0.731258	0.636902	0.609457	0.540969	0.74599	0.574793	0.556385	0.715401	0.645854
	3.3322	0.6905	0.682101	0.672639	0.695008	0.717727	0.746299	0.724247	0.682212	0.674352	0.782235	0.695463	0.679654	0.737847	0.750838	0.75236	0.783271	0.691527	0.73654	0.765202	0.765333	0.73961	0.797709	0.708141	0.796519	0.777263	0.767168	0.770313	0.688037	0.708546	0.71903	0.817296	0.790398	0.716155	0.720533	0.738636	0.749226	0.714098	0.686182	0.811672	0.793907	0.761502	0.801162	0.708359	0.72686	0.743111
	2.52573	0.685	0.743388	0.744525	0.735633	0.690324	0.726236	0.68364	0.658554	0.716728	0.758504	0.755024	0.753439	0.726665	0.70875	0.671279	0.643791	0.645053	0.666987	0.731196	0.728297	0.726862	0.75042	0.741903	0.761407	0.74731	0.642747	0.755127	0.744943	0.738016	0.695191	0.763434	0.761901	0.754178	0.728311	0.72476	0.746487	0.71607	0.726121	0.733475	0.763456	0.738022	0.754769	0.75988	0.723159	0.713702
	1.60944	0.6064	0.583308	0.580252	0.573044	0.599032	0.595136	0.594801	0.597457	0.574919	0.601751	0.592228	0.574574	0.607464	0.584985	0.607999	0.594696	0.583936	0.581988	0.608131	0.595734	0.594003	0.607012	0.591244	0.608131	0.578563	0.590192	0.591864	0.601433	0.570416	0.597875	0.598397	0.608131	0.590357	0.594286	0.581365	0.577456	0.592508	0.571093	0.601708	0.603301	0.597645	0.606352	0.584225	0.583924	0.580716
	4.27512	0.6271	0.702297	0.717907	0.647905	0.630305	0.648612	0.663621	0.653802	0.616069	0.618679	0.642222	0.650635	0.640446	0.704674	0.596049	0.680236	0.680433	0.751408	0.754233	0.737591	0.749892	0.746087	0.743031	0.72348	0.621983	0.682611	0.625168	0.624641	0.610881	0.618976	0.659408	0.63414	0.60802	0.623864	0.681849	0.620228	0.663133	0.626324
	2.48491	0.4379	0.483067	0.495835	0.46528	0.540587	0.473915	0.537983	0.521322	0.674873	0.521925	0.530108	0.518432	0.455043	0.630956	0.4261	0.445194	0.597247	0.518981	0.684261	0.513192	0.53799	0.61525	0.581217	0.631961	0.699354	0.458638	0.591619	0.52708	0.449953	0.483482	0.501221	0.50409	0.478581	0.705748	0.70368	0.520819	0.693035	0.493577
	3.80666	0.5384	0.514442	0.532118	0.550691	0.570027	0.476627	0.53946	0.539734	0.594162	0.561353	0.528036	0.508371	0.486657	0.554358	0.535955	0.499463	0.543022	0.557856	0.566356	0.667069	0.610773	0.708226	0.640436	0.673658	0.569783	0.478633	0.516519	0.516919	0.544609	0.542135	0.524585	0.516078	0.49564	0.565165	0.555994	0.503097	0.573367	0.535516
	3.09104	0.5452	0.482084	0.535787	0.444565	0.489859	0.533812	0.532606	0.540979	0.503564	0.495323	0.470108	0.585258	0.483328	0.498923	0.445576	0.462527	0.510876	0.517745	0.496558	0.462518	0.48912	0.660708	0.518248	0.527204	0.514965	0.543471	0.48045	0.549316	0.540923	0.542254	0.480944	0.509551	0.520907	0.495705	0.548461	0.578463	0.575482	0.491022
	3.7013	0.6271	0.664055	0.647061	0.565733	0.649654	0.567729	0.634203	0.637012	0.595572	0.622968	0.593312	0.593096	0.582994	0.567533	0.534061	0.581491	0.663011	0.636789	0.684342	0.671407	0.674498	0.687452	0.687133	0.664961	0.548453	0.537277	0.517186	0.531746	0.562293	0.566404	0.489951	0.535389	0.501149	0.526765	0.553096	0.543071	0.562693	0.525017
	3.18635	0.6001	0.581607	0.589588	0.727696	0.683663	0.609727	0.735317	0.714544	0.732161	0.664958	0.627757	0.715108	0.589021	0.624699	0.686206	0.601458	0.702794	0.698101	0.736861	0.751147	0.718276	0.637679	0.721032	0.744707	0.677432	0.668486	0.625625	0.640406	0.637544	0.623188	0.626929	0.634443	0.6587	0.667174	0.713425	0.661943	0.74215	0.607163
	2.07944	0.483	0.518087	0.558859	0.494681	0.6568	0.438045	0.617333	0.639623	0.641329	0.606984	0.51016	0.645394	0.662821	0.587309	0.486821	0.625977	0.444624	0.469029	0.682299	0.699421	0.550193	0.608844	0.517572	0.451117	0.52823	0.495189	0.523692	0.522527	0.57186	0.486806	0.527333	0.560828	0.458009	0.550799	0.580163	0.505782	0.561357	0.565855
	3.29584	0.4638	0.500365	0.545074	0.4501	0.624134	0.423364	0.578918	0.555805	0.447886	0.629996	0.42189	0.46426	0.485601	0.473663	0.476637	0.585383	0.513066	0.494278	0.592952	0.548749	0.54098	0.61305	0.559957	0.617105	0.46561	0.513173	0.432095	0.545923	0.457387	0.449683	0.445302	0.415669	0.450132	0.559618	0.526907	0.421859	0.523344	0.417364
	2.52573	0.4227	0.443561	0.445359	0.451917	0.508353	0.406036	0.51487	0.487535	0.486823	0.444825	0.548238	0.464149	0.457955	0.455571	0.408957	0.429172	0.443671	0.463636	0.672426	0.526028	0.510581	0.432277	0.476213	0.6002	0.519184	0.509851	0.456327	0.44822	0.386692	0.45452	0.509477	0.47292	0.512528	0.558542	0.512147	0.470843	0.559934	0.416997
	2.07944	0.4802	0.528545	0.545292	0.557918	0.530084	0.4656	0.503218	0.510747	0.536373	0.527256	0.631785	0.543349	0.541995	0.572732	0.502087	0.501283	0.611968	0.612323	0.574065	0.542864	0.56134	0.563968	0.510253	0.593004	0.582842	0.512013	0.532612	0.48554	0.506923	0.572753	0.510823	0.499767	0.544443	0.520003	0.548294	0.50788	0.530751	0.495658
	3.09104	0.564	0.589493	0.595589	0.578046	0.638797	0.540742	0.68267	0.679382	0.65364	0.582721	0.596427	0.607478	0.560236	0.604778	0.642141	0.603323	0.637897	0.634156	0.65971	0.63281	0.56301	0.576078	0.578277	0.623783	0.701653	0.682004	0.679757	0.641378	0.602766	0.6069	0.579502	0.631953	0.633911	0.602891	0.657964	0.574376	0.682403	0.59911
	OMI	ALL																																													bacteria
Fig.4h	3.45787	0.4594	0.502689	0.523325	0.483667	0.505194	0.550748	0.55569	0.369723	0.575404	0.475991	0.401776	0.472324	0.402056	0.441238	0.510681	0.387505	0.445458	0.416131	0.364671	0.410022	0.477085	0.398403	0.41277	0.412254	0.409925	0.408213	0.504092	0.538067	0.550377	0.482444	0.478913	0.501498	0.396093	0.391708	0.420881	0.488534	0.584025	0.541182	0.550546	0.540284	0.481226	0.48929	0.509402	0.453583	0.493978	0.4594	0.502689	0.523325
	4.65485	0.4334	0.439701	0.40744	0.400677	0.403459	0.52324	0.482547	0.395265	0.465361	0.372618	0.475525	0.415806	0.442221	0.48883	0.448004	0.45436	0.410944	0.383288	0.414561	0.398527	0.450495	0.374991	0.390788	0.391542	0.396465	0.400106	0.427779	0.44209	0.543301	0.492447	0.455366	0.469606	0.501222	0.41121	0.406664	0.375967	0.520321	0.451043	0.463925	0.391886	0.385094	0.39489	0.394249	0.401168	0.400395	0.4334	0.439701	0.40744
	4.52237	0.6609	0.603728	0.589919	0.586012	0.585834	0.658955	0.620396	0.588837	0.654172	0.604392	0.605552	0.579191	0.641018	0.727893	0.631834	0.57404	0.572243	0.556663	0.574803	0.575631	0.585099	0.572915	0.556436	0.635358	0.619246	0.628856	0.642054	0.694868	0.740669	0.648513	0.59041	0.64632	0.623993	0.667414	0.575114	0.67366	0.67204	0.594645	0.646535	0.575494	0.575686	0.58877	0.580064	0.57465	0.58101	0.6609	0.603728	0.589919
	3.77344	0.4538	0.420904	0.395935	0.388795	0.387319	0.50934	0.481804	0.357002	0.480258	0.366335	0.414715	0.39035	0.361032	0.561864	0.431722	0.422481	0.416529	0.378121	0.378513	0.394657	0.445495	0.375104	0.382196	0.374538	0.368873	0.378875	0.442399	0.398979	0.533482	0.468716	0.438342	0.446405	0.458828	0.403524	0.399969	0.364009	0.483511	0.456127	0.455683	0.364348	0.377494	0.352352	0.372603	0.379001	0.378403	0.4538	0.420904	0.395935
	4.48286	0.4626	0.356435	0.363872	0.37316	0.369559	0.452686	0.433017	0.332407	0.452537	0.352157	0.370172	0.362587	0.347378	0.528794	0.436602	0.354731	0.392139	0.403076	0.34657	0.340176	0.359363	0.338775	0.329099	0.388077	0.37275	0.434451	0.485017	0.420288	0.585611	0.436656	0.355376	0.392272	0.371987	0.34863	0.371155	0.38711	0.404934	0.387206	0.436757	0.33723	0.305286	0.324909	0.339743	0.353512	0.335199	0.4626	0.356435	0.363872
	3.541	0.3111	0.275195	0.307715	0.297665	0.297452	0.419064	0.357165	0.241311	0.357976	0.26155	0.30896	0.299468	0.279022	0.407585	0.300096	0.302501	0.280867	0.290838	0.297093	0.30866	0.326008	0.253154	0.313495	0.291533	0.288881	0.291914	0.335004	0.327648	0.45735	0.33925	0.323082	0.283931	0.290151	0.264278	0.283337	0.297396	0.399783	0.299077	0.340764	0.293178	0.256954	0.303343	0.302172	0.270264	0.313055	0.3111	0.275195	0.307715
	5.27852	0.5355	0.510678	0.522524	0.534681	0.516631	0.572477	0.555739	0.496333	0.569351	0.480376	0.531236	0.504033	0.554144	0.581779	0.598234	0.528835	0.601379	0.552601	0.514478	0.528099	0.497072	0.535179	0.524858	0.573613	0.582596	0.59814	0.588391	0.61254	0.647418	0.581773	0.49104	0.583366	0.569214	0.556766	0.62622	0.593022	0.597934	0.544919	0.541854	0.518928	0.504741	0.505388	0.52053	0.524857	0.53709	0.5355	0.510678	0.522524
	3.89668	0.381	0.333108	0.357799	0.3616	0.350438	0.452708	0.404027	0.240775	0.40727	0.325045	0.285087	0.245801	0.256206	0.412421	0.397187	0.310123	0.313152	0.342407	0.235688	0.268327	0.260598	0.231954	0.263261	0.236889	0.225393	0.241729	0.380902	0.259482	0.43328	0.296795	0.25521	0.268323	0.254125	0.252197	0.249093	0.242454	0.407012	0.372859	0.381667	0.32844	0.317041	0.299468	0.301141	0.316333	0.320733	0.381	0.333108	0.357799
	3.25994	0.5051	0.532038	0.552957	0.45256	0.484016	0.554132	0.52002	0.416752	0.457824	0.40444	0.509596	0.491129	0.441479	0.545393	0.497837	0.528979	0.48981	0.433093	0.43053	0.472803	0.580063	0.531045	0.436075	0.439208	0.43468	0.487918	0.464791	0.419593	0.55906	0.464892	0.585556	0.419295	0.415635	0.424362	0.46322	0.439235	0.506501	0.486948	0.445101	0.495302	0.493672	0.482179	0.479425	0.497965	0.517834	0.5051	0.532038	0.552957
	5.48333	0.6115	0.504252	0.499399	0.478797	0.484066	0.576226	0.579374	0.475213	0.587405	0.453472	0.488413	0.508711	0.53566	0.59726	0.4929	0.500873	0.570719	0.541091	0.533614	0.588856	0.517046	0.515515	0.469722	0.509119	0.502856	0.507957	0.600949	0.60708	0.660257	0.544964	0.512542	0.577973	0.602455	0.581511	0.509413	0.504514	0.604452	0.519432	0.588715	0.450803	0.468684	0.484824	0.458098	0.480215	0.491921	0.6115	0.504252	0.499399
	6.05018	0.7669	0.841797	0.808273	0.791675	0.804895	0.766494	0.794575	0.766676	0.786788	0.819218	0.796468	0.821683	0.771105	0.796256	0.802442	0.741009	0.821807	0.74757	0.704882	0.704139	0.702353	0.755306	0.738566	0.823969	0.735104	0.740952	0.760164	0.768348	0.722387	0.77726	0.7617	0.794611	0.795173	0.814594	0.80889	0.846643	0.806586	0.805281	0.805591	0.829949	0.824997	0.78547	0.824926	0.822545	0.82585
	5.82956	0.7299	0.705053	0.784855	0.711373	0.713516	0.846761	0.823969	0.677954	0.696119	0.772445	0.862086	0.752138	0.716361	0.73532	0.692889	0.819245	0.75924	0.63835	0.87031	0.869541	0.87031	0.867427	0.87031	0.87031	0.87031	0.833334	0.861107	0.743777	0.861186	0.714785	0.866079	0.87031	0.71349	0.704651	0.665471	0.772382	0.649973	0.707888	0.858036	0.867823	0.717369	0.646499	0.861667	0.685624	0.675556
	6.76559	0.74	0.726711	0.729692	0.743526	0.706507	0.739499	0.694003	0.723485	0.695179	0.721785	0.742811	0.715413	0.715114	0.700096	0.759057	0.739955	0.728552	0.719523	0.742743	0.74167	0.7485	0.785487	0.769833	0.803556	0.760046	0.755768	0.779817	0.753219	0.73837	0.721822	0.775854	0.763826	0.699146	0.756	0.737291	0.753657	0.698976	0.750028	0.781697	0.761062	0.751704	0.68126	0.691713	0.741513	0.740293
	6.66746	0.5021	0.651539	0.537916	0.60902	0.526029	0.524502	0.65932	0.483338	0.490669	0.498763	0.579321	0.583844	0.519674	0.488618	0.67787	0.673969	0.489371	0.728526	0.677812	0.585305	0.72062	0.590683	0.536771	0.479406	0.536439	0.499163	0.646991	0.545085	0.660666	0.488672	0.628168	0.758598	0.566903	0.609889	0.754531	0.734228	0.731258	0.636902	0.609457	0.540969	0.74599	0.574793	0.556385	0.715401	0.645854
	6.8273	0.6905	0.682101	0.672639	0.695008	0.717727	0.746299	0.724247	0.682212	0.674352	0.782235	0.695463	0.679654	0.737847	0.750838	0.75236	0.783271	0.691527	0.73654	0.765202	0.765333	0.73961	0.797709	0.708141	0.796519	0.777263	0.767168	0.770313	0.688037	0.708546	0.71903	0.817296	0.790398	0.716155	0.720533	0.738636	0.749226	0.714098	0.686182	0.811672	0.793907	0.761502	0.801162	0.708359	0.72686	0.743111
	8.74393	0.685	0.743388	0.744525	0.735633	0.690324	0.726236	0.68364	0.658554	0.716728	0.758504	0.755024	0.753439	0.726665	0.70875	0.671279	0.643791	0.645053	0.666987	0.731196	0.728297	0.726862	0.75042	0.741903	0.761407	0.74731	0.642747	0.755127	0.744943	0.738016	0.695191	0.763434	0.761901	0.754178	0.728311	0.72476	0.746487	0.71607	0.726121	0.733475	0.763456	0.738022	0.754769	0.75988	0.723159	0.713702
	6.08974	0.6064	0.583308	0.580252	0.573044	0.599032	0.595136	0.594801	0.597457	0.574919	0.601751	0.592228	0.574574	0.607464	0.584985	0.607999	0.594696	0.583936	0.581988	0.608131	0.595734	0.594003	0.607012	0.591244	0.608131	0.578563	0.590192	0.591864	0.601433	0.570416	0.597875	0.598397	0.608131	0.590357	0.594286	0.581365	0.577456	0.592508	0.571093	0.601708	0.603301	0.597645	0.606352	0.584225	0.583924	0.580716
	5.19625	0.6271	0.702297	0.717907	0.647905	0.630305	0.648612	0.663621	0.653802	0.616069	0.618679	0.642222	0.650635	0.640446	0.704674	0.596049	0.680236	0.680433	0.751408	0.754233	0.737591	0.749892	0.746087	0.743031	0.72348	0.621983	0.682611	0.625168	0.624641	0.610881	0.618976	0.659408	0.63414	0.60802	0.623864	0.681849	0.620228	0.663133	0.626324
	4.73158	0.4379	0.483067	0.495835	0.46528	0.540587	0.473915	0.537983	0.521322	0.674873	0.521925	0.530108	0.518432	0.455043	0.630956	0.4261	0.445194	0.597247	0.518981	0.684261	0.513192	0.53799	0.61525	0.581217	0.631961	0.699354	0.458638	0.591619	0.52708	0.449953	0.483482	0.501221	0.50409	0.478581	0.705748	0.70368	0.520819	0.693035	0.493577
	4.7978	0.5384	0.514442	0.532118	0.550691	0.570027	0.476627	0.53946	0.539734	0.594162	0.561353	0.528036	0.508371	0.486657	0.554358	0.535955	0.499463	0.543022	0.557856	0.566356	0.667069	0.610773	0.708226	0.640436	0.673658	0.569783	0.478633	0.516519	0.516919	0.544609	0.542135	0.524585	0.516078	0.49564	0.565165	0.555994	0.503097	0.573367	0.535516
	5.05193	0.5452	0.482084	0.535787	0.444565	0.489859	0.533812	0.532606	0.540979	0.503564	0.495323	0.470108	0.585258	0.483328	0.498923	0.445576	0.462527	0.510876	0.517745	0.496558	0.462518	0.48912	0.660708	0.518248	0.527204	0.514965	0.543471	0.48045	0.549316	0.540923	0.542254	0.480944	0.509551	0.520907	0.495705	0.548461	0.578463	0.575482	0.491022
	5.40314	0.6271	0.664055	0.647061	0.565733	0.649654	0.567729	0.634203	0.637012	0.595572	0.622968	0.593312	0.593096	0.582994	0.567533	0.534061	0.581491	0.663011	0.636789	0.684342	0.671407	0.674498	0.687452	0.687133	0.664961	0.548453	0.537277	0.517186	0.531746	0.562293	0.566404	0.489951	0.535389	0.501149	0.526765	0.553096	0.543071	0.562693	0.525017
	5.71401	0.6001	0.581607	0.589588	0.727696	0.683663	0.609727	0.735317	0.714544	0.732161	0.664958	0.627757	0.715108	0.589021	0.624699	0.686206	0.601458	0.702794	0.698101	0.736861	0.751147	0.718276	0.637679	0.721032	0.744707	0.677432	0.668486	0.625625	0.640406	0.637544	0.623188	0.626929	0.634443	0.6587	0.667174	0.713425	0.661943	0.74215	0.607163
	5.05295	0.483	0.518087	0.558859	0.494681	0.6568	0.438045	0.617333	0.639623	0.641329	0.606984	0.51016	0.645394	0.662821	0.587309	0.486821	0.625977	0.444624	0.469029	0.682299	0.699421	0.550193	0.608844	0.517572	0.451117	0.52823	0.495189	0.523692	0.522527	0.57186	0.486806	0.527333	0.560828	0.458009	0.550799	0.580163	0.505782	0.561357	0.565855
	5.74933	0.4638	0.500365	0.545074	0.4501	0.624134	0.423364	0.578918	0.555805	0.447886	0.629996	0.42189	0.46426	0.485601	0.473663	0.476637	0.585383	0.513066	0.494278	0.592952	0.548749	0.54098	0.61305	0.559957	0.617105	0.46561	0.513173	0.432095	0.545923	0.457387	0.449683	0.445302	0.415669	0.450132	0.559618	0.526907	0.421859	0.523344	0.417364
	4.39687	0.4227	0.443561	0.445359	0.451917	0.508353	0.406036	0.51487	0.487535	0.486823	0.444825	0.548238	0.464149	0.457955	0.455571	0.408957	0.429172	0.443671	0.463636	0.672426	0.526028	0.510581	0.432277	0.476213	0.6002	0.519184	0.509851	0.456327	0.44822	0.386692	0.45452	0.509477	0.47292	0.512528	0.558542	0.512147	0.470843	0.559934	0.416997
	4.2024	0.4802	0.528545	0.545292	0.557918	0.530084	0.4656	0.503218	0.510747	0.536373	0.527256	0.631785	0.543349	0.541995	0.572732	0.502087	0.501283	0.611968	0.612323	0.574065	0.542864	0.56134	0.563968	0.510253	0.593004	0.582842	0.512013	0.532612	0.48554	0.506923	0.572753	0.510823	0.499767	0.544443	0.520003	0.548294	0.50788	0.530751	0.495658
	5.89621	0.564	0.589493	0.595589	0.578046	0.638797	0.540742	0.68267	0.679382	0.65364	0.582721	0.596427	0.607478	0.560236	0.604778	0.642141	0.603323	0.637897	0.634156	0.65971	0.63281	0.56301	0.576078	0.578277	0.623783	0.701653	0.682004	0.679757	0.641378	0.602766	0.6069	0.579502	0.631953	0.633911	0.602891	0.657964	0.574376	0.682403	0.59911
Fig.4i	Migration rate	all																																													Bacteria
	0.081085	0.4594	0.502689	0.523325	0.483667	0.505194	0.550748	0.55569	0.369723	0.575404	0.475991	0.401776	0.472324	0.402056	0.441238	0.510681	0.387505	0.445458	0.416131	0.364671	0.410022	0.477085	0.398403	0.41277	0.412254	0.409925	0.408213	0.504092	0.538067	0.550377	0.482444	0.478913	0.501498	0.396093	0.391708	0.420881	0.488534	0.584025	0.541182	0.550546	0.540284	0.481226	0.48929	0.509402	0.453583	0.493978	0.4594	0.502689	0.523325
	0.067508	0.4334	0.439701	0.40744	0.400677	0.403459	0.52324	0.482547	0.395265	0.465361	0.372618	0.475525	0.415806	0.442221	0.48883	0.448004	0.45436	0.410944	0.383288	0.414561	0.398527	0.450495	0.374991	0.390788	0.391542	0.396465	0.400106	0.427779	0.44209	0.543301	0.492447	0.455366	0.469606	0.501222	0.41121	0.406664	0.375967	0.520321	0.451043	0.463925	0.391886	0.385094	0.39489	0.394249	0.401168	0.400395	0.4334	0.439701	0.40744
	0.042353	0.6609	0.603728	0.589919	0.586012	0.585834	0.658955	0.620396	0.588837	0.654172	0.604392	0.605552	0.579191	0.641018	0.727893	0.631834	0.57404	0.572243	0.556663	0.574803	0.575631	0.585099	0.572915	0.556436	0.635358	0.619246	0.628856	0.642054	0.694868	0.740669	0.648513	0.59041	0.64632	0.623993	0.667414	0.575114	0.67366	0.67204	0.594645	0.646535	0.575494	0.575686	0.58877	0.580064	0.57465	0.58101	0.6609	0.603728	0.589919
	0.084084	0.4538	0.420904	0.395935	0.388795	0.387319	0.50934	0.481804	0.357002	0.480258	0.366335	0.414715	0.39035	0.361032	0.561864	0.431722	0.422481	0.416529	0.378121	0.378513	0.394657	0.445495	0.375104	0.382196	0.374538	0.368873	0.378875	0.442399	0.398979	0.533482	0.468716	0.438342	0.446405	0.458828	0.403524	0.399969	0.364009	0.483511	0.456127	0.455683	0.364348	0.377494	0.352352	0.372603	0.379001	0.378403	0.4538	0.420904	0.395935
	0.092285	0.4626	0.356435	0.363872	0.37316	0.369559	0.452686	0.433017	0.332407	0.452537	0.352157	0.370172	0.362587	0.347378	0.528794	0.436602	0.354731	0.392139	0.403076	0.34657	0.340176	0.359363	0.338775	0.329099	0.388077	0.37275	0.434451	0.485017	0.420288	0.585611	0.436656	0.355376	0.392272	0.371987	0.34863	0.371155	0.38711	0.404934	0.387206	0.436757	0.33723	0.305286	0.324909	0.339743	0.353512	0.335199	0.4626	0.356435	0.363872
	0.211241	0.3111	0.275195	0.307715	0.297665	0.297452	0.419064	0.357165	0.241311	0.357976	0.26155	0.30896	0.299468	0.279022	0.407585	0.300096	0.302501	0.280867	0.290838	0.297093	0.30866	0.326008	0.253154	0.313495	0.291533	0.288881	0.291914	0.335004	0.327648	0.45735	0.33925	0.323082	0.283931	0.290151	0.264278	0.283337	0.297396	0.399783	0.299077	0.340764	0.293178	0.256954	0.303343	0.302172	0.270264	0.313055	0.3111	0.275195	0.307715
	0.043346	0.5355	0.510678	0.522524	0.534681	0.516631	0.572477	0.555739	0.496333	0.569351	0.480376	0.531236	0.504033	0.554144	0.581779	0.598234	0.528835	0.601379	0.552601	0.514478	0.528099	0.497072	0.535179	0.524858	0.573613	0.582596	0.59814	0.588391	0.61254	0.647418	0.581773	0.49104	0.583366	0.569214	0.556766	0.62622	0.593022	0.597934	0.544919	0.541854	0.518928	0.504741	0.505388	0.52053	0.524857	0.53709	0.5355	0.510678	0.522524
	0.251301	0.381	0.333108	0.357799	0.3616	0.350438	0.452708	0.404027	0.240775	0.40727	0.325045	0.285087	0.245801	0.256206	0.412421	0.397187	0.310123	0.313152	0.342407	0.235688	0.268327	0.260598	0.231954	0.263261	0.236889	0.225393	0.241729	0.380902	0.259482	0.43328	0.296795	0.25521	0.268323	0.254125	0.252197	0.249093	0.242454	0.407012	0.372859	0.381667	0.32844	0.317041	0.299468	0.301141	0.316333	0.320733	0.381	0.333108	0.357799
	0.271093	0.5051	0.532038	0.552957	0.45256	0.484016	0.554132	0.52002	0.416752	0.457824	0.40444	0.509596	0.491129	0.441479	0.545393	0.497837	0.528979	0.48981	0.433093	0.43053	0.472803	0.580063	0.531045	0.436075	0.439208	0.43468	0.487918	0.464791	0.419593	0.55906	0.464892	0.585556	0.419295	0.415635	0.424362	0.46322	0.439235	0.506501	0.486948	0.445101	0.495302	0.493672	0.482179	0.479425	0.497965	0.517834	0.5051	0.532038	0.552957
	0.024322	0.6115	0.504252	0.499399	0.478797	0.484066	0.576226	0.579374	0.475213	0.587405	0.453472	0.488413	0.508711	0.53566	0.59726	0.4929	0.500873	0.570719	0.541091	0.533614	0.588856	0.517046	0.515515	0.469722	0.509119	0.502856	0.507957	0.600949	0.60708	0.660257	0.544964	0.512542	0.577973	0.602455	0.581511	0.509413	0.504514	0.604452	0.519432	0.588715	0.450803	0.468684	0.484824	0.458098	0.480215	0.491921	0.6115	0.504252	0.499399
	0.004031	0.7669	0.841797	0.808273	0.791675	0.804895	0.766494	0.794575	0.766676	0.786788	0.819218	0.796468	0.821683	0.771105	0.796256	0.802442	0.741009	0.821807	0.74757	0.704882	0.704139	0.702353	0.755306	0.738566	0.823969	0.735104	0.740952	0.760164	0.768348	0.722387	0.77726	0.7617	0.794611	0.795173	0.814594	0.80889	0.846643	0.806586	0.805281	0.805591	0.829949	0.824997	0.78547	0.824926	0.822545	0.82585
	0.00038	0.7299	0.705053	0.784855	0.711373	0.713516	0.846761	0.823969	0.677954	0.696119	0.772445	0.862086	0.752138	0.716361	0.73532	0.692889	0.819245	0.75924	0.63835	0.87031	0.869541	0.87031	0.867427	0.87031	0.87031	0.87031	0.833334	0.861107	0.743777	0.861186	0.714785	0.866079	0.87031	0.71349	0.704651	0.665471	0.772382	0.649973	0.707888	0.858036	0.867823	0.717369	0.646499	0.861667	0.685624	0.675556
	0.000821	0.74	0.726711	0.729692	0.743526	0.706507	0.739499	0.694003	0.723485	0.695179	0.721785	0.742811	0.715413	0.715114	0.700096	0.759057	0.739955	0.728552	0.719523	0.742743	0.74167	0.7485	0.785487	0.769833	0.803556	0.760046	0.755768	0.779817	0.753219	0.73837	0.721822	0.775854	0.763826	0.699146	0.756	0.737291	0.753657	0.698976	0.750028	0.781697	0.761062	0.751704	0.68126	0.691713	0.741513	0.740293
	0.003342	0.5021	0.651539	0.537916	0.60902	0.526029	0.524502	0.65932	0.483338	0.490669	0.498763	0.579321	0.583844	0.519674	0.488618	0.67787	0.673969	0.489371	0.728526	0.677812	0.585305	0.72062	0.590683	0.536771	0.479406	0.536439	0.499163	0.646991	0.545085	0.660666	0.488672	0.628168	0.758598	0.566903	0.609889	0.754531	0.734228	0.731258	0.636902	0.609457	0.540969	0.74599	0.574793	0.556385	0.715401	0.645854
	0.002306	0.6905	0.682101	0.672639	0.695008	0.717727	0.746299	0.724247	0.682212	0.674352	0.782235	0.695463	0.679654	0.737847	0.750838	0.75236	0.783271	0.691527	0.73654	0.765202	0.765333	0.73961	0.797709	0.708141	0.796519	0.777263	0.767168	0.770313	0.688037	0.708546	0.71903	0.817296	0.790398	0.716155	0.720533	0.738636	0.749226	0.714098	0.686182	0.811672	0.793907	0.761502	0.801162	0.708359	0.72686	0.743111
	0.00705	0.685	0.743388	0.744525	0.735633	0.690324	0.726236	0.68364	0.658554	0.716728	0.758504	0.755024	0.753439	0.726665	0.70875	0.671279	0.643791	0.645053	0.666987	0.731196	0.728297	0.726862	0.75042	0.741903	0.761407	0.74731	0.642747	0.755127	0.744943	0.738016	0.695191	0.763434	0.761901	0.754178	0.728311	0.72476	0.746487	0.71607	0.726121	0.733475	0.763456	0.738022	0.754769	0.75988	0.723159	0.713702
	0.006838	0.6064	0.583308	0.580252	0.573044	0.599032	0.595136	0.594801	0.597457	0.574919	0.601751	0.592228	0.574574	0.607464	0.584985	0.607999	0.594696	0.583936	0.581988	0.608131	0.595734	0.594003	0.607012	0.591244	0.608131	0.578563	0.590192	0.591864	0.601433	0.570416	0.597875	0.598397	0.608131	0.590357	0.594286	0.581365	0.577456	0.592508	0.571093	0.601708	0.603301	0.597645	0.606352	0.584225	0.583924	0.580716
	0.011386	0.6271	0.702297	0.717907	0.647905	0.630305	0.648612	0.663621	0.653802	0.616069	0.618679	0.642222	0.650635	0.640446	0.704674	0.596049	0.680236	0.680433	0.751408	0.754233	0.737591	0.749892	0.746087	0.743031	0.72348	0.621983	0.682611	0.625168	0.624641	0.610881	0.618976	0.659408	0.63414	0.60802	0.623864	0.681849	0.620228	0.663133	0.626324
	0.029774	0.4379	0.483067	0.495835	0.46528	0.540587	0.473915	0.537983	0.521322	0.674873	0.521925	0.530108	0.518432	0.455043	0.630956	0.4261	0.445194	0.597247	0.518981	0.684261	0.513192	0.53799	0.61525	0.581217	0.631961	0.699354	0.458638	0.591619	0.52708	0.449953	0.483482	0.501221	0.50409	0.478581	0.705748	0.70368	0.520819	0.693035	0.493577
	0.012258	0.5384	0.514442	0.532118	0.550691	0.570027	0.476627	0.53946	0.539734	0.594162	0.561353	0.528036	0.508371	0.486657	0.554358	0.535955	0.499463	0.543022	0.557856	0.566356	0.667069	0.610773	0.708226	0.640436	0.673658	0.569783	0.478633	0.516519	0.516919	0.544609	0.542135	0.524585	0.516078	0.49564	0.565165	0.555994	0.503097	0.573367	0.535516
	0.053417	0.5452	0.482084	0.535787	0.444565	0.489859	0.533812	0.532606	0.540979	0.503564	0.495323	0.470108	0.585258	0.483328	0.498923	0.445576	0.462527	0.510876	0.517745	0.496558	0.462518	0.48912	0.660708	0.518248	0.527204	0.514965	0.543471	0.48045	0.549316	0.540923	0.542254	0.480944	0.509551	0.520907	0.495705	0.548461	0.578463	0.575482	0.491022
	0.008211	0.6271	0.664055	0.647061	0.565733	0.649654	0.567729	0.634203	0.637012	0.595572	0.622968	0.593312	0.593096	0.582994	0.567533	0.534061	0.581491	0.663011	0.636789	0.684342	0.671407	0.674498	0.687452	0.687133	0.664961	0.548453	0.537277	0.517186	0.531746	0.562293	0.566404	0.489951	0.535389	0.501149	0.526765	0.553096	0.543071	0.562693	0.525017
	0.012419	0.6001	0.581607	0.589588	0.727696	0.683663	0.609727	0.735317	0.714544	0.732161	0.664958	0.627757	0.715108	0.589021	0.624699	0.686206	0.601458	0.702794	0.698101	0.736861	0.751147	0.718276	0.637679	0.721032	0.744707	0.677432	0.668486	0.625625	0.640406	0.637544	0.623188	0.626929	0.634443	0.6587	0.667174	0.713425	0.661943	0.74215	0.607163
	0.003727	0.483	0.518087	0.558859	0.494681	0.6568	0.438045	0.617333	0.639623	0.641329	0.606984	0.51016	0.645394	0.662821	0.587309	0.486821	0.625977	0.444624	0.469029	0.682299	0.699421	0.550193	0.608844	0.517572	0.451117	0.52823	0.495189	0.523692	0.522527	0.57186	0.486806	0.527333	0.560828	0.458009	0.550799	0.580163	0.505782	0.561357	0.565855
	0.020873	0.4638	0.500365	0.545074	0.4501	0.624134	0.423364	0.578918	0.555805	0.447886	0.629996	0.42189	0.46426	0.485601	0.473663	0.476637	0.585383	0.513066	0.494278	0.592952	0.548749	0.54098	0.61305	0.559957	0.617105	0.46561	0.513173	0.432095	0.545923	0.457387	0.449683	0.445302	0.415669	0.450132	0.559618	0.526907	0.421859	0.523344	0.417364
	0.055128	0.4227	0.443561	0.445359	0.451917	0.508353	0.406036	0.51487	0.487535	0.486823	0.444825	0.548238	0.464149	0.457955	0.455571	0.408957	0.429172	0.443671	0.463636	0.672426	0.526028	0.510581	0.432277	0.476213	0.6002	0.519184	0.509851	0.456327	0.44822	0.386692	0.45452	0.509477	0.47292	0.512528	0.558542	0.512147	0.470843	0.559934	0.416997
	0.078184	0.4802	0.528545	0.545292	0.557918	0.530084	0.4656	0.503218	0.510747	0.536373	0.527256	0.631785	0.543349	0.541995	0.572732	0.502087	0.501283	0.611968	0.612323	0.574065	0.542864	0.56134	0.563968	0.510253	0.593004	0.582842	0.512013	0.532612	0.48554	0.506923	0.572753	0.510823	0.499767	0.544443	0.520003	0.548294	0.50788	0.530751	0.495658
	0.010103	0.564	0.589493	0.595589	0.578046	0.638797	0.540742	0.68267	0.679382	0.65364	0.582721	0.596427	0.607478	0.560236	0.604778	0.642141	0.603323	0.637897	0.634156	0.65971	0.63281	0.56301	0.576078	0.578277	0.623783	0.701653	0.682004	0.679757	0.641378	0.602766	0.6069	0.579502	0.631953	0.633911	0.602891	0.657964	0.574376	0.682403	0.59911
[truncated: 42 more columns]

## Sheet: Figure 5a
Bacteria			Fungi			Protist			Nematode
latitude	longitude		latitude	longitude		Latitude	Longitude		latitude	longitude
33.194	-117.241		-0.3919	-72.0461		51.6471	-128.069		52.0209	6.19582
33.194	-117.241		-0.3466	-72.059		51.6663	-128.04		51.8209	39.3875
33.194	-117.241		-3.598	-69.53		51.6425	-128.061		50.1375	12.4625
33.194	-117.241		-0.3806	-72.236		51.6576	-128.042		57.5375	-7.37917
33.194	-117.241		-0.395	-72.08		51.6399	-128.118		53.1625	5.47082
33.194	-117.241		-0.55	-71.36		51.6471	-128.069		57.1792	-2.26252
33.194	-117.241		-4.0086	-69.8984		51.6663	-128.04		8.92917	99.4292
33.194	-117.241		-3.9997	-69.8947		51.6429	-128.059		42.0792	115.137
33.194	-117.241		4.867	-75.167		51.6576	-128.042		51.8459	5.46252
33.194	-117.241		6.705	-75.4667		51.6399	-128.118		51.5625	14.2375
64.33	-145.69		58.4624	26.8208		51.6471	-128.069		61.0542	25.4625
64.35	-145.64		58.1232	27.0322		51.6604	-128.042		52.1792	5.74582
64.35	-145.64		58.2796	26.3716		51.6429	-128.059		62.1292	35.1708
64.35	-145.64		58.0458	24.7119		51.6576	-128.042		41.8708	-100.362
64.35	-145.64		-34.3611	116.291		51.64	-128.117		61.0209	25.6375
64.35	-145.64		-34.9522	116.759		51.6467	-128.065		31.6875	76.5208
64.35	-145.64		-35.0023	116.652		51.6604	-128.042		51.7709	13.7458
64.35	-145.64		-34.9582	117.438		51.6429	-128.059		48.3709	-1.13752
64.35	-145.64		-33.545	117.087		51.6407	-128.12		8.92917	99.4625
64.33	-145.8		-33.18	117.048		51.64	-128.117		46.7959	25.6875
64.33	-145.69		-9.4448	147.349		51.6467	-128.065		53.1125	6.34582
64.33	-145.69		-9.43501	147.376		51.6604	-128.042		48.5709	13.4625
64.33	-145.8		-9.41755	147.378		51.6641	-128.039		66.1458	17.7292
64.33	-145.8		-9.42183	147.369		51.6407	-128.12		47.0792	5.47917
64.33	-145.8		-6.63903	146.909		51.64	-128.117		52.2042	6.25417
64.33	-145.8		-7.30579	147.118		51.6467	-128.065		52.3459	6.42917
64.33	-145.69		-7.30364	147.132		51.6425	-128.061		52.4209	5.87082
64.35	-145.64		-6.01732	145.416		51.6641	-128.039		-38.1375	176.421
64.33	-145.69		-6.01602	145.409		51.6407	-128.12		52.0625	5.94582
64.33	-145.69		-5.79035	145.058		51.6381	-128.118		35.8958	-84.3292
64.33	-145.8		-5.82124	145.141		51.6663	-128.04		43.8458	114.087
64.33	-145.8		-5.9305	145.034		51.6425	-128.061		45.7125	3.01252
64.33	-145.8		-6.19333	145.343		51.6641	-128.039		-31.3375	23.1458
64.33	-145.8		-12.7188	131.745		51.6399	-128.118		36.4625	-6.22917
64.33	-145.8		58.3267	21.8956		51.6381	-128.118		40.3042	-8.52917
64.33	-145.8		-12.7622	132.752		51.6381	-128.118		52.9625	7.02082
64.35	-145.64		-13.5322	131.318		52.49	13.49		-14.8125	-39.4875
64.35	-145.64		-12.6725	131.071		51.2167	10.45		65.9708	17.8125
64.33	-145.8		-12.7014	130.998		48.7619	8.24093		35.9792	139.996
64.33	-145.69		58.0183	22.1746					38.5292	-121.779
45.04	-123.89		3.30333	101.62					38.6042	-121.979
44.23	-122.19		3.21667	101.84					56.4459	32.9875
45.05	-123.9		66.7087	20.0999					10.4375	-83.9791
44.23	-122.19		68.6035	21.7452					43.1959	2.81252
44.23	-122.16		69.8906	21.5711					51.6042	14.2625
45.05	-123.89		70.1473	24.7869					-21.4792	-44.7042
45.04	-123.89		68.0636	24.0339					60.1625	24.9375
45.04	-123.89		58.0811	26.3416					48.1209	-3.69582
44.23	-122.16		58.8927	23.684					30.0875	118.012
44.23	-122.19		20.349	105.596					51.6209	5.92082
44.23	-122.19		58.2341	22.4411					48.3042	13.2458
-62.05	-58.24		22.3217	103.787					-39.1875	176.438
-62.05	-58.24		59.4228	24.6661					51.8542	5.74582
-62.05	-58.24		29.4564	79.228					41.8625	108.054
-62.05	-58.24		29.4935	79.1376					51.8625	-1.47917
-62.05	-58.24		14.2699	74.7572					30.2125	104.012
69.435	161.714		13.4956	75.2251					51.7292	12.5458
69.435	161.714		13.5224	75.018					-4.41252	-69.9042
69.434	161.716		13.4544	75.0221					10.0042	-4.39582
69.446	161.752		59.4933	25.3625					64.2458	20.4708
69.442	161.756		58.3012	21.936					60.1625	24.9208
69.4424	161.756		58.2825	22.463					50.3292	8.56252
68.7478	161.595		58.3508	25.5506					40.9208	21.1125
74.482	-20.5317		58.4745	22.8236					-43.3292	170.221
69.446	161.752		36.7759	12.0118					-18.5875	-46.6875
74.482	-20.5321		36.8185	12.015					52.7542	5.67082
69.442	161.756		36.7778	12.0083					60.1709	24.9375
69.442	161.756		-25.0621	46.8687					52.7209	6.37917
69.438	161.71		-24.952	47.002					48.2209	-1.33752
69.438	161.71		-24.9527	47.0028					44.6625	117.896
69.435	161.714		-18.9162	47.917					50.1125	8.77082
68.7479	161.601		-22.5665	45.3642					53.2292	6.07917
68.7479	161.601		-24.7787	47.167					60.9792	25.6542
74.482	-20.5317		9.2641	2.18613					52.6875	4.69582
69.434	161.716		43.378	132.951					-9.31252	-40.4125
69.446	161.752		43.2099	132.051					52.0459	6.28752
69.4424	161.756		43.2781	133.156					53.1125	5.63752
69.434	161.716		42.7418	130.689					11.2542	76.2041
74.4626	-20.5464		43.1281	131.411					29.8792	102.021
74.4625	-20.5459		43.3766	132.946					48.6125	-2.45417
69.435	161.714		43.1003	131.558					38.6292	-122.021
69.4424	161.756		21.2102	-87.1936					53.6209	35.8625
74.48	-20.557		43.2885	142.604					61.8459	35.1875
74.4804	-20.5573		24.1626	121.286					56.0125	12.0875
-78.066	163.766		38.34	47.31					38.7792	-7.42082
-78.014	164.031		37.43	49.1					-20.5708	-45.4959
-78.122	163.671		18.3167	-65.8167					30.3542	-94.2375
-78.078	164.093		18.321	-65.8197					52.2625	4.91252
-78.139	163.774		30.1366	51.5435					52.0125	5.98752
-78.119	163.707		30.7324	51.5734					61.1459	-138.396
-78.135	164.131		5.43567	-60.0883					60.8125	32.9208
-78.073	163.792		5.30531	-59.9251					61.2959	35.5125
-78.031	163.717		5.30572	-59.9248					41.6625	23.2042
-78.047	164.011		-37.7322	145.244					38.6375	-122.021
-78.047	164.067		-37.4883	145.833					42.8542	0.712522
-78.07	163.765		-20.0186	29.4775					38.8125	-3.21252
-78.078	164.129		3.35357	12.7251					51.8292	13.8542
-78.083	164.12		3.3673	12.736					46.5208	14.8458
-78.087	164.084		29.7352	-82.4419					36.0125	140.121
-78.079	164.115		-41.0832	-71.5514					-8.18752	-49.2542
-78.075	164.102		-40.13	-71.6608					30.5458	-94.4125
-78.047	163.704		-40.1269	-71.6797					53.1792	6.08752
-78.152	163.816		-41.1976	-71.8228					51.8042	13.5292
-78.151	163.768		-42.7813	-71.4717					52.1709	4.90417
-78.141	163.73		-44.8325	-71.7265					51.5792	13.4458
-78.058	163.822		2.982	102.313					-43.4125	170.179
-78.061	164.053		6.41782	80.4237					51.3292	5.58752
-78.074	163.786		30.3218	119.443					-33.4875	150.929
-78.058	163.847		42.0312	128.431					-1.91252	103.262
-78.078	164.121		39.9692	115.432					52.4209	6.29582
-78.023	164.094		39.9555	115.426					51.9125	4.89582
-78.074	163.892		-24.755	46.85					10.0875	-4.47082
-78.092	164.3		50.1413	8.2677					62.2709	33.9625
64.49	-157.75		37.8636	14.0411					-25.8708	28.2792
64.49	-157.75		37.9017	14					31.4792	-5.73752
64.49	-157.75		51.9107	39.4572					40.8875	21.9875
64.49	-157.75		57.0987	53.1584					52.8375	6.66252
64.49	-157.75		38.4697	-9.00062					42.6042	2.77082
64.49	-157.75		36.2122	52.8243					45.6792	3.55417
64.49	-157.75		8.4868	-82.4336					8.92917	99.4708
64.49	-157.75		8.7574	-82.2683					40.2208	-8.54582
64.49	-157.75		37.8138	-119.893					48.5792	-3.10417
64.49	-157.75		37.849	-120.581					65.8458	-137.687
64.49	-157.75		68.6232	-149.599					-26.0792	146.421
64.49	-157.75		22.1989	-102.601					38.8708	-76.5541
64.49	-157.75		-43.1805	172.223					56.9042	-2.56252
64.49	-157.75		-42.7642	171.687					53.1375	5.96252
64.49	-157.75		-42.3024	172.104					-42.7125	171.638
64.49	-157.75		-17.0231	145.6					42.2458	-99.6458
64.49	-157.75		-17.0176	145.584					38.9625	-77.1458
64.49	-157.75		39.9572	115.425					52.2459	6.27082
64.49	-157.75		-11.484	27.6588					52.2959	-6.51252
64.49	-157.75		-19.9333	29.6167					46.5042	5.44582
64.49	-157.75		36.0361	-79.0711					-25.8875	28.3042
64.49	-157.75		35.9794	-79.0928					-4.11252	-78.9708
64.49	-157.75		5.40594	116.103					49.2625	0.345826
64.49	-157.75		-28.2104	153.192					-9.02917	-40.2958
64.49	-157.75		58.1568	22.5004					52.7209	6.63752
64.49	-157.75		30.4629	78.1684					50.9709	3.78752
64.49	-157.75		30.3521	77.9202					51.2959	23.6292
64.49	-157.75		-18.3284	30.0195					60.3292	33.1458
50.9	-120.35		69.1691	26.9992					32.1125	-6.70417
54.62	-126.3		66.6703	25.3139					35.5375	-83.4958
54.37	-122.62		66.1742	25.1567					45.8292	14.1042
52.32	-121.92		67.856	19.4758					51.3375	5.01252
50.85	-120.42		37.7481	-119.553					52.0292	13.7625
50.85	-120.42		57.8779	27.6895					48.0709	-4.55417
50.93	-120.3		-50.4458	-72.7801					35.6125	-83.4458
50.93	-120.3		-49.3764	-72.8812					46.8375	8.93752
54.37	-122.62		-41.26	-71.287					-20.1625	-44.1458
54.37	-122.62		-54.815	-68.4805					51.7792	-1.31252
54.37	-122.62		-54.8453	-68.5847					46.5709	22.7125
54.62	-126.3		33.5215	-5.00242					23.4792	120.487
54.62	-126.3		33.3962	-5.19417					54.3375	-2.32083
52.32	-121.92		-24.755	46.85					-33.6292	150.721
52.32	-121.92		-41.7665	172.193					52.1542	10.9792
50.9	-120.35		35.5675	53.3482					66.0542	17.7375
50.85	-120.42		-22.062	166.344					62.0625	33.9625
50.93	-120.3		-16.2413	145.437					41.4375	-8.52917
50.9	-120.35		36.7673	11.9965					-33.4458	150.888
50.93	-120.3		20.08	99.16					41.0375	21.1875
50.9	-120.35		46.896	8.451					35.1375	-4.07082
50.85	-120.42		18.51	98.44					30.4958	-94.1041
54.62	-126.3		35.178	24.9321					-2.05417	102.754
52.32	-121.92		22.3695	81.9008					-31.3958	115.596
45.06	-123.94		22.3695	81.9008					48.5959	-2.88752
45.06	-123.94		22.3695	81.9008					63.0375	36.0875
44.63	-123.32		22.3695	81.9008					38.5958	-122.012
44.39	-122.14		22.3695	81.9008					53.3709	12.9875
44.39	-122.14		22.3695	81.9008					47.9792	16.1292
44.49	-121.63		22.3695	81.9008					30.5708	-94.6458
44.42	-121.79		22.3695	81.9008					-32.6875	115.621
44.5	-121.63		22.3695	81.9008					48.4292	119.554
43.92	-121.02		22.3695	81.9008					45.1458	9.37082
44.63	-123.32		22.3695	81.9008					51.3375	5.64582
44.23	-122.22		22.3695	81.9008					42.5458	19.2125
44.23	-122.22		22.3695	81.9008					33.3208	120.287
43.91	-121.02		22.3695	81.9008					-25.8958	28.2958
43.92	-121.02		22.3695	81.9008					51.8709	6.01252
44.5	-121.63		22.3705	81.889					30.1625	118.312
44.41	-121.8		22.3705	81.889					-33.2708	18.7042
44.62	-123.32		22.3705	81.889					24.4542	82.9958
45.07	-123.94		22.3705	81.889					42.6375	2.62917
44.39	-122.14		22.3705	81.889					-30.0625	114.979
44.42	-121.85		22.3705	81.889					52.9625	6.67082
44.23	-122.22		22.3705	81.889					51.1959	4.56252
38.99	-123.07		22.3705	81.889					-25.8042	28.2042
18.13	-66.93		22.3705	81.889					53.1792	6.14582
18.13	-66.93		22.3705	81.889					52.7625	5.00417
18.13	-66.93		22.3705	81.889					51.3375	10.3625
38.99	-123.07		22.3705	81.889					53.0959	6.81252
38.99	-123.07		22.3705	81.889					62.2625	50.6792
18.13	-66.93		-35.117	138.655					-33.4292	150.954
18.13	-66.93		-35.117	138.655					52.2209	5.67082
18.13	-66.93		-35.117	138.655					64.0542	20.5625
38.99	-123.07		-35.117	138.655					47.9209	-1.52917
38.99	-123.07		-35.117	138.655					-4.35417	-69.6042
38.99	-123.07		-35.117	138.655					51.4042	5.31252
38.99	-123.07		-35.117	138.655					60.2792	-133.962
38.99	-123.07		-35.117	138.655					20.7958	107.004
38.99	-123.07		-35.117	138.655					-26.9292	142.946
38.99	-123.07		-35.117	138.655					51.8792	5.56252
38.99	-123.07		-35.117	138.655					51.9959	5.74582
38.99	-123.07		-35.117	138.655					48.7209	-3.11252
38.99	-123.07		-35.117	138.655					49.5292	118.012
38.99	-123.07		-35.117	138.655					48.1875	13.3708
18.13	-66.93		-35.117	138.655					51.5042	5.22917
18.13	-66.93		-35.117	138.655					44.2125	-0.920826
18.13	-66.93		-35.117	138.655					33.2208	-7.57917
18.13	-66.93		-35.117	138.655					48.5459	-3.75417
18.13	-66.93		-35.117	138.655					30.1625	118.012
18.13	-66.93		-35.117	138.655					43.3875	19.6208
18.13	-66.93		-35.117	138.655					51.7792	-1.32917
18.13	-66.93		-23.7668	133.87					20.7958	106.987
31.078	-97.39		-23.7668	133.87					51.9459	-2.01252
31.078	-97.39		-23.7668	133.87					52.9459	6.79582
31.078	-97.39		-23.7668	133.87					14.6708	-60.9959
31.078	-97.39		-23.7668	133.87					-1.87917	103.271
31.078	-97.39		-23.7668	133.87					-28.5125	26.7792
31.078	-97.39		-23.7668	133.87					29.6958	102.004
31.078	-97.39		-23.7668	133.87					62.1125	50.5375
31.078	-97.39		-23.7668	133.87					53.0709	5.54582
31.078	-97.39		-23.7668	133.87					52.8959	6.33752
31.078	-97.39		-23.7668	133.87					52.0125	5.76252
31.078	-97.39		-23.7668	133.87					36.0292	140.096
31.078	-97.39		-23.7668	133.87					51.9125	-1.34583
31.078	-97.39		-23.7668	133.87					46.0125	14.0708
31.078	-97.39		-23.7668	133.87					46.4125	0.120826
31.078	-97.39		-23.7668	133.87					66.7792	34.1958
31.078	-97.39		-23.7667	133.87					38.6292	-121.946
31.078	-97.39		-23.7667	133.87					42.9542	19.7542
31.078	-97.39		-23.7667	133.87					62.9042	34.4625
31.078	-97.39		-23.7667	133.87					46.7459	23.5875
31.078	-97.39		-23.7667	133.87					42.9292	110.821
31.078	-97.39		-23.7667	133.87					48.4625	-5.04582
31.078	-97.39		-23.7667	133.87					42.4459	19.4292
31.078	-97.39		-23.7667	133.87					25.6375	110.479
31.078	-97.39		-23.7667	133.87					48.2042	-1.77083
31.078	-97.39		-23.7667	133.87					34.4875	114.171
31.078	-97.39		-23.7667	133.87					52.2125	5.82082
31.078	-97.39		-23.7667	133.87					51.3125	3.92082
31.078	-97.39		-23.7667	133.87					53.4042	12.8875
-3.33	36.58		-23.7667	133.87					35.5875	-83.0708
68.35	18.67		-23.7667	133.87					40.2208	-8.44582
68.63	-149.72		-23.7667	133.87					62.7209	32.7708
35.97	-79.08		43.5861	-1.23863					38.9958	-77.2541
20.08	-155.7		43.5861	-1.23863					47.8542	-3.23752
36.62	-95.27		43.5861	-1.23863					38.6125	-122.054
-6.93	36.09		43.5861	-1.23863					53.4125	6.69582
-6.09	36.46		43.5861	-1.23863					21.6708	106.379
36.5	-118.7		43.5861	-1.23863					41.8625	-100.362
45.56	-73.13		43.5861	-1.23863					64.3542	33.9625
-3.37	36.55		43.5861	-1.23863					10.0292	-4.41252
44.12	-96.15		43.5861	-1.23863					52.5292	4.99582
39.35	-111.58		43.5861	-1.23863					48.4792	-2.00417
20.08	-155.7		43.5861	-1.23863					43.4792	3.48752
40.8	-104.83		43.5861	-1.23863					-1.51252	-47.0709
34.7	-120.05		43.5861	-1.23863					40.1208	-8.38752
47.17	-95.17		43.5861	-1.23863					48.0875	16.0125
-77.53	161.7		43.5861	-1.23863					-9.13752	-40.3042
47.73	-96.82		43.5861	-1.23863					38.6292	-122.012
-3.38	36.56		43.5861	-1.23863					48.4209	-3.51252
-6.08	36.51		43.5861	-1.23863					42.6125	2.60417
-5.38	37.47		43.5861	-1.23863					41.8792	-100.404
-6.91	36.14		43.5861	-1.23863					-27.7042	24.2042
-3.34	36.51		43.5861	-1.23863					48.4542	-2.65417
-5.33	37.45		43.5861	-1.23863					64.3042	31.8292
-5.35	37.45		43.5861	-1.23863					52.4792	5.92082
-77.52	162.89		43.5861	-1.23863					47.6125	-2.15417
-3.34	36.55		43.5861	-1.23863					52.2375	6.69582
-27.73	-55.68		43.5861	-1.23863					53.1042	5.67082
-6.08	36.51		43.5861	-1.23863					50.7625	-3.85417
37.552	-110.675		43.5861	-1.23863					-9.08752	-40.3292
37.551	-110.677		14.5708	-17.0169					52.0042	5.01252
37.473	-110.709		14.5708	-17.0169					-1.71252	103.296
37.472	-110.709		14.5708	-17.0169					67.4292	63.8292
37.495	-110.7		14.5708	-17.0169					52.8209	6.80417
37.496	-110.7		14.5708	-17.0169					41.3792	-83.3708
37.498	-110.7		14.5708	-17.0169					17.1458	43.0625
37.502	-110.699		14.5708	-17.0169					51.4209	5.94582
37.55	-110.677		14.5708	-17.0169					46.9375	6.97082
37.552	-110.675		14.5708	-17.0169					52.0542	4.71252
37.496	-110.7		14.5708	-17.0169					28.3542	105.937
37.502	-110.699		14.5708	-17.0169					51.3542	5.60417
37.55	-110.677		14.5708	-17.0169					52.5375	4.98752
37.551	-110.677		14.5708	-17.0169					38.9208	-77.1125
37.502	-110.699		14.5708	-17.0169					27.1792	78.0041
37.551	-110.676		14.5708	-17.0169					45.2958	22.0958
37.471	-110.71		14.5723	-17.0058					40.2542	-105.612
37.55	-110.677		14.5723	-17.0058					5.56252	-73.5208
37.551	-110.677		14.5723	-17.0058					38.6792	-122.037
37.55	-110.677		14.5723	-17.0058					30.7542	-94.1458
37.496	-110.7		14.5723	-17.0058					46.4292	23.4458
37.502	-110.699		14.5723	-17.0058					75.4625	-89.6541
37.471	-110.71		14.5723	-17.0058					41.8542	-100.321
37.498	-110.7		14.5723	-17.0058					39.7958	-3.15417
37.55	-110.676		14.5723	-17.0058					24.3875	120.862
37.55	-110.676		14.5723	-17.0058					53.2625	6.20417
37.472	-110.71		14.5723	-17.0058					65.9625	17.8708
37.498	-110.7		14.5723	-17.0058					31.0292	-9.02917
71.246	-156.389		14.5723	-17.0058					53.6375	35.8708
71.215	-156.513		41.9333	43.4191					55.1709	11.9542
71.248	-156.587		41.9333	43.4191					-18.8042	-52.7125
71.248	-156.587		41.9333	43.4191					53.1625	6.40417
71.247	-156.389		41.9333	43.4191					60.9959	25.6542
71.256	-156.59		41.9333	43.4191					61.9959	34.1708
71.248	-156.587		41.9333	43.4191					-21.3375	-44.9792
71.247	-156.389		41.9333	43.4191					50.5875	3.43752
71.246	-156.389		41.9333	43.4191					41.7958	-8.53752
71.215	-156.513		41.9333	43.4191					61.6959	30.9042
71.246	-156.417		41.9333	43.4191					38.9458	-106.979
71.246	-156.417		41.936	43.4176					-30.0958	114.987
71.215	-156.513		41.936	43.4176					50.2292	8.82082
71.215	-156.513		41.936	43.4176					-30.2292	115.071
71.215	-156.513		41.936	43.4176					43.5375	19.4792
71.215	-156.513		41.936	43.4176					55.3209	11.3792
71.247	-156.389		41.936	43.4176					-31.9792	141.554
71.246	-156.389		41.936	43.4176					48.5625	-3.52917
71.253	-156.539		41.936	43.4176					11.3375	76.2791
71.253	-156.539		41.936	43.4176					43.5709	4.19582
71.253	-156.539		41.936	43.4176					51.6959	5.85417
71.253	-156.539		41.936	43.4176					51.5292	36.2708
71.256	-156.59		41.936	43.4176					56.4625	-3.07082
71.256	-156.591		-2.67197	35.1182					-9.29582	-40.4458
71.256	-156.591		-2.67197	35.1182					51.7959	4.98752
71.253	-156.539		-2.67197	35.1182					52.0125	5.99582
71.215	-156.513		-2.67197	35.1182					64.7792	-148.304
71.253	-156.539		-2.67197	35.1182					47.6542	119.296
20.086	-155.829		-2.67197	35.1182					34.0958	-6.68752
20.086	-155.829		-2.67197	35.1182					-30.1042	114.996
20.098	-155.805		47.7528	107.122					18.2458	-76.8875
20.099	-155.793		47.7528	107.122					52.7542	13.0792
20.092	-155.845		47.7528	107.122					30.5875	-94.3375
20.108	-155.77		47.7528	107.122					52.8709	5.02917
20.108	-155.783		47.7528	107.122					36.2458	140.262
20.123	-155.764		47.7528	107.122					34.5625	102.521
20.109	-155.727		47.7528	107.122					52.3292	5.09582
20.086	-155.829		47.7528	107.122					52.1375	5.18752
20.123	-155.772		47.7528	107.122					51.8792	-1.29583
20.092	-155.845		47.7528	107.122					53.0542	6.93752
20.105	-155.787		47.7528	107.122					43.7875	4.70417
20.108	-155.783		47.7528	107.122					24.4625	121.812
20.108	-155.783		47.7528	107.122					-30.1208	142.096
20.126	-155.764		47.7528	107.122					51.2709	10.3125
20.109	-155.727		47.7528	107.122					51.9959	4.99582
20.109	-155.727		47.7528	107.122					-26.0292	153.071
20.105	-155.787		47.7528	107.122					27.5792	78.0791
20.099	-155.793		47.7528	107.122					46.2375	0.0458258
20.108	-155.783		47.7528	107.122					52.0375	5.77082
20.123	-155.764		47.7528	107.122					38.5875	-122.012
20.108	-155.77		47.7528	107.122					52.1459	4.82917
20.123	-155.772		47.7528	107.122					-41.1708	174.363
20.123	-155.764		47.7528	107.122					48.7042	-3.54582
20.123	-155.764		47.7528	107.122					46.5875	13.7708
20.126	-155.764		47.7528	107.122					35.5958	-83.0625
20.099	-155.793		47.7528	107.122					45.6292	122.821
20.108	-155.783		47.7528	107.122					48.0625	11.1542
35.117	138.937		47.7528	107.122					46.7708	22.7958
35.117	138.937		47.7528	107.122					38.5208	-122.079
35.117	138.937		47.7528	107.122					63.7875	82.7541
35.117	138.937		47.7528	107.122					52.0875	6.28752
35.117	138.937		-32.7675	-64.9359					44.4625	117.179
35.117	138.937		-32.7675	-64.9359					39.0875	-96.5958
35.117	138.937		-32.7675	-64.9359					64.0875	20.5208
35.117	138.937		-32.7675	-64.9359					66.0542	17.7292
35.117	138.937		-32.7675	-64.9359					66.1375	17.7208
35.117	138.937		-32.7675	-64.9359					61.7542	34.3458
35.117	138.937		-32.7675	-64.9359					51.7625	4.47917
35.117	138.937		-32.7675	-64.9359					48.2875	-3.28752
35.117	138.937		-32.7675	-64.9359					51.6459	5.86252
35.117	138.937		-32.7675	-64.9359					52.6292	5.72082
35.117	138.937		-32.7675	-64.9359					47.7459	-2.37083
35.117	138.937		-32.7675	-64.9359					52.9209	6.78752
35.117	138.937		-32.7675	-64.9359					52.0792	5.96252
35.117	138.937		-32.7675	-64.9359					-21.3292	-44.9792
35.117	138.937		-32.7675	-64.9359					64.1875	20.2542
35.117	138.937		-32.7675	-64.9359					61.7459	34.4542
35.117	138.937		-32.7522	-64.9195					60.1709	24.9792
35.117	138.937		-32.7522	-64.9195					-31.3958	115.762
35.117	138.937		-32.7522	-64.9195					51.4875	4.90417
35.117	138.937		-32.7522	-64.9195					53.2459	6.17917
35.117	138.937		-32.7522	-64.9195					-2.17083	103.362
35.117	138.937		-32.7522	-64.9195					30.4708	-94.3458
35.117	138.937		-32.7522	-64.9195					12.2792	-2.15417
35.117	138.937		-32.7522	-64.9195					34.7125	-2.26252
35.117	138.937		-32.7522	-64.9195					52.5709	5.00417
35.117	138.937		-32.7522	-64.9195					47.8792	-2.60417
35.117	138.937		-32.7522	-64.9195					40.1375	97.2625
40.748	-74.001		-32.7522	-64.9195					25.0208	121.546
40.826	-73.94		-32.7522	-64.9195					41.8708	-100.371
40.826	-73.94		-52.0529	-71.4183					60.2042	24.9458
40.826	-73.94		-52.0529	-71.4183					52.2209	6.37082
40.826	-73.94		-52.0529	-71.4183					62.2792	31.4708
40.811	-73.914		-52.0529	-71.4183					66.1375	17.7042
40.638	-74.074		-52.0529	-71.4183					44.3709	-0.454174
40.813	-73.939		-52.0529	-71.4183					51.6042	5.22917
40.748	-74.001		-52.0529	-71.4183					36.0125	140.104
40.777	-73.975		-52.0529	-71.4183					51.1125	6.27082
40.777	-73.975		-52.0529	-71.4183					21.6875	106.379
40.731	-73.865		-52.0529	-71.4183					-25.8958	28.3042
40.748	-74.001		-52.0529	-71.4183					52.4375	6.72917
40.826	-73.94		-52.0529	-71.4183					68.6208	-149.604
40.826	-73.94		-52.0529	-71.4183					49.3709	6.77082
40.638	-74.074		-52.0518	-71.4188					26.4875	111.362
40.638	-74.074		-52.0518	-71.4188					32.2625	-4.49582
40.826	-73.94		-52.0518	-71.4188					53.1042	6.57917
40.638	-74.074		-52.0518	-71.4188					46.6458	5.46252
40.638	-74.074		-52.0518	-71.4188					62.2792	31.4625
40.602	-73.751		-52.0518	-71.4188					61.0375	25.6375
40.646	-74.002		-52.0518	-71.4188					-31.6125	-52.5125
40.638	-74.074		-52.0518	-71.4188					51.2959	5.58752
40.747	-74.005		-52.0518	-71.4188					52.3042	-6.50417
40.826	-73.94		-52.0518	-71.4188					-21.3792	-44.9792
40.638	-74.074		-52.0518	-71.4188					48.6709	-4.19582
40.813	-73.939		-52.0518	-71.4188					52.0625	5.74582
40.748	-74.001		-38.6424	-71.641					-45.1708	167.629
40.638	-74.074		-38.6424	-71.641					64.5542	30.1708
71.296	-156.766		-38.6424	-71.641					48.3625	-1.34583
71.296	-156.766		-38.6424	-71.641					39.9042	116.404
71.296	-156.766		-38.6424	-71.641					-9.27917	-40.4375
71.296	-156.766		-38.6424	-71.641					-40.1125	176.013
71.296	-156.766		0.616867	10.4049					38.6542	-122.062
71.296	-156.766		0.616867	10.4049					53.3375	12.9458
71.296	-156.766		0.616867	10.4049					53.3375	13.2042
71.296	-156.766		0.616867	10.4049					54.0959	8.97082
71.296	-156.766		0.616867	10.4049					64.3375	20.4125
71.296	-156.766		0.616867	10.389					51.9959	5.99582
71.296	-156.766		0.616867	10.389					64.7792	-148.313
71.296	-156.766		0.616867	10.389					-9.08752	-40.3208
71.296	-156.766		0.616867	10.389					-41.3708	173.904
71.296	-156.766		0.616867	10.389					64.0708	20.4625
71.296	-156.766		0.616867	10.389					64.1458	20.4458
71.296	-156.766		0.616867	10.389					18.2625	-76.8958
71.296	-156.766		0.616867	10.389					52.3959	5.02082
71.296	-156.766		0.616867	10.389					38.5458	-121.454
71.296	-156.766		0.616867	10.389					45.3958	2.52917
71.296	-156.766		0.616867	10.389					52.0125	5.77082
71.296	-156.766		0.616867	10.389					60.9875	25.6625
71.296	-156.766		0.616867	10.389					48.3958	-3.95417
71.296	-156.766		0.616867	10.389					48.2125	-1.55417
71.296	-156.766		0.616867	10.389					68.3708	19.0458
71.296	-156.766		0.616867	10.389					30.5042	-94.0792
71.296	-156.766		0.616867	10.389					-21.4458	-44.6625
71.296	-156.766		0.616867	10.389					56.6042	38.9292
71.296	-156.766		0.616867	10.389					51.9792	5.06252
42.4	128.1		0.616867	10.4049					61.0542	25.4708
42.4	128.1		0.616867	10.4049					47.8209	-3.87917
42.783	128.2		0.616867	10.4049					51.7209	4.60417
42.783	128.2		0.616867	10.4049					42.6792	19.2125
42.783	128.2		0.616867	10.4049					52.1792	6.24582
42.783	128.2		0.616867	10.4049					26.4042	111.037
42.15	128.13		0.616867	10.4049					38.9292	-77.1125
42.083	128.067		0.616867	10.4049					33.9542	-5.57082
42.083	128.067		0.616867	10.4049					52.3792	6.31252
42.083	128.067		0.616867	10.4049					48.0792	-4.33752
42.083	128.067		0.616867	10.4049					47.8042	-4.30417
42.05	128.067		0.616867	10.4049					52.5959	4.91252
42.15	128.13		0.616867	10.4049					-20.1625	-44.1542
42.15	128.13		0.616867	10.4049					48.2792	-3.51252
42.15	128.13		0.616867	10.4049					-34.6292	115.862
42.03	128.067		0.616867	10.4049					51.5459	5.85417
42.03	128.067		0.616867	10.4049					51.8709	5.67082
42.03	128.067		0.616867	10.4049					49.3292	-119.371
42.4	128.1		39.2369	-86.2167					42.1375	128.129
42.03	128.067		39.2369	-86.2167					47.5709	-3.00417
42.4	128.1		39.2369	-86.2167					56.8459	-2.47917
42.05	128.067		39.2369	-86.2167					38.6125	-8.26252
0.15	35.52		39.2369	-86.2167					52.4375	6.27082
0.15	35.52		39.2369	-86.2167					24.6042	121.687
0.15	35.52		39.2369	-86.2167					64.1792	20.2458
0.15	35.52		39.2369	-86.2167					45.3958	22.9125
0.15	35.52		39.2369	-86.2167					52.4042	6.22082
0.15	35.52		39.2369	-86.2167					54.2709	-2.26252
0.15	35.52		39.2369	-86.2167					36.2625	140.196
0.15	35.52		39.2369	-86.2167					25.1375	121.396
0.15	35.52		39.2369	-86.2167					18.2375	-76.8375
0.15	35.52		39.2369	-86.2167					66.1292	17.7792
0.15	35.52		39.2369	-86.2167					40.4792	99.8625
0.15	35.52		39.2343	-86.2181					41.6625	100.979
0.15	35.52		39.2343	-86.2181					25.1042	107.896
0.15	35.52		39.2343	-86.2181					48.1625	11.1125
0.15	35.52		39.2343	-86.2181					63.5125	30.7125
0.15	35.52		39.2343	-86.2181					32.1042	-1.23752
0.15	35.52		39.2343	-86.2181					52.9625	7.17082
0.15	35.52		39.2343	-86.2181					62.1042	35.2792
0.15	35.52		39.2343	-86.2181					-2.16252	103.371
0.15	35.52		39.2343	-86.2181					-1.88752	103.296
0.15	35.52		39.2343	-86.2181					49.3375	117.087
0.15	35.52		39.2343	-86.2181					52.9042	6.32082
0.15	35.52		39.2343	-86.2181					51.8542	6.02082
0.15	35.52		39.2343	-86.2181					48.4375	14.5625
0.15	35.52		39.2343	-86.2181					-30.1875	115.112
0.15	35.52		39.2343	-86.2181					52.1459	5.24582
0.15	35.52		39.2343	-86.2181					54.2125	-2.38752
0.15	35.52		-33.985	18.952					25.1958	104.612
4.1865	114.017		-33.985	18.952					46.2542	14.9708
4.1865	114.017		-33.985	18.952					51.9625	5.62917
4.1865	114.017		-33.985	18.952					56.4292	33.0458
4.1865	114.017		-33.985	18.952					52.1209	5.50417
4.1865	114.017		-33.985	18.952					65.7208	18.2375
4.1865	114.017		-33.985	18.952					53.4709	12.7542
4.1865	114.017		-33.985	18.952					40.6875	106.037
4.1865	114.017		-33.985	18.952					68.1792	-149.604
4.1865	114.017		-33.985	18.952					46.4292	23.4875
4.1865	114.017		-33.985	18.952					18.2125	-76.7541
4.1865	114.017		-33.985	18.952					52.1042	4.86252
4.1865	114.017		-33.985	18.952					46.1792	22.0875
4.1865	114.017		-33.985	18.952					65.9125	67.3125
4.1865	114.017		-33.985	18.952					51.5292	5.89582
4.1865	114.017		-33.9868	18.9694					-28.6792	141.913
4.1865	114.017		-33.9868	18.9694					30.0625	118.112
4.1865	114.017		-33.9868	18.9694					66.1042	66.6292
4.1865	114.017		-33.9868	18.9694					38.6208	-122.054
4.1865	114.017		-33.9868	18.9694					56.9042	-2.53752
4.1865	114.017		-33.9868	18.9694					68.3292	18.8625
4.1865	114.017		-33.9868	18.9694					-20.8875	-45.4959
4.1865	114.017		-33.9868	18.9694					22.4375	103.546
4.1865	114.017		-33.9868	18.9694					-28.2708	-49.9375
4.1865	114.017		-33.9868	18.9694					52.7292	6.37917
4.1865	114.017		-33.9868	18.9694					52.0792	6.54582
4.1865	114.017		-33.9868	18.9694					47.9042	-1.96252
4.1865	114.017		-33.9868	18.9694					44.4375	7.64582
4.1865	114.017		-33.9868	18.9694					56.5209	10.8625
2.982	102.313		4.5524	-52.2031					42.9959	19.5292
2.982	102.313		4.5524	-52.2031					41.8792	-100.396
2.982	102.313		4.5524	-52.2031					-33.1625	151.204
2.982	102.313		4.5524	-52.2031					54.3292	-2.28752
2.982	102.313		4.5524	-52.2031					46.7792	22.7125
2.982	102.313		4.5524	-52.2031					-33.4875	18.8625
2.982	102.313		4.5515	-52.2036					62.1042	50.4209
2.982	102.313		4.5515	-52.2036					51.5709	5.57082
2.982	102.313		4.5515	-52.2036					30.6792	-94.6958
2.982	102.313		4.5515	-52.2036					61.7542	34.4208
2.982	102.313		4.5515	-52.2036					38.5458	-121.871
2.982	102.313		-1.83733	35.2003					38.9875	-77.2541
2.982	102.313		-1.83733	35.2003					41.1208	21.9458
2.982	102.313		-1.83733	35.2003					61.5792	30.6458
2.982	102.313		-1.83733	35.2003					47.9292	-1.32083
2.982	102.313		-1.83733	35.2003					10.2292	-4.44582
2.982	102.313		-1.83733	35.2003					35.3375	-5.99582
2.982	102.313		53.0366	158.668					52.7542	6.34582
2.982	102.313		53.0366	158.668					-30.2208	115.012
2.982	102.313		53.0366	158.668					43.2708	91.2625
2.982	102.313		53.0366	158.668					50.2625	8.77917
2.982	102.313		53.0366	158.668					62.2792	33.9958
13.2627	-86.2362		53.0366	158.668					43.6375	112.196
13.2627	-86.2362		53.0366	158.668					2.87917	-60.7042
13.2627	-86.2362		53.0366	158.668					45.7542	2.97082
13.2627	-86.2362		53.0366	158.668					23.9875	121.629
13.2627	-86.2362		53.0366	158.668					62.0209	36.0292
13.2627	-86.2362		53.0366	158.668					51.5375	5.14582
13.2627	-86.2362		53.0366	158.668					68.8458	33.1208
13.2627	-86.2362		53.0358	158.669					47.5958	4.57917
13.2627	-86.2362		53.0358	158.669					34.3292	-119.104
13.2627	-86.2362		53.0358	158.669					52.8292	6.64582
13.2627	-86.2362		53.0358	158.669					38.6458	-122.062
13.2627	-86.2362		53.0358	158.669					-31.7042	-52.4875
13.2627	-86.2362		53.0358	158.669					24.0292	120.687
13.2627	-86.2362		53.0358	158.669					52.5375	6.27082
13.2627	-86.2362		53.0358	158.669					-4.41252	-69.9125
13.2627	-86.2362		53.0358	158.669					10.0042	-4.40417
13.2627	-86.2362		53.0358	158.669					52.9542	6.70417
13.2627	-86.2362		53.0358	158.669					-2.18752	103.346
13.2627	-86.2362		53.0358	158.669					36.5708	116.604
13.2627	-86.2362		53.0358	158.669					25.1292	121.421
13.2627	-86.2362		53.0358	158.669					60.2959	20.1125
13.2627	-86.2362		53.0358	158.669					47.9875	-3.47082
13.2627	-86.2362		56.0536	159.904					30.2375	-94.1041
13.2627	-86.2362		56.0536	159.904					-1.73752	103.312
13.2627	-86.2362		56.0536	159.904					48.4709	-2.43752
13.2627	-86.2362		56.0536	159.904					52.0792	5.97917
13.2627	-86.2362		56.0536	159.904					38.0542	-8.82082
13.2627	-86.2362		56.0536	159.904					61.8375	34.3875
9.14428	-79.8624		56.0536	159.904					-1.94583	102.579
8.90822	-79.5903		56.0536	159.904					51.1875	10.3208
9.11663	-79.7078		56.0536	159.904					30.4542	-94.1125
9.19665	-79.3708		56.0536	159.904					52.0375	5.28752
8.99962	-79.5628		56.0536	159.904					-2.15417	103.362
8.98946	-79.5536		56.0536	159.904					8.93752	99.4125
9.16201	-79.7531		56.053	159.901					45.3458	23.5458
9.0717	-79.7898		56.053	159.901					53.3459	6.07917
9.08026	-79.6533		56.053	159.901					64.2708	34.4125
9.09906	-79.8625		56.053	159.901					38.0042	140.046
9.14373	-79.6986		56.053	159.901					52.1042	5.34582
9.11724	-79.8897		56.053	159.901					-35.6375	173.571
9.25307	-79.953		56.053	159.901					50.1209	8.74582
9.1438	-79.7168		56.053	159.901					56.0209	12.0792
9.11729	-79.9079		56.053	159.901					43.3125	-5.05417
9.18034	-79.8258		56.053	159.901					52.8042	6.60417
9.15332	-79.8623		56.053	159.901					40.7292	105.612
9.13532	-79.8897		56.053	159.901					8.91252	99.4708
9.08009	-79.6078		-1.8029	35.2048					-33.1375	151.104
9.20573	-79.3798		-1.8029	35.2048					28.7208	105.404
9.31643	-79.9711		-1.8029	35.2048					62.2959	33.9458
9.19827	-79.7803		-1.8029	35.2048					33.0625	96.5125
9.18919	-79.7712		-1.8029	35.2048					60.3375	33.1292
9.09906	-79.8625		69.7887	27.0844					47.9959	-3.25417
9.2531	-79.9621		69.7887	27.0844					46.2625	-119.771
9.15296	-79.7531		69.7887	27.0844					-34.6208	115.887
9.14433	-79.8806		69.7887	27.0844					30.4375	-94.1041
9.15293	-79.744		69.7887	27.0844					40.2042	-8.42082
0.1328	34.538		69.7887	27.0844					50.2875	8.76252
0.1127	34.522		69.7887	27.0844					41.5542	-8.72917
0.1015	34.511		69.7887	27.0844					64.2542	19.7792
0.1015	34.511		69.7887	27.0844					51.6292	12.3875
0.1071	34.523		69.7887	27.0844					53.0792	6.10417
0.1015	34.511		69.7887	27.0844					33.4042	101.521
0.0926	34.48		69.7887	27.0844					48.6125	-2.01252
0.1226	34.517		-38.6929	-71.6093					61.8375	35.2292
0.1204	34.518		-38.6929	-71.6093					-30.3125	115.062
0.1015	34.511		-38.6929	-71.6093					43.3958	19.5458
0.1015	34.511		-38.6929	-71.6093					52.9709	6.73752
0.1216	34.515		-38.6929	-71.6093					47.5709	5.21252
0.1146	34.521		-38.6929	-71.6093					45.1209	22.7125
0.1015	34.511		-38.6929	-71.6093					51.5375	5.35417
0.1015	34.511		-38.6929	-71.6093					64.9875	34.7875
0.1015	34.511		-38.6929	-71.6093					-25.7958	28.2042
0.0936	34.477		-38.6929	-71.6093					53.0792	6.43752
0.0968	34.491		44.7516	-0.387633					52.0292	4.39582
0.1127	34.522		44.7516	-0.387633					52.8542	6.72082
0.1089	34.523		44.7516	-0.387633					-30.1125	115.004
0.0931	34.479		44.7516	-0.387633					51.9042	6.48752
0.1204	34.518		44.7516	-0.387633					62.0875	35.2125
0.0994	34.505		44.7516	-0.387633					50.0292	8.21252
0.1015	34.511		44.7516	-0.387633					47.8625	-3.02917
0.1015	34.511		44.7516	-0.387633					52.8709	6.75417
0.0929	34.479		44.7516	-0.387633					51.1792	10.3792
0.0984	34.49		44.7516	-0.387633					-31.4042	115.762
0.1075	34.523		44.7516	-0.387633					18.2625	-76.9041
-28.833	153.417		44.7516	-0.387633					51.8209	13.8792
-28.833	153.417		44.7516	-0.387633					52.3209	6.07082
-28.833	153.417		44.7516	-0.387633					38.7708	-77.0541
-28.833	153.417		44.7516	-0.387633					48.1792	-2.41252
-28.833	153.417		44.7516	-0.387633					22.6042	105.871
-28.833	153.417		44.7516	-0.387633					48.3209	-2.42917
-28.833	153.417		44.7516	-0.387633					38.6458	-121.979
-28.833	153.417		44.7516	-0.387633					62.0792	-136.312
-28.833	153.417		44.7516	-0.387633					48.8542	116.896
-28.833	153.417		44.7516	-0.387633					-32.8792	115.837
-28.833	153.417		44.7516	-0.387633					50.1625	8.82082
-28.833	153.417		44.7516	-0.387633					47.5792	18.0208
-28.833	153.417		44.7516	-0.387633					52.2209	6.77917
-28.833	153.417		44.7516	-0.387633					-25.9125	28.3042
-28.833	153.417		44.7516	-0.387633					40.1708	-8.71252
-28.833	153.417		-2.33443	34.5037					51.5709	3.57917
-28.833	153.417		-2.33443	34.5037					48.1959	-1.97917
-28.833	153.417		-2.33443	34.5037					52.4875	6.31252
-28.833	153.417		-2.33443	34.5037					50.2209	8.62917
-28.833	153.417		-2.33443	34.5037					52.9125	6.52917
-28.833	153.417		-2.33443	34.5037					-31.3792	115.562
-28.833	153.417		29.4182	79.5675					-1.43752	35.2125
-28.833	153.417		29.4182	79.5675					61.0125	25.6708
-28.833	153.417		29.4182	79.5675					67.8458	63.3709
-28.833	153.417		29.4182	79.5675					49.2708	12.6875
-28.833	153.417		29.4182	79.5675					40.2875	-96.8375
-28.833	153.417		29.4182	79.5675					40.3208	-8.84582
-28.833	153.417		29.4182	79.5675					50.9292	-4.35417
-28.833	153.417		29.4182	79.5675					52.5375	6.54582
-28.833	153.417		29.4182	79.5675					44.7459	37.4125
39.74	-104.98		29.4182	79.5675					55.4042	11.3375
39.74	-104.98		29.4182	79.5675					52.8875	6.97917
39.74	-104.98		29.4182	79.5675					38.6458	-121.987
39.74	-104.98		29.4182	79.5675					54.2709	-2.51252
68.5858	-149.622		29.4182	79.5675					51.8625	-1.50417
68.5737	-149.537		29.4182	79.5675					46.6792	15.9958
68.6085	-149.588		29.4182	79.5675					54.4125	-2.50417
68.6085	-149.588		29.4218	79.6355					50.2375	8.74582
68.5858	-149.622		29.4218	79.6355					49.6125	0.737522
68.6085	-149.588		29.4218	79.6355					34.1792	-5.41252
68.6085	-149.588		29.4218	79.6355					30.2458	-94.4875
68.5737	-149.537		29.4218	79.6355					31.2625	-6.07917
68.5913	-149.612		29.4218	79.6355					-36.7375	174.404
68.5737	-149.537		29.4218	79.6355					52.1375	4.80417
68.6085	-149.588		29.4218	79.6355					63.9875	20.6375
68.6085	-149.588		29.4218	79.6355					43.0375	119.654
68.6015	-149.579		29.4218	79.6355					60.1792	24.9292
68.6015	-149.579		29.4218	79.6355					41.8375	-100.354
68.6085	-149.588		29.4218	79.6355					-25.7875	28.2125
68.5737	-149.537		29.4218	79.6355					-1.86252	103.304
68.5858	-149.622		29.4218	79.6355					-25.9875	28.3708
68.6015	-149.579		29.4218	79.6355					53.4042	6.44582
68.5737	-149.537		29.4218	79.6355					24.0375	120.687
68.5969	-149.601		30.5869	34.7041					45.6292	8.09582
68.5913	-149.612		30.5869	34.7041					66.2042	30.4875
68.6085	-149.588		30.5869	34.7041					-19.8625	-43.7958
68.5913	-149.612		30.5869	34.7041					51.9542	6.52917
68.5969	-149.601		30.5869	34.7041					40.4708	81.5541
68.5969	-149.601		30.5869	34.7041					52.3375	5.77082
68.6015	-149.579		30.5869	34.7041					18.3208	-65.8208
68.6015	-149.579		30.5869	34.7041					40.2875	-96.8292
68.5737	-149.537		30.5869	34.7041					41.4792	-8.66252
45.0131	-0.786197		30.5869	34.7041					52.0209	6.21252
45.0131	-0.786197		30.5869	34.7041					55.8959	11.9625
41.0094	-72.494		30.5867	34.7044					52.1125	5.36252
41.0152	-72.5281		30.5867	34.7044					-18.5708	-46.6875
41.0252	-72.4616		30.5867	34.7044					21.7042	106.371
41.0152	-72.5281		30.5867	34.7044					35.5958	-83.8375
41.0149	-72.5285		30.5867	34.7044					52.0292	6.63752
41.0149	-72.5285		30.5867	34.7044					68.3292	18.8542
45.0131	-0.786197		30.5867	34.7044					56.1375	32.7208
41.0094	-72.494		30.5867	34.7044					30.8208	34.7625
41.015	-72.5285		30.5867	34.7044					48.5042	11.4542
41.0149	-72.5284		30.5867	34.7044					4.68752	-75.3791
41.0152	-72.5281		30.5867	34.7044					52.2042	4.94582
41.0149	-72.5285		30.5867	34.7044					56.7375	-3.40417
41.0149	-72.5285		30.5867	34.7044					18.2542	-76.8958
41.0145	-72.5285		-24.6707	28.6539					48.3792	13.5542
41.0145	-72.5285		-24.6707	28.6539					47.0208	6.86252
41.0252	-72.4616		-24.6707	28.6539					54.1292	9.32082
41.0104	-72.5306		-24.6707	28.6539					41.0125	21.3375
41.0104	-72.5306		-24.6707	28.6539					51.8625	6.01252
41.0104	-72.5306		-24.6707	28.6539					37.4958	139.929
41.0153	-72.5281		-24.6707	28.6539					45.4292	119.721
41.015	-72.5285		-24.6707	28.6539					52.0459	6.66252
41.0149	-72.5284		-24.6707	28.6539					-19.8625	-43.8042
41.0149	-72.5285		-24.6707	28.6539					-38.3042	177.079
41.0149	-72.5285		-24.6707	28.6539					51.9959	4.72082
41.0149	-72.5284		-24.6707	28.6539					61.4959	30.5792
41.0145	-72.5285		-24.6707	28.6539					40.8375	23.2375
43.63	-80.39		-24.6707	28.6539					23.9542	120.571
43.64	-80.41		-24.6707	28.6539					53.0375	5.92082
57.29	-111.27		-24.6707	28.6539					47.7542	-2.16252
48.61	-124.23		-24.7505	28.5701					41.8708	-100.379
57.08	-111.54		-24.7505	28.5701					29.3042	99.2458
57.31	-111.68		-24.7505	28.5701					52.7125	4.99582
69.33	-138.74		-24.7505	28.5701					40.2042	-8.63752
64.87	-111.58		-24.7505	28.5701					52.7959	6.77917
67.54	-139.86		-24.7505	28.5701					11.4958	76.5708
43.49	-80.57		-24.7505	28.5701					41.9625	102.346
45.56	-73.13		-24.7505	28.5701					-31.3958	115.537
-40.017	175.267		-24.7505	28.5701					60.2042	25.0625
-40.017	175.267		-24.7505	28.5701					24.8208	121.237
-40.017	175.267		-24.7505	28.5701					52.0375	6.04582
-40.017	175.267		-24.7505	28.5701					52.0292	6.03752
-40.017	175.267		-24.7505	28.5701					52.1375	4.92917
-40.017	175.267		-24.7505	28.5701					50.2625	8.67082
-40.017	175.267		-24.7505	28.5701					52.8042	6.05417
-40.017	175.267		-24.7505	28.5701					-28.0625	142.329
-40.017	175.267		47.4679	10.0526					64.2042	20.5792
-40.017	175.267		47.4679	10.0526					56.4542	-3.07917
-40.017	175.267		47.4679	10.0526					65.7875	19.0875
-40.017	175.267		47.4679	10.0526					-2.09583	102.779
-40.017	175.267		47.4679	10.0526					29.9542	118.087
-40.017	175.267		47.4679	10.0526					42.4958	19.5292
-40.017	175.267		47.4679	10.0526					38.0958	118.946
-40.017	175.267		47.4679	10.0526					48.4959	117.154
-40.017	175.267		47.4679	10.0526					43.3125	2.38752
-40.017	175.267		47.4679	10.0526					-9.31252	-40.3958
-40.017	175.267		47.4679	10.0526					37.5958	-3.82917
-40.017	175.267		47.4689	10.0671					46.0125	14.1292
-40.017	175.267		47.4689	10.0671					34.5708	-6.38752
-40.017	175.267		47.4689	10.0671					45.8792	14.4458
-40.017	175.267		47.4689	10.0671					52.5875	6.70417
46.745	-94.598		47.4689	10.0671					42.3708	128.104
31.712	-106.466		47.4689	10.0671					-41.9125	172.904
31.712	-106.466		47.4689	10.0671					63.7375	34.7458
46.745	-94.598		47.4689	10.0671					-32.9542	18.6958
33.674	-80.766		47.4689	10.0671					-33.5625	151.196
31.712	-106.466		47.4689	10.0671					62.0625	35.2042
31.712	-106.466		47.4689	10.0671					56.7459	-3.40417
46.745	-94.598		47.4689	10.0671					52.5542	6.11252
46.745	-94.598		5.2526	-52.9214					47.8792	-2.81252
46.745	-94.598		5.2526	-52.9214					43.7792	3.98752
46.745	-94.598		5.2526	-52.9214					66.1458	17.7208
46.745	-94.598		5.2526	-52.9214					68.6125	-149.604
33.674	-80.766		5.2526	-52.9214					52.1292	5.54582
33.674	-80.766		5.2526	-52.9214					60.1709	24.9208
33.674	-80.766		5.253	-52.9214					51.2125	10.3708
33.674	-80.766		5.253	-52.9214					30.1125	118.029
33.674	-80.766		5.253	-52.9214					51.4292	5.78752
33.674	-80.766		5.253	-52.9214					-21.3208	-44.6625
31.712	-106.466		16.8534	100.456					51.9542	4.68752
31.712	-106.466		16.8534	100.456					45.4875	25.9458
31.712	-106.466		16.8534	100.456					42.0625	128.062
55.905	-3.203		16.8534	100.456					38.8625	-77.0375
55.873	-4.284		16.8534	100.456					48.3875	13.3042
55.873	-4.284		16.8534	100.456					11.4792	76.4958
55.873	-4.284		16.8534	100.456					60.9792	25.6708
55.873	-4.284		16.8534	100.456					42.4625	19.5625
55.873	-4.284		16.8534	100.456					64.8208	57.7709
55.873	-4.284		16.8534	100.456					55.1709	11.6542
55.873	-4.284		16.8534	100.456					44.8875	10.0208
55.873	-4.284		16.8534	100.456					53.1375	6.58752
55.873	-4.284		16.8534	100.456					-30.8792	141.996
55.906	-3.204		16.8534	100.456					47.2542	0.629174
55.906	-3.204		16.8534	100.456					28.3958	114.571
55.905	-3.204		16.8534	100.456					48.0875	7.87082
55.905	-3.203		16.8534	100.456					-31.7708	145.554
55.906	-3.204		16.8534	100.456					67.4375	63.8292
55.905	-3.204		16.8534	100.456					-39.2708	174.021
55.905	-3.204		16.8534	100.456					66.0292	17.7542
55.905	-3.203		16.8534	100.456					50.2875	8.61252
55.905	-3.204		16.8534	100.456					-9.27917	-40.4458
55.906	-3.204		16.8534	100.456					-4.40417	-69.9042
55.905	-3.203		16.8534	100.456					51.6959	3.96252
55.905	-3.203		16.8534	100.456					62.0792	35.1958
55.906	-3.204		16.8534	100.456					66.1792	17.7792
55.906	-3.204		16.8534	100.456					52.1042	4.76252
55.905	-3.204		69.8049	27.1692					29.2958	101.304
55.905	-3.204		69.8049	27.1692					40.5708	96.6708
55.905	-3.204		69.8049	27.1692					52.9209	6.12917
55.905	-3.204		69.8049	27.1692					48.1292	-3.48752
55.905	-3.204		69.8049	27.1692					61.5875	30.7292
55.905	-3.204		69.8049	27.1692					50.6792	-3.77917
55.905	-3.204		69.8049	27.1692					-1.90417	103.379
-62.05	-58.24		69.8049	27.1692					51.8792	5.74582
-62.05	-58.24		69.8049	27.1692					-4.35417	-69.5958
-62.05	-58.24		58.5837	23.5678					47.7209	-3.01252
-62.05	-58.24		58.5837	23.5678					43.9625	3.85417
-62.05	-58.24		58.5837	23.5678					47.9625	-3.90417
-62.05	-58.24		58.5837	23.5678					45.9625	14.0208
-62.05	-58.24		58.5837	23.5678					-19.8375	-43.7375
-62.05	-58.24		58.5837	23.5678					-21.3292	-44.9708
-62.05	-58.24		58.5837	23.5678					-31.3875	115.537
-62.05	-58.24		58.5837	23.5678					31.5208	102.379
-62.05	-58.24		58.5837	23.5678					53.0875	6.85417
-62.05	-58.24		58.5837	23.5678					51.8875	6.28752
-62.05	-58.24		58.5837	23.5678					43.0792	19.6542
-62.05	-58.24		58.5837	23.5678					22.5625	105.871
-62.05	-58.24		58.5837	23.5678					55.3709	11.5875
-62.05	-58.24		58.5837	23.5678					65.9708	17.8042
-62.05	-58.24		58.5837	23.5678					44.9708	22.4458
-62.05	-58.24		58.5837	23.5678					60.1542	24.9375
-62.05	-58.24		58.5837	23.5678					66.2375	30.5708
-62.05	-58.24		58.5837	23.5678					27.6792	98.3042
-62.05	-58.24		58.5837	23.5678					63.2542	32.2875
-62.05	-58.24		58.5837	23.5678					51.5709	4.06252
-62.05	-58.24		58.5837	23.5678					51.5209	5.17082
-62.05	-58.24		58.5837	23.5678					-38.4375	176.846
-62.05	-58.24		58.5835	23.5672					40.7958	104.879
-62.05	-58.24		58.5835	23.5672					48.0709	-1.54583
-62.05	-58.24		58.5835	23.5672					52.8542	-6.92082
-62.05	-58.24		58.5835	23.5672					48.2209	-4.36252
57.183	-2.85		58.5835	23.5672					52.8625	6.63752
57.183	-2.85		58.5835	23.5672					37.7125	140.387
57.183	-2.85		58.5835	23.5672					27.0708	93.5542
57.183	-2.85		58.5835	23.5672					-41.7542	172.763
57.183	-2.85		58.5835	23.5672					40.7042	23.1875
57.183	-2.85		58.5835	23.5672					61.6042	50.7959
57.183	-2.85		58.5835	23.5672					38.6708	-121.996
57.183	-2.85		58.5835	23.5672					52.0792	5.43752
57.183	-2.85		58.5835	23.5672					21.6958	106.379
57.183	-2.85		58.5835	23.5672					47.8958	-2.38752
57.183	-2.85		58.5835	23.5672					38.8208	-3.27917
57.183	-2.85		61.2513	73.1559					62.0709	35.2875
57.183	-2.85		61.2513	73.1559					60.2042	24.8625
57.183	-2.85		61.2513	73.1559					61.8875	34.2042
40.177	-112.453		61.2513	73.1559					44.0875	116.204
65.154	-147.501		61.2513	73.1559					-25.9125	28.2875
65.154	-147.503		61.2513	73.1559					36.2292	140.179
40.177	-112.453		61.2513	73.1559					13.7458	-15.7708
19.931	-155.289		61.2513	73.1559					53.8959	9.89582
19.931	-155.289		61.2513	73.1559					22.6125	105.862
40.177	-112.455		61.2513	73.1559					49.0042	8.39582
40.177	-112.455		61.2513	73.1559					66.8292	34.0375
65.154	-147.501		61.2513	73.1559					48.3042	-2.85417
65.154	-147.503		61.2513	73.1559					-43.6375	169.963
29.69	-81.994		61.2513	73.1559					60.9792	25.6292
29.69	-81.994		61.2537	73.1386					-1.88752	103.271
29.69	-81.994		61.2537	73.1386					61.9875	35.8958
27.0131	75.8758		61.2537	73.1386					52.2709	6.48752
26.895	70.6883		61.2537	73.1386					43.1292	92.8125
43.984	11.342		61.2537	73.1386					66.1208	17.7875
43.984	11.341		61.2537	73.1386					-21.3208	-44.9542
43.985	11.342		61.2537	73.1386					53.1875	5.73752
43.984	11.342		61.2537	73.1386					51.4459	5.34582
43.984	11.342		61.2537	73.1386					52.6459	6.24582
43.984	11.342		61.2537	73.1386					48.1542	-3.05417
43.985	11.342		61.2537	73.1386					-32.6792	115.621
43.984	11.342		61.2537	73.1386					40.2875	-96.8208
43.984	11.342		61.2537	73.1386					64.0875	20.5375
43.984	11.342		61.2537	73.1386					52.0959	6.29582
43.984	11.342		61.2537	73.1386					52.6209	10.4708
43.984	11.342		-2.57187	35.1361					38.6625	-121.962
43.984	11.342		-2.57187	35.1361					52.0625	6.46252
43.984	11.342		-2.57187	35.1361					52.8292	6.96252
43.984	11.342		-2.57187	35.1361					28.5042	114.562
43.984	11.342		-2.57187	35.1361					62.6875	32.7375
43.984	11.342		-2.57187	35.1361					-15.8708	-43.2375
43.984	11.342		43.5006	104.053					60.9709	25.6458
43.984	11.342		43.5006	104.053					49.4792	119.679
43.985	11.342		43.5006	104.053					60.2042	24.8708
43.985	11.342		43.5006	104.053					46.4459	14.1875
43.985	11.342		43.5006	104.053					64.0708	20.4875
43.985	11.342		43.5006	104.053					46.7292	22.7958
43.985	11.342		43.5006	104.053					52.8459	6.90417
43.985	11.342		43.5006	104.053					51.4459	5.12082
43.985	11.342		43.5006	104.053					46.4542	14.4375
43.985	11.342		43.5006	104.053					22.7958	121.196
43.984	11.342		43.5006	104.053					41.3708	23.1875
51.024	100.772		43.5006	104.053					64.8292	57.7292
51.024	100.772		43.5006	104.053					30.3208	-103.504
51.024	100.772		43.5006	104.053					43.2792	11.5792
51.024	100.772		43.5006	104.053					56.1542	32.8208
51.024	100.772		43.5006	104.053					-6.51252	-49.8875
51.024	100.772		43.0507	104.053					43.5292	1.48752
51.024	100.772		43.0507	104.053					52.2042	5.22082
51.024	100.772		43.0507	104.053					55.6292	11.9292
51.024	100.772		43.0507	104.053					51.9375	4.72082
51.024	100.772		43.0507	104.053					-30.1708	115.112
51.024	100.772		43.0507	104.053					-33.1958	151.029
51.024	100.772		43.0507	104.053					-25.7292	27.6875
51.024	100.772		43.0507	104.053					42.4125	109.804
51.024	100.772		43.0507	104.053					42.4292	19.1792
51.024	100.772		43.0507	104.053					37.7958	-25.4875
51.024	100.772		43.0507	104.053					51.6042	5.32917
51.024	100.772		43.0507	104.053					29.9625	-9.65417
51.024	100.772		43.0507	104.053					60.9875	25.6542
51.024	100.772		43.0507	104.053					47.9042	-2.17083
51.024	100.772		43.0507	104.053					65.0042	35.7125
51.024	100.772		43.0507	104.053					37.5958	139.887
51.024	100.772		-33.6698	151.205					48.4959	13.4208
51.024	100.772		-33.6698	151.205					-20.6375	-42.5458
51.024	100.772		-33.6698	151.205					51.1042	15.0125
51.024	100.772		-33.6698	151.205					61.8542	34.4125
51.024	100.772		-33.6698	151.205					51.6209	5.15417
51.024	100.772		-33.6698	151.205					68.3292	18.8708
51.024	100.772		-33.6698	151.205					20.7958	107.012
51.024	100.772		-33.6698	151.205					37.9208	140.121
51.024	100.772		-33.6698	151.205					23.0875	113.162
19.389	-155.251		-33.6698	151.205					52.8542	4.87917
19.389	-155.251		-33.6698	151.205					-43.4208	170.171
19.389	-155.249		-33.6698	151.205					52.8292	6.35417
41.8415	-88.2304		-33.6698	151.205					49.1292	1.22917
41.8411	-88.2304		-33.6698	151.205					52.8959	6.83752
41.8411	-88.2304		-2.13783	35.0383					-4.36252	-69.6042
41.8415	-88.2304		-2.13783	35.0383					35.5708	-5.62082
41.8415	-88.2304		-2.13783	35.0383					48.2625	-3.72082
41.8415	-88.2304		-2.13783	35.0383					52.4375	5.00417
41.8415	-88.2304		-2.13783	35.0383					-43.4292	170.163
41.8415	-88.2304		-2.13783	35.0383					25.0375	108.187
41.8411	-88.2304		50.7667	-104.617					60.9792	25.6875
41.8411	-88.2304		50.7667	-104.617					31.0292	-6.57917
41.8411	-88.2304		50.7667	-104.617					-26.3625	146.154
41.8411	-88.2304		50.7667	-104.617					46.2792	14.5708
41.8411	-88.2304		50.7667	-104.617					24.6292	121.746
41.8411	-88.2304		50.7667	-104.617					41.4542	107.004
41.8407	-88.2304		50.7667	-104.617					41.5792	-8.59582
41.8407	-88.2304		50.7667	-104.617					-32.8875	115.687
41.8407	-88.2304		50.7667	-104.617					-39.5625	176.304
41.8407	-88.2304		50.7667	-104.617					66.4958	-136.512
41.8407	-88.2304		50.7667	-104.617					52.3875	6.88752
41.8407	-88.2304		50.7667	-104.617					12.4292	75.3625
41.8407	-88.2304		50.7667	-104.617					40.8708	-96.8042
41.8407	-88.2304		50.7667	-104.617					21.6625	106.362
41.8407	-88.2304		50.7667	-104.617					51.7959	13.5625
41.8407	-88.2304		50.7667	-104.617					31.1708	-89.2042
41.8407	-88.2304		50.7667	-104.617					52.0625	4.81252
41.8407	-88.2304		50.7667	-104.617					62.0625	33.9542
41.8415	-88.2304		50.7667	-104.617					52.0292	7.88752
41.8415	-88.2304		50.7667	-104.617					53.0959	5.99582
41.8411	-88.2304		50.7667	-104.617					24.4458	120.879
41.8411	-88.2304		50.7667	-104.617					-21.5292	-44.8458
41.8411	-88.2304		50.7667	-104.617					52.3959	5.37082
			50.7667	-104.617					42.0208	116.171
			50.7667	-104.617					-45.2875	167.663
			50.7667	-104.617					40.8792	104.446
			50.7667	-104.617					-9.30417	-40.3958
			50.7667	-104.617					53.1209	9.95417
			50.7667	-104.617					-43.4042	170.171
			50.7667	-104.617					48.6959	-3.76252
			50.7667	-104.617					52.1459	4.81252
			50.7667	-104.617					37.6292	120.387
			50.7667	-104.617					51.8959	6.54582
			50.7667	-104.617					-43.2375	170.304
			50.7667	-104.617					10.0208	-4.42917
			50.7667	-104.617					42.8792	19.5542
			-37.3227	142.15					47.2459	0.0125224
			-37.3227	142.15					52.0209	5.98752
			-37.3227	142.15					54.3125	-2.34583
			-37.3227	142.15					-19.5542	46.4125
			-37.3227	142.15					46.3792	120.479
			-37.3227	142.15					39.2958	-76.6375
			-37.3227	142.15					34.2375	-6.52082
			-37.3227	142.15					-35.5958	173.463
			-37.3227	142.15					48.5125	-1.14583
			-37.3227	142.15					44.0625	4.63752
			-37.3227	142.15					43.3792	111.962
			-37.3227	142.15					50.4875	-119.354
			-37.3227	142.15					53.2625	5.96252
			-37.3227	142.15					49.8792	119.996
			-37.3227	142.15					26.3875	111.079
			-37.3227	142.15					39.0875	-96.5792
			-37.3227	142.15					62.1042	35.2792
			-37.3227	142.15					61.6875	31.0125
			-37.3227	142.15					51.9459	5.60417
			-37.3227	142.15					56.2459	-2.63752
			-37.3227	142.15					54.3042	-2.35417
			-37.3227	142.15					51.8542	5.92082
			-37.3227	142.15					42.4042	128.096
			-37.3227	142.15					52.8625	-6.91252
			-37.3227	142.15					30.1792	118.271
			-37.3227	142.15					50.7792	-3.91252
			-37.3227	142.15					64.2708	34.2292
			-37.3227	142.15					36.2708	140.212
			-37.3227	142.15					46.7708	22.7458
			-37.3227	142.15					47.9125	7.91252
			-37.3227	142.15					53.2792	5.95417
			-37.3227	142.15					22.5875	105.879
									68.9958	32.1958
									-26.0625	153.063
									35.6958	-83.5375
									53.2542	6.22082
									47.7042	-3.43752
									64.7792	-148.296
									41.3708	23.1375
									-1.58752	-47.0375
									60.1709	24.9125
									48.2542	-3.93752
									51.2959	15.1375
									60.9792	25.6625
									29.5792	102.029
									46.7459	22.7625
									42.9708	93.4625
									-19.7792	47.1042
									50.2125	8.72082
									20.7875	106.979
									8.92082	99.4375
									-25.8042	28.2125
									60.9709	25.8125
									-26.0125	153.046
									38.6458	-120.929
									47.9792	-3.67917
									48.4375	13.3792
									53.1625	6.16252
									65.9958	17.7958
									61.2959	35.2042
									10.0292	-4.38752
									-4.42917	-69.9125
									52.3542	6.56252
									42.2292	128.179
									47.6042	-2.36252
									64.8292	-138.313
									52.0292	5.79582
									48.0459	-2.18752
									52.7209	5.05417
									-1.78752	103.271
									60.9959	25.6625
									52.3125	6.13752
									25.1458	102.737
									35.6875	-83.4958
									18.1708	-76.7458
									-21.4875	-44.6708
									29.5792	102.012
									41.9125	108.712
									-1.80417	103.262
									52.8292	44.4292
									56.0459	-2.77917
									48.3375	-1.99583
									39.0625	-8.87917
									-30.0958	-51.6709
									0.387522	33.0042
									32.5125	-6.48752
									26.3542	111.196
									49.8709	8.30417
									35.0458	-4.32917
									53.2875	6.27917
									38.8292	-77.0375
									-34.3042	18.4375
									40.3458	-8.83752
									48.0959	-4.12917
									31.9708	106.621
									56.0209	11.9958
									51.5709	4.57917
									64.5458	30.0875
									44.9792	4.92917
									51.2209	10.3708
									50.0542	119.279
									51.6125	5.28752
									60.2125	24.9458
									41.8708	-6.74582
									52.2875	6.32917
									43.4042	91.9125
									24.8458	121.121
									54.9875	-1.89583
									35.5875	-83.0792
									48.4292	-3.29582
									41.4375	-8.77082
									-31.5042	141.746
									46.1875	15.0958
									51.8875	5.12082
									53.2125	6.14582
									45.3875	3.36252
									-34.6125	115.904
									39.7875	-9.01252
									41.8292	107.612
									-1.62917	37.1625
									45.9875	13.9542
									42.3708	128.004
									56.3875	-3.59582
									29.3708	102.246
									49.3875	-97.7042
									51.8542	5.57082
									51.0792	3.33752
									12.4542	75.3708
									51.5375	5.83752
									41.8708	-100.396
									46.7542	-1.87083
									28.6542	111.346
									62.0792	35.2208
									52.1709	5.60417
									-30.2625	142.079
									-31.6458	146.646
									37.6125	-3.79582
									40.7042	23.0708
									25.3292	103.887
									42.0875	128.071
									54.2542	-2.32083
									40.3458	-8.82082
									36.2875	140.196
									-33.2208	150.979
									-25.8875	28.3125
									64.3042	31.8375
									61.5959	30.7208
									52.3209	5.77082
									51.3375	3.59582
									61.0125	25.6625
									51.3042	15.1542
									11.2875	76.2375
									-34.1542	19.8625
									66.2708	33.0542
									52.5792	39.0042
									41.3458	23.1875
									52.8375	6.43752
									-21.5125	-44.7208
									53.0209	6.64582
									37.7875	-7.55417
									42.2208	87.3791
									52.9542	6.66252
									-29.6042	141.712
									51.6292	3.95417
									-2.17917	103.329
									-39.1042	175.696
									50.2042	8.83752
									64.2708	34.2208
									-23.1042	-48.6125
									42.8458	0.712522
									52.4959	6.22917
									48.7959	2.09583
									52.4459	6.35417
									41.1375	100.462
									43.8209	113.462
									23.2625	120.479
									64.1375	19.4625
									64.1958	20.1875
									52.0542	5.56252
									40.3708	-8.80417
									-4.39582	-70.0208
									-2.16252	103.337
									-25.8208	146.579
									65.9625	17.8125
									61.8209	34.2125
									52.8792	6.44582
									60.2042	25.1375
									56.4709	-3.02917
									52.5625	6.21252
									51.5125	4.63752
									30.2625	-94.5292
									38.8792	-77.0708
									51.1959	10.3208
									-34.6208	115.871
									51.9292	5.81252
									45.5459	22.8625
									38.2292	114.554
									35.6292	-5.30417
									48.0875	118.454
									-25.8625	28.2958
									43.9292	3.65417
									52.2709	5.72917
									61.6542	50.7375
									42.9875	90.4292
									61.9792	35.2375
									-31.4042	115.596
									51.7209	4.59582
									-31.3875	115.529
									64.1958	20.4208
									41.3542	103.762
									40.2042	-8.36252
									51.3542	10.5208
									29.7542	-7.96252
									53.3709	6.00417
									51.5959	5.12917
									-26.6625	143.337
									62.0125	36.0458
									-42.6792	171.213
									52.1209	5.56252
									-43.2542	170.196
									53.3792	6.80417
									60.2625	25.0125
									35.5792	101.529
									63.7209	33.9958
									-1.97917	102.754
									63.6459	30.5875
									51.5792	5.83752
									25.8542	110.496
									36.2625	140.204
									61.8375	35.2375
									28.2958	114.521
									23.2875	120.504
									38.2625	-8.26252
									45.2208	7.49582
									47.4209	24.8958
									-28.2958	27.2292
									53.4709	12.7458
									-20.9292	-45.5292
									52.7875	6.87082
									52.1459	4.82082
									50.4292	3.01252
									52.4042	6.97082
									-34.6292	115.871
									18.2208	-76.8041
									25.0125	121.537
									38.9875	-77.2458
									18.2292	-76.8291
									42.6375	2.63752
									49.5375	8.51252
									37.6042	-3.82917
									38.3042	114.571
									-18.9208	48.5125
									53.0959	5.78752
									51.9459	5.12082
									30.3125	118.029
									42.4292	19.6375
									66.1375	17.7292
									11.2875	75.8458
									34.5042	115.479
									36.0292	140.212
									-1.87917	103.354
									-15.9375	-44.3375
									52.5292	4.92082
									21.7125	106.362
									42.0458	128.062
									52.3375	5.91252
									25.1375	104.137
									55.7875	9.18752
									51.9959	4.87082
									52.2875	-6.49582
									52.5292	8.68752
									48.4042	13.2625
									55.9792	12.2625
									47.8292	-3.67082
									53.2125	5.46252
									36.0958	114.396
									52.0709	5.73752
									61.6375	31.0375
									47.7625	-1.94583
									47.1959	9.12917
									51.9042	5.47917
									23.7625	120.737
									38.6292	-122.029
									63.5125	53.4209
									65.9375	17.8208
									54.4875	-2.36252
									52.0709	6.41252
									25.2708	103.896
									62.2959	33.9958
									39.2958	-76.6458
									-21.4125	-45.1792
									40.5208	21.0125
									24.9208	121.246
									-2.08752	102.787
									52.8875	6.77082
									48.4292	13.1958
									61.8125	36.0042
									-33.4875	151.188
									48.0042	-3.04582
									54.2042	-2.13752
									-33.9625	18.4208
									30.2542	-94.6792
									-25.5958	27.7375
									30.5875	117.871
									-45.3875	-70.2458
									46.3209	14.9792
									52.8625	6.56252
									52.9542	5.70417
									38.6208	-121.962
									31.0625	103.721
									52.7042	4.93752
									-30.2958	115.187
									61.0042	25.6458
									51.7375	5.66252
									63.7209	33.9875
									56.6959	-3.49582
									51.4709	4.57082
									10.0292	-4.37917
									48.3459	117.979
									51.7125	5.77082
									38.5375	-122.046
									47.7708	16.3208
									48.2875	13.1792
									45.4708	23.4875
									40.2958	-96.8458
									52.8042	6.82082
									-31.3958	115.546
									52.1459	7.14582
									20.8042	106.946
									-4.77082	11.9625
									37.6042	-3.82082
									48.2875	13.1292
									46.1125	15.6542
									60.1625	24.9458
									48.3709	-4.37917
									53.0709	6.95417
									60.2459	25.0042
									52.9875	7.01252
									40.1625	-8.41252
									47.7292	-2.80417
									47.5375	5.02082
									47.4792	5.13752
									-25.8708	28.2958
									-41.5709	173.321
									30.7208	-94.1375
									24.9042	121.187
									52.4209	6.20417
									-25.8958	28.2875
									61.8042	34.5958
									42.2458	-99.6542
									51.9542	6.35417
									60.1875	24.9542
									51.0209	10.5125
									-2.11252	102.796
									62.1125	35.2125
									43.7042	112.921
									64.8625	57.6292
									-38.3125	177.163
									-33.6042	151.163
									33.9458	-5.56252
									53.2542	6.06252
									52.1125	6.27082
									20.7792	106.971
									46.0709	19.9958
									8.92917	99.4458
									27.6875	98.2792
									51.6125	5.79582
									-34.3542	18.4875
									51.2125	10.3875
									47.0125	6.52082
									52.3792	6.07917
									30.4708	-94.3541
									45.8209	5.03752
									64.7458	32.1042
									48.3875	-4.16252
									52.7959	6.17082
									39.5792	111.262
									47.9125	-1.74583
									41.7958	107.471
									-30.0375	115.004
									53.2625	5.87082
									10.0958	-4.47082
									60.9875	25.6458
									47.1375	8.59582
									45.3125	8.89582
									63.5375	30.6875
									61.9792	35.7292
									51.7292	4.60417
									48.4125	15.5125
									20.8042	106.929
									52.1125	6.35417
									46.1875	12.8125
									50.3292	8.63752
									61.8709	35.1625
									66.1292	17.7708
									48.5208	-4.17082
									45.6292	9.79582
									51.2709	10.2375
									28.2458	114.512
									60.1542	24.9625
									47.5958	-2.57083
									48.0375	-2.39583
									52.8959	6.94582
									23.4792	103.471
									61.0042	25.4875
									64.7708	-148.296
									52.0292	6.04582
									0.0541741	37.6458
									42.6792	19.1708
									-22.4375	-44.7375
									51.5459	4.76252
									44.7125	37.5958
									-32.6875	115.612
									46.5709	14.4792
									61.4125	31.0708
									-9.07082	-40.3292
									53.2709	6.19582
									47.9625	-4.11252
									-17.7792	-50.9709
									41.4875	-101.837
									44.6042	-0.770826
									-30.1875	115.071
									52.0209	6.01252
									53.1875	6.12917
									53.1709	6.09582
									26.1708	106.062
									22.5708	105.879
									52.9125	6.66252
									61.0042	32.8542
									29.7542	-7.97917
									26.1875	106.054
									64.1708	84.5625
									29.8958	102.004
									48.3292	13.2375
									48.1959	16.1875
									-34.5958	115.912
									65.7958	19.0792
									-4.36252	-69.5958
									-2.07917	102.796
									67.0792	33.1792
									35.6792	-83.4291
									52.2792	6.24582
									75.4625	-89.6708
									40.1875	21.4875
									52.7209	4.87082
									24.9125	121.187
									48.8958	1.96252
									44.5875	37.9708
									-30.1708	115.012
									57.1125	8.97082
									-32.8875	115.679
									38.7708	-77.0541
									45.3958	2.93752
									62.0959	50.4042
									66.7958	34.1875
									-22.6708	-45.6959
									36.3042	140.196
									-1.99583	102.754
									32.2708	-7.97082
									65.8042	18.8542
									52.1375	4.83752
									56.3375	-3.29582
									41.4292	127.421
									-28.9792	25.1125
									48.3542	-1.56252
									51.8792	4.79582
									30.3542	-9.47917
									-21.5125	-44.8875
									51.9125	6.02082
									-25.7958	28.2958
									56.8292	9.94582
									56.0959	13.4208
									-2.17917	103.337
									38.6208	-122.071
									47.7125	-3.22082
									50.7709	-3.91252
									-32.3208	141.454
									42.3792	19.2208
									10.0792	-4.42082
									-5.04582	-42.7875
									61.6875	30.7042
									51.9792	4.69582
									10.0208	-4.40417
									51.4792	4.01252
									30.1208	118.096
									51.5375	5.87917
									-4.40417	-69.9125
									38.5208	-121.821
									39.0958	-94.6041
									61.6792	31.0208
									53.3625	6.57082
									51.9959	5.52082
									-26.0208	153.054
									52.0625	5.93752
									37.6292	-3.82082
									43.8292	4.56252
									51.8792	6.52082
									53.2542	6.85417
									43.7459	4.22082
									75.4625	-89.6291
									37.7375	-8.02917
									26.5208	111.362
									49.4125	0.337522
									-45.6959	167.979
									52.0625	5.99582
									-26.5792	144.621
									52.8875	6.92917
									18.2208	-76.8208
									53.1625	5.52082
									51.5042	5.87917
									30.3625	-94.2458
									35.5625	-83.5458
									46.0042	14.7458
									37.3958	-122.229
									61.0125	25.4958
									47.5625	13.6458
									66.1292	17.7625
									56.2792	9.08752
									26.6542	93.3541
									64.0375	20.5542
									25.1292	121.404
									42.7458	0.712522
									42.6208	110.296
									55.8209	12.3375
									-3.97917	-79.0791
									-26.0292	153.063
									61.0042	25.6542
									42.0125	101.704
									49.9375	4.81252
									26.4042	111.004
									66.1458	17.7292
									18.2375	-76.8541
									48.2375	-4.14582
									64.1958	20.5792
									-3.97917	-79.0875
									-39.3375	176.454
									51.1292	-119.312
									49.4542	0.745826
									51.9125	4.92082
									-25.9042	28.3125
									-25.7958	28.2208
									52.8792	5.72082
									64.8375	57.7625
									28.5792	111.387
									51.4792	4.42917
									31.0542	-6.61252
									50.3375	-118.487
									51.3709	4.93752
									53.3459	13.1958
									61.4125	31.0708
									48.6042	-2.23752
									-23.1125	30.1792
									-23.8875	29.7458
									39.7875	-9.02082
									-20.1125	-43.9542
									52.4459	4.79582
									18.2375	-76.8958
									-33.9542	23.8958
									-2.07917	102.771
									48.3459	13.6375
									52.9209	6.52082
									64.1792	84.5541
									53.1209	6.03752
									-1.62083	37.1625
									-45.9792	169.304
									66.0208	17.7542
									50.2459	8.75417
									35.9708	139.996
									65.9708	17.8125
									46.0459	23.6875
									52.1375	4.81252
									29.5958	102.054
									46.1458	15.6875
									44.4792	38.1458
									45.1125	2.52917
									65.6125	18.5625
									26.3958	111.062
									-34.2958	18.4375
									48.4709	-2.22083
									-35.5875	173.463
									51.9459	5.62082
									54.4125	-2.51252
									-22.0375	-44.9292
									60.2042	25.1458
									22.6708	120.321
									53.4625	12.7542
									47.7375	-2.59583
									50.1542	8.82082
									48.5625	14.3458
									13.7458	-15.6625
									43.5625	3.18752
									-30.1875	115.062
									52.2792	6.42917
									51.3875	5.52082
									41.4708	111.529
									41.4375	-8.51252
									10.0375	-4.33752
									51.3292	5.76252
									52.4709	5.77917
									51.3459	3.59582
									24.0292	120.696
									50.1459	8.69582
									29.7458	-7.96252
									36.5375	120.437
									75.4625	-89.7541
									40.9375	21.1292
									46.9459	8.93752
									30.4708	34.4625
									31.5208	102.412
									42.3875	128.087
									50.9709	3.80417
									31.5542	102.346
									42.9208	19.5708
									56.2459	-2.63752
									51.6042	4.87917
									-30.1792	115.004
									48.0542	-1.97083
									52.9209	6.42082
									38.7042	-8.32082
									-45.3875	-70.2542
									-4.12082	-78.9708
									50.7625	-3.84582
									52.1375	4.71252
									51.6875	5.67917
									-29.4958	141.971
									27.8958	78.0875
									40.9375	21.1042
									52.2959	7.00417
									66.0458	17.7792
									52.6625	4.89582
									53.0959	5.53752
									44.2208	116.504
									52.1292	6.53752
									21.7125	106.371
									26.1625	106.096
									40.8292	-104.721
									53.2792	5.94582
									41.5709	95.2958
									54.9125	37.5792
									29.9292	99.2625
									65.9625	17.8708
									48.0709	-1.32917
									48.1792	-2.19583
									51.7709	-1.33752
									56.4459	-3.68752
									48.1792	-2.62917
									48.4959	-1.57083
									68.6208	-149.613
									61.9542	35.0958
									51.2292	30.5958
									53.0959	6.62917
									48.6542	-4.41252
									-29.4875	25.2458
									-25.7708	28.2042
									48.0292	-2.61252
									43.1458	111.354
									52.1292	6.27917
									61.5959	30.6958
									46.7459	22.6458
									39.0042	-77.2541
									62.4042	35.8708
									-38.4292	176.846
									25.0958	121.587
									42.6125	2.61252
									47.2625	126.379
									44.9875	118.746
									48.0625	-1.75417
									31.4875	-8.65417
									-2.07083	102.796
									48.0792	-1.11252
									51.9792	5.52082
									32.2625	-4.50417
									9.99582	-4.39582
									-26.0208	153.038
									64.2125	20.2542
									52.7542	6.49582
									48.5125	-4.39582
									40.1458	-96.4791
									62.5125	35.2792
									50.9542	-4.29582
									-30.1292	115.104
									-25.7875	28.2042
									42.7458	0.729174
									51.1959	4.57082
									38.9375	-121.937
									52.0625	4.72917
									48.8625	-3.12917
									48.0208	-2.82917
									52.4209	6.23752
									34.5708	-6.32082
									-21.3042	-44.6875
									64.1458	20.4542
									48.1875	16.2125
									48.1375	-3.27082
									-19.8625	47.0292
									62.0542	35.2542
									64.8458	57.7709
									51.8375	5.99582
									46.7292	25.7375
									50.3125	8.61252
									53.2459	6.22082
									48.2959	-3.07082
									0.462522	32.6125
									66.2708	33.5542
									63.5459	53.5625
									48.1625	-2.83752
									51.9542	4.72082
									-34.2708	18.3875
									66.2375	30.5625
									11.8708	75.8791
									46.2292	23.3875
									42.4375	19.4958
									8.92082	99.4625
									41.7208	103.112
									45.2375	8.99582
									12.3375	75.5041
									52.4875	6.15417
									45.0375	22.9458
									-45.3875	-70.2375
									-14.6875	-49.1792
									-1.59583	-47.0042
									51.8625	5.50417
									10.0208	-4.39582
									56.4209	-2.80417
									51.7625	4.60417
									48.5709	-3.32082
									53.2542	5.96252
									46.7708	22.7875
									52.1375	4.82917
									60.1459	17.7958
									65.0708	-138.246
									62.0875	50.4125
									47.5208	5.06252
									34.5292	108.846
									51.5625	3.77082
									52.1959	5.02917
									53.1042	5.82917
									39.8625	98.6542
									55.9709	12.2875
									-42.6792	172.129
									26.4125	111.021
									53.2209	5.47082
									48.4042	-3.73752
									36.0875	117.087
									62.6292	32.7292
									64.3458	20.2292
									-4.39582	-70.0125
									45.8625	14.0542
									28.4708	104.879
									54.4375	-2.38752
									38.1792	-121.229
									26.2125	106.046
									65.9708	14.7375
									32.1042	-1.27083
									46.4792	13.9125
									38.6375	-121.946
									64.3375	19.9208
									52.4209	6.87917
									48.4459	-2.87082
									48.3459	-1.77917
									52.0209	6.02917
									30.2875	-94.6708
									30.5792	-94.6458
									53.6459	22.5875
									52.8209	6.62082
									56.5209	37.6292
									0.929174	101.196
									60.1542	24.9542
									49.2292	5.98752
									56.6459	37.4458
									49.7875	118.537
									21.4375	101.229
									48.3125	-2.64582
									36.2792	140.204
									52.6792	6.70417
									47.9375	-4.32917
									50.8209	4.63752
									46.1209	15.6375
									51.7792	-1.32083
									51.8625	5.61252
									47.7459	15.5292
									52.8375	44.4208
									35.7042	-83.5375
									62.0542	35.2042
									48.3625	-4.59582
									52.2459	6.23752
									42.1625	109.162
									-47.0125	168.204
									60.2292	25.0042
									-24.9708	29.3125
									43.9292	115.704
									38.6458	-121.946
									45.6625	13.9292
									64.2708	34.2458
									48.6125	7.13752
									60.9792	25.6458
									38.7875	-3.15417
									10.0125	-4.42917
									42.8042	2.52917
									30.3208	-94.3708
									68.3292	18.8458
									36.0292	140.113
									52.0209	6.55417
									23.3125	121.462
									10.0708	-4.44582
									48.1042	-3.92082
									52.8625	-6.90417
									43.6458	4.90417
									61.6709	31.0375
									51.9792	5.67917
									13.4458	-15.4708
									42.5875	19.5875
									52.6375	5.72082
									39.0792	-96.5958
									24.3208	101.012
									-33.3125	151.238
									33.8792	-6.85417
									51.9875	5.78752
									25.1458	121.387
									66.1458	17.7292
									-0.229174	35.5792
									78.1791	103.221
									61.8375	34.3958
									57.1709	-7.40417
									48.5375	-3.97082
									53.0959	5.62917
									8.92917	99.4208
									45.2375	22.0625
									-30.0958	115.054
									52.6792	6.86252
									30.3625	117.937
									55.3792	11.5625
									23.4875	120.496
									46.7792	5.88752
									54.1875	9.88752
									61.6459	34.5708
									52.6709	5.17082
									40.1792	-8.42082
									43.9792	114.829
									51.4625	5.90417
									-30.2708	115.046
									40.9625	21.1958
									38.6958	103.871
									47.8459	-3.45417
									22.6542	120.312
									56.4959	9.58752
									-4.42917	-69.9042
									24.8208	121.071
									65.1125	33.0792
									48.5042	-4.61252
									28.6542	111.312
									30.0958	118.046
									48.6792	-3.97917
									42.2625	94.2792
									55.9209	10.1708
									-34.6208	115.896
									-12.5542	-70.0958
									47.7708	-1.73752
									50.2375	8.87082
									47.5875	5.02082
									64.8208	57.7792
									50.2709	8.77082
									53.0042	6.27917
									-37.2625	175.821
									48.4875	-1.78752
									48.1292	16.5792
									50.3125	8.60417
									-22.6542	-45.6292
									51.8125	39.3875
									51.8875	4.88752
									47.4792	5.07082
									-30.2375	115.071
									42.8958	143.079
									41.7958	-6.90417
									26.5792	93.1708
									45.3209	22.9458
									-31.7708	142.262
									30.7208	-94.2208
									38.8708	-77.0458
									51.9209	6.02082

## Sheet: Figure 5b
Fig.5b
Bacteria	Fungi	Protists	Nematodes
0.360648	0.437994	0.505564	0.642148
0.33579	0.410433	0.414107	0.530367
0.346497	0.507683	0.765129	0.740886
0.332477	0.494072	0.432867	0.60007
0.338004	0.4729	0.441873	0.576837
0.357614	0.617489	0.410439	0.687395
0.345143	0.430501	0.459921	0.69111
0.357401	0.40497	0.553248	0.832547
0.342422	0.402311	0.630172	0.547393
0.331891	0.413068	0.449076	0.553957
0.332644	0.432601	0.748158	0.752792
0.335839	0.415014	0.412905	0.943413
0.340102	0.411101	0.511534	0.689646
0.33303	0.444693	0.495869	0.616112
0.324496	0.377233	0.548438	0.725021
0.328948	0.467986	0.490662	0.673127
0.325212	0.468334	0.723395	0.611002
0.331349	0.463397	0.59781	0.90704
0.377546	0.477767	0.678365	0.567557
0.388512	0.421136	0.634981	0.71563
0.382403	0.486996	0.497259	0.565229
0.388301	0.468542	0.567174	0.932658
0.390372	0.442844	0.462444	0.746117
0.384809	0.434448	0.482707	0.500717
0.383876	0.438598	0.646831	0.821683
0.391237	0.445917	0.585663	0.931431
0.379882	0.434878	0.738383	0.577322
0.387546	0.481453	0.486292	0.835038
0.334791	0.379679	0.566694	0.87301
0.337576	0.469809	0.556942	0.582262
0.336181	0.485266	0.57525	0.838846
0.328573	0.398397	0.571944	0.943755
0.331641	0.436684	0.533329	0.741688
0.33827	0.425345	0.505032	0.595161
0.334966	0.444679	0.658175	0.635995
0.331033	0.519564	0.57691	0.823687
0.340113	0.477581	0.756485	0.683968
0.334791	0.463813	0.592631	0.799291
0.333465	0.414966	0.653792	0.822928
0.336251	0.374889	0.667328	0.959096
0.334184	0.519538	0.644422	0.644144
0.332353	0.46838	0.66328	0.600808
0.35762	0.544175	0.523512	0.703841
0.350886	0.463185	0.68958	0.848427
0.357974	0.441979	0.477323	0.641825
0.358542	0.440883	0.495587	0.822803
0.354859	0.52051	0.41629	0.572593
0.359677	0.467033	0.418929	0.537328
0.357301	0.427048	0.538117	0.912176
0.355537	0.461377	0.457239	0.931168
0.356217	0.448927	0.497969	0.699679
0.358083	0.408592	0.444154	0.712595
0.348731	0.423788	0.685525	0.931168
0.361578	0.400543	0.745269	0.920238
0.358884	0.407987	0.715679	0.874291
0.359197	0.430215	0.55636	0.820976
0.35381	0.464529	0.489552	0.591243
0.361185	0.426172	0.413741	0.538937
0.356176	0.421223	0.421711	0.746126
0.357748	0.419253	0.510893	0.620827
0.351663	0.491572	0.479413	0.844764
0.357007	0.453651	0.546083	0.907606
0.353437	0.45101	0.657653	0.875586
0.357422	0.467365	0.421645	0.733807
0.356591	0.429765	0.490291	0.754711
0.358033	0.492426	0.525253	0.880813
0.358129	0.427093	0.491331	0.726098
0.359839	0.420258	0.675641	0.95099
0.354729	0.396601	0.44917	0.578401
0.356944	0.425609	0.722405	0.944719
0.341937	0.503035	0.483844	0.801232
0.354603	0.497929	0.441539	0.571942
0.350204	0.431363	0.717221	0.732682
0.347315	0.39817	0.453272	0.644187
0.346586	0.402923	0.510946	0.957174
0.345887	0.468436	0.46076	0.653818
0.348946	0.401814	0.458368	0.579372
0.349948	0.457342	0.471553	0.655453
0.352859	0.42616	0.682912	0.63196
0.353484	0.474444	0.41994	0.761688
0.347038	0.418985	0.420059	0.688669
0.352592	0.465125	0.455049	0.8799
0.35148	0.455874	0.726492	0.731717
0.351923	0.393039	0.438295	0.850516
0.340397	0.497062	0.513285	0.626675
0.347991	0.415949	0.717221	0.743519
0.349614	0.411647	0.44305	0.668981
0.349379	0.421105	0.413097	0.593182
0.348678	0.387731	0.408466	0.830659
0.351496	0.453955	0.509667	0.531311
0.35417	0.461799	0.475965	0.619111
0.358352	0.461399	0.570139	0.853661
0.35168	0.472312	0.396727	0.596588
0.350512	0.513013	0.413062	0.547997
0.343135	0.547475	0.561903	0.65271
0.35312	0.489371	0.497572	0.605188
0.354817	0.44683	0.748158	0.504657
0.352317	0.428992	0.50824	0.596383
0.344762	0.430326	0.717221	0.698894
0.351712	0.515812	0.443933	0.63019
0.360737	0.487831	0.765742	0.869219
0.334856	0.412787	0.412871	0.631672
0.365993	0.433383	0.532862	0.833547
0.341685	0.642608	0.45382	0.858249
0.336809	0.378171	0.48132	0.584324
0.35235	0.404304	0.417903	0.847936
0.349689	0.485516	0.423598	0.52678
0.356267	0.469644	0.430011	0.534299
0.358712	0.42252	0.434205	0.557232
0.343763	0.427463	0.432168	0.830286
0.342573	0.441204	0.622829	0.77601
0.342442	0.433767	0.459955	0.63451
0.342731	0.48308	0.481143	0.772983
0.341691	0.429695	0.590303	0.683071
0.340867	0.425657	0.41065	0.731808
0.343007	0.467367	0.440419	0.515357
0.33208	0.445235	0.503242	0.821031
0.343905	0.419042	0.592358	0.870066
0.343894	0.394932	0.475469	0.903525
0.342135	0.418194	0.491149	0.518877
0.338001	0.565819	0.471582	0.557144
0.341893	0.402969	0.635608	0.692561
0.348948	0.463794	0.433238	0.806596
0.340484	0.44423	0.521914	0.649561
0.346666	0.473275	0.577891	0.575433
0.345706	0.420252	0.615708	0.739213
0.341063	0.441463	0.494213	0.521918
0.343707	0.463114	0.432392	0.776404
0.341588	0.403618	0.720309	0.931613
0.336674	0.401914	0.468939	0.775627
0.340426	0.428714	0.504603	0.662144
0.33975	0.417631	0.613745	0.907751
0.340588	0.44178	0.522343	0.817906
0.339139	0.478944	0.495716	0.559823
0.340751	0.435457	0.513864	0.545596
0.34189	0.427163	0.500838	0.764727
0.341901	0.391071	0.527955	0.560883
0.347088	0.410515	0.634955	0.549084
0.347491	0.57728	0.590495	0.565293
0.348967	0.388109	0.530673	0.587823
0.351407	0.417766	0.882043	0.581988
0.371615	0.474678	0.892062	0.628686
0.344707	0.407986	0.892062	0.575459
0.348185	0.465164	0.839035	0.615429
0.353759	0.427061	0.892062	0.577859
0.345831	0.474505	0.831047	0.875275
0.355973	0.381955	0.892062	0.650571
0.348867	0.425307	0.831047	0.883847
0.353357	0.42615	0.838787	0.925495
0.34604	0.501722	0.892062	0.570541
0.347078	0.41961	0.892062	0.587008
0.355782	0.404523	0.8852	0.704456
0.354955	0.428674	0.841673	0.661159
0.352413	0.489293	0.521154	0.582276
0.359091	0.455494	0.529742	0.879553
0.362457	0.403874	0.610393	0.623188
0.360879	0.444774	0.624259	0.588691
0.349164	0.400727	0.621486	0.841865
0.348995	0.458528	0.67454	0.632102
0.356343	0.446273	0.693632	0.730283
0.357145	0.402015	0.682541	0.868153
0.344669	0.388137	0.66872	0.882277
0.363328	0.46682	0.519994	0.793103
0.364456	0.461624	0.840474	0.607196
0.363166	0.5884	0.892062	0.954097
0.340211	0.578257	0.87874	0.949919
0.337937	0.565279	0.892062	0.645735
0.349127	0.558015	0.831047	0.526076
0.340965	0.586993	0.841796	0.707926
0.334159	0.589763	0.892062	0.580957
0.34137	0.585396	0.842989	0.869842
0.345074	0.584485	0.892062	0.794027
0.360553	0.587375	0.838512	0.560782
0.345872	0.584367	0.841603	0.554715
0.344517	0.573053	0.606531	0.509138
0.333204	0.571908	0.589891	0.510166
0.339344	0.588154	0.52218	0.5352
0.350346	0.588319	0.550193	0.581001
0.349316	0.584884	0.552058	0.583246
0.336966	0.583036	0.670059	0.59004
0.342931	0.596724	0.544633	0.59669
0.422635	0.595364	0.625448	0.572163
0.357581	0.596474	0.506122	0.56418
0.355146	0.590239	0.509622	0.826859
0.366035	0.583324	0.515562	0.760081
0.378422	0.589386	0.5202	0.881661
0.393216	0.580876	0.548823	0.5578
0.399796	0.590692	0.544688	0.575617
0.354493	0.587471	0.538197	0.912176
0.424714	0.593501	0.836564	0.882866
0.396504	0.585522	0.522326	0.599804
0.416171	0.593835	0.607121	0.739062
0.414272	0.581719	0.577208	0.535434
0.427236	0.580582	0.518836	0.622373
0.427458	0.57157	0.519295	0.569288
0.348171	0.53512	0.515867	0.576571
0.349038	0.562827	0.503857	0.817488
0.326286	0.564627	0.649281	0.547413
0.347011	0.592739	0.543355	0.534107
0.341563	0.591126	0.548814	0.557199
0.340637	0.523749	0.538338	0.747994
0.338813	0.573252	0.515927	0.593341
0.33848	0.581045	0.892062	0.648378
0.34405	0.575436	0.482748	0.522765
0.337927	0.590728	0.645217	0.606492
0.335586	0.561702	0.493689	0.671271
0.34216	0.57255	0.53968	0.714295
0.339636	0.569122	0.495	0.643263
0.33943	0.589116	0.506324	0.707615
0.338569	0.59459	0.526677	0.5825
0.33789	0.550205	0.842008	0.662336
0.337335	0.583261	0.510145	0.599477
0.34227	0.57985	0.576225	0.55958
0.346783	0.586242	0.493133	0.533272
0.341021	0.583967	0.514472	0.587134
0.349847	0.582264	0.544399	0.747523
0.335732	0.583409	0.503547	0.66059
0.340255	0.569031	0.537765	0.641858
0.347258	0.58164	0.519232	0.524753
0.334329	0.58096	0.581548	0.66021
0.341676	0.579932	0.487397	0.585369
0.337353	0.587985	0.491979	0.785047
0.341837	0.574734	0.643607	0.586354
0.351329	0.586767	0.889546	0.539833
0.333765	0.529828	0.642406	0.512095
0.376889	0.571423	0.553906	0.554986
0.353119	0.594449	0.582591	0.505626
0.346308	0.586263	0.494504	0.806858
0.341546	0.587248	0.523566	0.756959
0.343649	0.58564	0.749889	0.563392
0.343804	0.591056	0.545027	0.527985
0.351965	0.583456	0.63867	0.64713
0.356791	0.587436	0.578342	0.636164
0.353175	0.586148	0.710838	0.628307
0.347736	0.586189	0.523444	0.564091
0.341228	0.592757	0.525683	0.535764
0.353295	0.578307	0.689489	0.531929
0.342913	0.582031	0.523491	0.600233
0.354821	0.570405	0.839829	0.661006
0.352784	0.558427	0.831327	0.503259
0.350802	0.583758	0.597831	0.573135
0.347984	0.587323	0.644434	0.638282
0.341958	0.591884	0.507998	0.527165
0.342789	0.585978	0.625912	0.651871
0.347205	0.58713	0.707136	0.563363
0.34545	0.589436	0.573476	0.776992
0.356616	0.573265	0.641992	0.602677
0.342994	0.586734	0.892062	0.518768
0.327979	0.577434	0.830605	0.577674
0.323395	0.573424	0.636294	0.614245
0.325471	0.575717	0.581174	0.67221
0.336251	0.538902	0.531965	0.612852
0.357177	0.587744	0.572377	0.710623
0.337239	0.584672	0.507438	0.699755
0.335929	0.521823	0.692987	0.688961
0.332299	0.584894	0.800723	0.656962
0.334011	0.566332	0.574599	0.786448
0.347706	0.527037	0.504499	0.623045
0.353431	0.554199	0.515049	0.63607
0.32256	0.592425	0.520006	0.610996
0.387336	0.585881	0.58022	0.658637
0.375914	0.561053	0.517707	0.580157
0.361784	0.594461	0.565615	0.705916
0.349134	0.576039	0.517629	0.520778
0.355652	0.595741	0.52446	0.506731
0.354181	0.579401	0.551263	0.623403
0.349349	0.573653	0.58443	0.515777
0.349403	0.551195	0.541436	0.541372
0.34939	0.586366	0.536558	0.575532
0.358421	0.57829	0.504865	0.563876
0.356428	0.593814	0.578675	0.545794
0.34739	0.581239	0.63442	0.573742
0.351094	0.540691	0.537122	0.557798
0.369991	0.595731	0.564672	0.716753
0.358147	0.596664	0.545169	0.533791
0.361232	0.591436	0.508021	0.532502
0.349085	0.580702	0.579308	0.580858
0.346324	0.56617	0.610021	0.807904
0.364541	0.591192	0.572874	0.523832
0.349915	0.587156	0.47454	0.569706
0.350215	0.530803	0.472826	0.508636
0.359906	0.544885	0.510083	0.507883
0.366958	0.555929	0.456034	0.609119
0.360645	0.578832	0.474582	0.599136
0.348038	0.570115	0.531519	0.595611
0.363935	0.546438	0.415043	0.819515
0.357127	0.584355	0.427823	0.638097
0.358798	0.59257	0.421072	0.539091
0.362412	0.556944	0.457146	0.660268
0.352526	0.595801	0.480832	0.830352
0.376325	0.582721	0.541599	0.534924
0.377494	0.547054	0.493611	0.570496
0.376045	0.595814	0.47797	0.772329
0.377582	0.596585	0.420091	0.692713
0.375748	0.590879	0.606513	0.713767
0.378668	0.586154	0.488996	0.576805
0.374808	0.58824		0.665834
0.367483	0.588308		0.556893
0.420387	0.594352		0.594867
0.371241	0.573557		0.697578
0.376334	0.585471		0.647509
0.352672	0.590242		0.600466
0.367871	0.593179		0.544336
0.368986	0.58846		0.578927
0.378575	0.595523		0.592276
0.358186	0.596745		0.675177
0.379577	0.564961		0.562019
0.379306	0.584005		0.589261
0.3792	0.569541		0.546292
0.389389	0.592597		0.561131
0.385609	0.542588		0.520212
0.379595	0.587266		0.580132
0.376583	0.594723		0.534566
0.35641	0.588555		0.535678
0.383715	0.587498		0.551156
0.382599	0.593904		0.587162
0.350131	0.589142		0.674293
0.373749	0.589112		0.601142
0.366938	0.581363		0.640401
0.366116	0.583709		0.555578
0.37247	0.582929		0.687545
0.38006	0.588226		0.594422
0.372621	0.551142		0.5527
0.375883	0.566829		0.669443
0.385204	0.549897		0.551062
0.358458	0.568537		0.53845
0.370469	0.574686		0.603176
0.37385	0.566152		0.527409
0.382314	0.577141		0.708209
0.362665	0.579804		0.69819
0.362729	0.528085		0.557392
0.334131	0.550583		0.574217
0.340189	0.53843		0.531426
0.347888	0.534832		0.564697
0.338078	0.530215		0.579398
0.350494	0.55487		0.596142
0.3354	0.546132		0.697108
0.343964	0.548669		0.580591
0.326649	0.546689		0.526569
0.338509	0.549481		0.571922
0.337684	0.555827		0.566598
0.342897	0.543809		0.528704
0.342681	0.565272		0.623986
0.334781	0.566312		0.716541
0.336287	0.547651		0.502452
0.328621	0.554481		0.735116
0.365914	0.570774		0.57472
0.342926	0.548345		0.515577
0.35336	0.540976		0.584884
0.335813	0.537071		0.55818
0.333236	0.554098		0.690641
0.3307	0.537766		0.544008
0.334325	0.526322		0.689085
0.351052	0.575482		0.525903
0.383539	0.546383		0.523442
0.387881	0.546704		0.627008
0.38915	0.532503		0.638696
0.387491	0.551422		0.540064
0.393473	0.53624		0.619225
0.392496	0.535227		0.511355
0.379433	0.548246		0.550812
0.380541	0.579467		0.513101
0.377779	0.583566		0.622286
0.3926	0.569497		0.577861
0.388552	0.585123		0.578964
0.378926	0.559475		0.584595
0.394162	0.573826		0.517756
0.372011	0.576032		0.524314
0.387474	0.538557		0.573492
0.376022	0.591062		0.658976
0.380806	0.582415		0.646176
0.374314	0.557286		0.516147
0.383625	0.536832		0.647468
0.384493	0.593155		0.634845
0.391471	0.586512		0.580147
0.38402	0.557186		0.538317
0.390169	0.571377		0.585691
0.383615	0.552063		0.670201
0.384379	0.554796		0.57344
0.39261	0.588611		0.660248
0.369954	0.584652		0.658939
0.379876	0.588069		0.580552
0.356839	0.562684		0.63447
0.369071	0.562776		0.756198
0.356796	0.58231		0.57195
0.35432	0.572134		0.597592
0.349198	0.583687		0.591566
0.346635	0.578321		0.616353
0.341835	0.576969		0.571032
0.360518	0.563437		0.560386
0.344826	0.555534		0.552918
0.364763	0.534446		0.520817
0.369426	0.573923		0.556628
0.332173	0.5411		0.561394
0.329178	0.537732		0.638581
0.326988	0.556823		0.701779
0.329695	0.582547		0.631243
0.324532	0.559518		0.700413
0.323155	0.564542		0.532349
0.328747	0.546311		0.559496
0.393393	0.549875		0.557422
0.375552	0.535504		0.598805
0.395762	0.553819		0.633744
0.401922	0.583785		0.668835
0.404463	0.557694		0.577728
0.395942	0.552977		0.517935
0.388765	0.566578		0.621572
0.388083	0.58409		0.620833
0.383199	0.55694		0.576973
0.403965	0.581445		0.515654
0.399929	0.545094		0.598166
0.404795	0.591452		0.541258
0.375991	0.547889		0.768023
0.373345	0.588718		0.556939
0.390423	0.543175		0.522562
0.378199	0.524345		0.721138
0.379837	0.534582		0.807011
0.375376	0.583961		0.579092
0.374435	0.571419		0.535008
0.380519	0.588553		0.668019
0.396753	0.579658		0.728144
0.397223	0.583016		0.680683
0.379898	0.557511		0.596067
0.402078	0.597022		0.762289
0.39018	0.59162		0.608755
0.38419	0.584995		0.546124
0.391941	0.588408		0.70811
0.402708	0.584497		0.609603
0.371745	0.587271		0.551235
0.366786	0.587854		0.656278
0.34517	0.590789		0.797132
0.379012	0.568989		0.590583
0.355462	0.58216		0.523313
0.382849	0.584945		0.598148
0.339692	0.566393		0.601535
0.384729	0.586209		0.528062
0.397398	0.588744		0.549808
0.379533	0.583232		0.538502
0.370071	0.567386		0.549288
0.37245	0.590605		0.699312
0.383441	0.575315		0.605231
0.380627	0.592731		0.548095
0.404337	0.570948		0.663598
0.339971	0.586364		0.58152
0.337145	0.56315		0.57757
0.341481	0.584847		0.585982
0.387539	0.581809		0.694478
0.381549	0.583793		0.586301
0.345606	0.583902		0.627693
0.335338	0.582042		0.611344
0.383354	0.590363		0.609381
0.379036	0.595158		0.555379
0.341804	0.586416		0.755858
0.374967	0.586302		0.546272
0.344998	0.579302		0.565955
0.379918	0.572757		0.643251
0.383929	0.56096		0.588861
0.386593	0.583767		0.751697
0.327493	0.594708		0.652241
0.328278	0.574691		0.549616
0.337497	0.586161		0.536271
0.345666	0.593567		0.599453
0.337969	0.593482		0.567619
0.343284	0.573058		0.672708
0.333616	0.586528		0.591783
0.333591	0.560301		0.602324
0.341374	0.574485		0.552548
0.339488	0.517956		0.510543
0.353936	0.569597		0.603811
0.347431	0.552917		0.625392
0.338553	0.532605		0.501179
0.342357	0.558762		0.612522
0.340262	0.544668		0.519306
0.332366	0.565148		0.58785
0.338028	0.568149		0.519013
0.331317	0.553995		0.564467
0.329354	0.587468		0.647692
0.330823	0.543129		0.567388
0.323231	0.550771		0.624064
0.371661	0.530787		0.523851
0.34836	0.535737		0.586423
0.38787	0.588517		0.524885
0.420549	0.590978		0.568088
0.416561	0.564094		0.519735
0.427674	0.53885		0.530464
0.403098	0.591639		0.52134
0.409768	0.554233		0.552396
0.393446	0.552058		0.65579
0.405192	0.545837		0.848536
0.404909	0.587476		0.589642
0.41606	0.596996		0.675614
0.398217	0.567073		0.635562
0.417967	0.523274		0.537795
0.410447	0.533567		0.719158
0.399217	0.52129		0.553336
0.41506	0.569017		0.553332
0.399439	0.583054		0.7283
0.389935	0.594428		0.622149
0.400665	0.527652		0.732786
0.411941	0.591369		0.548337
0.404958	0.592925		0.600131
0.404594	0.564178		0.596936
0.404596	0.557679		0.603014
0.391259	0.58654		0.532199
0.402139	0.583618		0.652
0.404691	0.591431		0.533481
0.412638	0.597342		0.530607
0.399077	0.530625		0.609748
0.408877	0.588359		0.635792
0.398742	0.565726		0.588344
0.407797	0.591946		0.640004
0.397194	0.591043		0.620189
0.404544	0.587807		0.664823
0.402417	0.592422		0.535135
0.421672	0.587721		0.634028
0.385239	0.594508		0.639833
0.385216	0.594107		0.556111
0.395029	0.59161		0.637632
0.394596	0.576691		0.746651
0.391214	0.575481		0.592458
0.397666	0.590414		0.593829
0.380908	0.579934		0.524606
0.392572	0.584099		0.655935
0.416657	0.593672		0.521785
0.409515	0.593174		0.612044
0.413219	0.595351		0.663367
0.409591	0.592923		0.62793
0.398731	0.590219		0.5312
0.41633	0.594223		0.649133
0.391755	0.582496		0.545691
0.418154	0.596085		0.884645
0.397255	0.585267		0.576263
0.387377	0.584422		0.624677
0.390704	0.593772		0.511538
0.411896	0.551093		0.568662
0.408356	0.567052		0.766948
0.411231	0.54817		0.525186
0.387781	0.587684		0.78234
0.417606	0.540237		0.586035
0.416456	0.574027		0.638564
0.412171	0.575222		0.554437
0.397429	0.551182		0.557883
0.418499	0.586845		0.541623
0.337102	0.578364		0.60514
0.345668	0.569892		0.766716
0.343748	0.533898		0.617772
0.38116	0.565834		0.530086
0.342366	0.577943		0.570903
0.344206	0.522649		0.502988
0.34225	0.581458		0.594815
0.344691	0.572996		0.559906
0.34279	0.586136		0.687495
0.344724	0.591258		0.5772
0.346562	0.581048		0.644184
0.341002	0.521175		0.562844
0.367294	0.525857		0.59252
0.366245	0.573587		0.555359
0.359486	0.572957		0.70593
0.372392	0.571502		0.552866
0.377716	0.576452		0.534792
0.369767	0.575888		0.56992
0.355183	0.572922		0.611491
0.359071	0.580485		0.768762
0.384559	0.523119		0.743281
0.360817	0.545487		0.559476
0.36223	0.575364		0.819709
0.389063	0.588434		0.722659
0.395582	0.564289		0.528708
0.362828	0.567838		0.626059
0.351734	0.586948		0.683981
0.362272	0.588287		0.561507
0.347609	0.515834		0.657091
0.331643	0.546474		0.671239
0.344798	0.524818		0.689918
0.341764	0.523908		0.521146
0.340333	0.585033		0.637081
0.359685	0.575704		0.561118
0.330892	0.57906		0.64829
0.354263	0.56859		0.536243
0.350771	0.585442		0.585019
0.382417	0.581886		0.56143
0.326704	0.556515		0.541501
0.337157	0.553292		0.562168
0.352417	0.594605		0.58336
0.340962	0.591835		0.677126
0.33646	0.594469		0.542204
0.331838	0.572805		0.756203
0.341251	0.568716		0.685297
0.342819	0.574432		0.531105
0.333538	0.557016		0.653229
0.35047	0.574114		0.69619
0.334401	0.564075		0.621031
0.372214	0.547534		0.514255
0.372921	0.565612		0.631064
0.372945	0.58412		0.558044
0.376524	0.534817		0.563891
0.361426	0.587936		0.551155
0.355484	0.588975		0.542391
0.382981	0.565071		0.565838
0.364156	0.542979		0.542922
0.334213	0.564408		0.809662
0.344723	0.589265		0.528546
0.346111	0.591577		0.556194
0.366769	0.585081		0.622797
0.385717	0.544819		0.646253
0.371918	0.595976		0.607541
0.426816	0.585263		0.565354
0.425956	0.59424		0.762237
0.427274	0.579446		0.513252
0.37205	0.592647		0.603398
0.345593	0.552413		0.525723
0.382203	0.5314		0.653964
0.380129	0.536187		0.600578
0.371961	0.582496		0.669056
0.375819	0.535616		0.741701
0.388321	0.546841		0.520654
0.378712	0.53615		0.600011
0.382456	0.561935		0.535463
0.384588	0.590732		0.804054
0.38381	0.568723		0.557108
0.382961	0.533419		0.539648
0.385963	0.578873		0.537094
0.386737	0.587149		0.601152
0.386736	0.56375		0.545982
0.381943	0.586688		0.634855
0.357652	0.567533		0.79275
0.335333	0.592592		0.647126
0.33703	0.590007		0.521772
0.342354	0.520992		0.790259
0.347344	0.576148		0.642813
0.342939	0.522802		0.58264
0.353083	0.590712		0.522678
0.348449	0.565966		0.507068
0.389053	0.567405		0.657499
0.391356	0.571732		0.59146
0.387066	0.519936		0.631217
0.383275	0.586376		0.542262
0.374652	0.58672		0.705253
0.374206	0.577624		0.680075
0.374996	0.595227		0.543484
0.381846	0.523797		0.609941
0.377945	0.587867		0.772668
0.382368	0.530674		0.597673
0.387433	0.579239		0.56965
0.387891	0.556463		0.592343
0.3915	0.566443		0.580587
0.379265	0.53608		0.730863
0.350092	0.568176		0.680797
0.383664	0.562543		0.701166
0.372328	0.564102		0.730029
0.360403	0.589371		0.623866
0.356445	0.584283		0.52782
0.361336	0.586376		0.559709
0.333443	0.589798		0.704497
0.333644	0.587646		0.700065
0.345407	0.57521		0.515449
0.350377	0.581852		0.610599
0.372989	0.58354		0.771289
0.353788	0.53894		0.521471
0.352687	0.558175		0.518531
0.352844	0.57616		0.569275
0.347857	0.541474		0.60062
0.350161	0.593425		0.512546
0.355126	0.57961		0.784622
0.344207	0.587318		0.585027
0.343498	0.592651		0.825452
0.348783	0.540856		0.574705
0.338294	0.543235		0.829991
0.348097	0.565248		0.623105
0.364237	0.566698		0.712817
0.338733	0.581117		0.672847
0.339628	0.575225		0.579031
0.359214	0.588659		0.800878
0.340167	0.587767		0.791237
0.345239	0.584584		0.657337
0.345579	0.58038		0.718704
0.353758	0.573951		0.606391
0.349285	0.593769		0.582422
0.358002	0.552327		0.653008
0.343836	0.587992		0.672468
0.348117	0.545168		0.552642
0.36501	0.545652		0.64925
0.352933	0.587831		0.602001
0.373281	0.539894		0.622443
0.371402	0.582376		0.794395
0.362049	0.583575		0.513876
0.365419	0.593093		0.635563
0.384961	0.584361		0.759422
0.352367	0.586904		0.82144
0.392852	0.568247		0.588277
0.365272	0.586168		0.689629
0.414276	0.568884		0.616881
0.379573	0.595868		0.566164
0.345893	0.587876		0.533135
0.373655	0.585605		0.50407
0.354398	0.589428		0.611893
0.35396	0.557727		0.562268
0.358207	0.588568		0.644488
0.384953	0.590524		0.704291
0.409363	0.595011		0.533045
0.414248	0.585101		0.672717
0.399032	0.53329		0.537763
0.375998	0.588858		0.541119
0.400689	0.586659		0.593749
0.355613	0.592849		0.558513
0.372631	0.587526		0.583726
0.369803	0.576747		0.593641
0.378339	0.592634		0.507248
0.37668	0.576818		0.630754
0.379148	0.586642		0.557823
0.410327	0.570327		0.571277
0.37778	0.588784		0.531567
0.363927	0.591375		0.576795
0.385312	0.586153		0.54838
0.408702	0.581126		0.558455
0.401083	0.575872		0.558778
0.389262	0.579834		0.568534
0.343805	0.57578		0.8803
0.391901	0.582417		0.617877
0.340041	0.574945		0.595732
0.343234	0.573807		0.612684
0.345502	0.581363		0.617591
0.354061	0.569353		0.522305
0.332844	0.535629		0.507038
0.356315	0.550224		0.538108
0.33848	0.581496		0.654859
0.333312	0.548275		0.555568
0.355235	0.577766		0.621863
0.346399	0.584238		0.538595
0.34206	0.586446		0.579022
0.334564	0.54001		0.610963
0.342776	0.577031		0.555351
0.398622	0.588935		0.550378
0.359994	0.592907		0.707365
0.412341	0.582464		0.565269
0.411703	0.578995		0.669597
0.403687	0.589092		0.638043
0.339313	0.580175		0.501911
0.423609	0.5707		0.616025
0.412067	0.576232		0.554246
0.386724	0.551689		0.519331
0.3825	0.555711		0.657587
0.353743	0.559767		0.604636
0.357209	0.568688		0.592362
0.356944	0.570264		0.507576
0.382476	0.576001		0.616013
0.356237	0.565392		0.584947
0.385276	0.583999		0.566957
0.383329	0.594717		0.5921
0.388313	0.529086		0.629441
0.385413	0.581514		0.654918
0.386981	0.541174		0.515946
0.381133	0.573365		0.527377
0.381325	0.595865		0.647369
0.388728	0.592695		0.573412
0.386706	0.588713		0.671493
0.386412	0.537859		0.543203
0.381708	0.579217		0.572474
0.357952	0.561899		0.549736
0.356721	0.590454		0.709292
0.385642	0.585518		0.651753
0.386983	0.597378		0.557692
0.382724	0.582743		0.603379
0.383178	0.58325		0.542269
0.385163	0.593117		0.53676
0.391294	0.595599		0.587065
0.382219	0.582311		0.601833
0.387995	0.597211		0.624674
0.386753	0.583657		0.533694
0.4037	0.596893		0.557244
0.397346	0.572267		0.517082
0.410064	0.593492		0.550854
0.387183	0.593121		0.601635
0.39875	0.59063		0.504066
0.348079	0.593609		0.590553
0.36342	0.59229		0.636489
0.389921	0.58455		0.542522
0.394802	0.58793		0.569766
0.415994	0.595523		0.593205
0.387508	0.591422		0.577639
0.383402	0.591653		0.542281
0.353872	0.593823		0.510545
0.389874	0.589063		0.583559
0.380901	0.591522		0.571825
0.357651	0.587995		0.57937
0.390117	0.588991		0.710121
0.38278	0.589086		0.870376
0.392544	0.592517		0.574494
0.38314	0.592246		0.669781
0.38975	0.595573		0.530947
0.38587	0.594641		0.643745
0.391218	0.59132		0.550068
0.397044	0.593937		0.606832
0.395236	0.594549		0.534206
0.35483	0.574275		0.614945
0.381162	0.594508		0.684084
0.398432	0.59426		0.746259
0.384621	0.595194		0.568201
0.394737	0.581395		0.629883
0.408732	0.595286		0.537875
0.389351	0.58344		0.682786
0.391558	0.565524		0.582827
0.39108	0.578784		0.524423
0.392222	0.580984		0.609265
0.385563	0.570163		0.609675
0.382963	0.591712		0.755524
0.392144	0.567879		0.735304
0.366655	0.569785		0.59177
0.370585	0.582164		0.825173
0.367387	0.586777		0.527144
0.385083	0.561449		0.526522
0.38405	0.564076		0.603222
0.398952	0.572475		0.586065
0.389622	0.576863		0.517117
0.396562	0.559533		0.620072
0.388845	0.540351		0.501201
0.393352	0.587293		0.659941
0.390138	0.578039		0.61185
0.403003	0.572449		0.545244
0.379594	0.570459		0.58561
0.391225	0.585994		0.524347
0.388711	0.573994		0.522281
0.383679	0.53582		0.577351
0.387913	0.559145		0.643525
0.38139	0.569731		0.566235
0.41367	0.582624		0.517427
0.389045	0.557338		0.519616
0.365929	0.593374		0.591612
0.36396	0.569642		0.537874
0.370673	0.581503		0.578536
0.372858	0.566994		0.534726
0.377097	0.592218		0.689719
0.380255	0.546917		0.558707
0.372113	0.568683		0.595704
0.37354	0.540634		0.656692
0.360032	0.547966		0.572681
0.374902	0.581685		0.562723
0.371955	0.537375		0.565369
0.405175	0.54236		0.62906
0.374454	0.533794		0.599683
0.369367	0.51513		0.57794
0.364541	0.579971		0.509876
0.368232	0.585804		0.542516
0.386592	0.592523		0.816407
0.361427	0.55418		0.567694
0.369767	0.584835		0.609908
0.355874	0.573161		0.53885
0.378172	0.562945		0.717168
0.376736	0.578942		0.767452
0.3605	0.575278		0.595533
0.392634	0.58858		0.637624
0.36586	0.567099		0.678869
0.370459	0.544911		0.603998
0.360425	0.535508		0.617005
0.374018	0.57242		0.56696
0.371666	0.572693		0.608277
0.352768	0.586859		0.568122
0.356838	0.573924		0.535611
0.359107	0.567971		0.59273
0.371742	0.584138		0.535023
0.372836	0.593288		0.649581
0.37589	0.566411		0.533759
0.371034	0.580229		0.607766
0.365279	0.563505		0.526606
0.36754	0.563442		0.64803
0.37191	0.591366		0.522573
0.378726	0.521374		0.602648
0.352707	0.58448		0.757636
0.323895	0.583815		0.525085
0.342739	0.576149		0.650699
0.373767	0.586741		0.536161
0.374233	0.590145		0.52647
0.370171	0.578196		0.60438
0.370414	0.571387		0.614148
0.371323	0.57075		0.509162
0.366766	0.54725		0.554466
0.367854	0.541592		0.701924
0.364748	0.554419		0.585244
0.360254	0.571857		0.549224
0.372463	0.530932		0.541264
0.367003	0.553455		0.623024
0.368192	0.54475		0.634302
0.375957	0.553719		0.65025
0.368953	0.574666		0.682883
0.327397	0.540158		0.548448
0.378975	0.525958		0.704305
0.376508	0.54584		0.603933
0.371415	0.544731		0.556594
0.414937	0.557101		0.598891
0.420201	0.552332		0.531555
0.418618	0.54783		0.718861
0.414518	0.522805		0.63452
0.378334	0.53761		0.546683
0.368994	0.581629		0.605737
0.368494	0.540683		0.647479
0.362319	0.541226		0.629364
0.415816	0.544481		0.702886
0.415227	0.530665		0.626838
0.371602	0.548649		0.551543
0.417546	0.542565		0.700551
0.407664	0.558887		0.750363
0.409617	0.516439		0.555972
0.37671	0.52538		0.540658
0.376448	0.537761		0.545569
0.378824	0.529644		0.506155
0.374185	0.540261		0.738119
0.374487	0.550442		0.534138
0.425986	0.5369		0.578027
0.370712	0.550054		0.58599
0.364702	0.534148		0.531598
0.375674	0.587497		0.756676
0.377752	0.586714		0.577817
0.367452	0.592861		0.542745
0.391853	0.578346		0.588842
0.370868	0.592316		0.521895
0.377196	0.591669		0.524722
0.380634	0.591504		0.752632
0.373606	0.592593		0.562892
0.373616	0.590352		0.721082
0.378043	0.5734		0.587568
0.393201	0.595793		0.573096
0.395674	0.59251		0.679238
0.42604	0.595268		0.604224
0.339033	0.542791		0.553393
0.329678	0.594818		0.641657
0.336668	0.535684		0.697642
0.332681	0.574543		0.572852
0.331662	0.577883		0.584654
0.336405	0.57432		0.519256
0.334859	0.569821		0.78436
0.343361	0.549931		0.555109
0.337787	0.571248		0.782988
0.332481	0.571591		0.520471
0.334682	0.567958		0.547781
0.337177	0.5882		0.630042
0.327747	0.542301		0.620275
0.339236	0.574553		0.793432
0.332814	0.563327		0.580615
0.335971	0.552608		0.719608
0.334313	0.54595		0.530633
0.341775	0.551145		0.513909
0.327669	0.560621		0.66104
0.323802	0.572765		0.526318
0.332067	0.54336		0.602763
0.337924	0.544378		0.624785
0.326991	0.546732		0.530588
0.332191	0.564391		0.609896
0.341753	0.535882		0.733308
0.342874	0.536105		0.527145
0.334853	0.592746		0.57137
0.332958	0.528537		0.706104
0.333149	0.582955		0.757086
0.335066	0.587903		0.538269
0.337813	0.561543		0.694457
	0.574		0.516726
	0.549786		0.607345
	0.576923		0.619303
	0.581458		0.536081
	0.571553		0.543522
	0.563771		0.606359
	0.543425		0.727925
	0.555352		0.521548
	0.585318		0.582203
	0.56987		0.805419
	0.546834		0.536653
	0.5806		0.554508
	0.563861		0.54645
	0.581591		0.554439
	0.583733		0.851874
	0.581168		0.577213
	0.576767		0.555376
	0.580712		0.514352
	0.577527		0.533107
	0.581156		0.732313
	0.557842		0.576467
	0.580514		0.613131
	0.524598		0.549164
	0.527077		0.634901
	0.588837		0.544659
	0.582455		0.610507
	0.578139		0.501181
	0.585774		0.585733
	0.574412		0.504765
	0.581028		0.5516
	0.590253		0.504241
	0.587128		0.521763
	0.583732		0.578411
	0.580217		0.523512
	0.58286		0.541636
	0.5884		0.555733
	0.596966		0.59406
	0.591607		0.592887
	0.589629		0.500261
	0.58515		0.75233
	0.587891		0.766467
	0.589786		0.53137
	0.574654		0.61119
	0.572371		0.677437
	0.577177		0.559263
			0.655715
			0.605335
			0.533744
			0.558154
			0.532344
			0.63364
			0.533914
			0.584605
			0.573912
			0.701815
			0.511387
			0.720326
			0.542101
			0.61301
			0.521657
			0.507451
			0.67825
			0.52405
			0.641704
			0.620735
			0.512263
			0.714838
			0.524966
			0.543479
			0.695656
			0.665839
			0.690129
			0.561162
			0.528647
			0.498508
			0.602124
			0.676796
			0.723186
			0.605527
			0.533054
			0.616144
			0.521527
			0.617999
			0.507909
			0.594294
			0.519106
			0.548238
			0.69507
			0.547916
			0.606695
			0.519315
			0.514334
			0.564132
			0.52642
			0.626145
			0.556045
			0.521725
			0.510872
			0.570795
			0.556332
			0.701902
			0.618706
			0.575413
			0.654754
			0.554863
			0.806103
			0.57802
			0.565696
			0.710726
			0.551619
			0.549285
			0.753297
			0.548608
			0.522642
			0.502937
			0.680669
			0.623785
			0.581037
			0.691067
			0.557595
			0.630996
			0.689763
			0.555498
			0.586202
			0.703179
			0.518549
			0.588858
			0.545582
			0.549224
			0.659273
			0.544328
			0.650746
			0.510666
			0.602394
			0.510015
			0.542457
			0.524221
			0.539434
			0.585054
			0.687404
			0.561846
			0.788827
			0.560846
			0.55807
			0.77325
			0.511575
			0.544487
			0.57725
			0.760934
			0.558414
			0.510316
			0.692739
			0.530839
			0.601959
			0.560758
			0.539607
			0.635305
			0.593736
			0.528377
			0.548888
			0.730877
			0.566683
			0.734617
			0.557477
			0.511528
			0.623175
			0.534941
			0.499613
			0.647045
			0.668822
			0.552836
			0.602664
			0.62471
			0.518959
			0.55029
			0.632345
			0.591002
			0.611153
			0.533371
			0.562972
			0.541885
			0.601264
			0.585986
			0.534142
			0.563679
			0.57412
			0.783179
			0.529014
			0.58134
			0.52386
			0.51474
			0.509108
			0.521659
			0.727948
			0.838527
			0.571676
			0.576601
			0.53176
			0.825905
			0.582131
			0.748687
			0.530719
			0.687559
			0.563661
			0.677102
			0.617645
			0.546427
			0.534692
			0.700968
			0.582922
			0.595977
			0.613569
			0.539648
			0.548777
			0.903776
			0.752196
			0.65766
			0.796756
			0.783516
			0.557247
			0.551494
			0.640304
			0.667874
			0.533162
			0.509128
			0.582625
			0.551611
			0.566964
			0.577314
			0.668102
			0.524032
			0.695192
			0.725286
			0.509519
			0.551917
			0.56681
			0.549344
			0.671453
			0.673617
			0.545241
			0.534836
			0.601511
			0.54248
			0.527024
			0.503632
			0.552584
			0.565727
			0.704979
			0.840268
			0.585482
			0.570903
			0.609867
			0.602231
			0.680644
			0.527805
			0.614981
			0.596822
			0.546684
			0.681436
			0.523055
			0.533475
			0.687605
			0.584965
			0.54594
			0.693319
			0.531501
			0.554206
			0.52834
			0.527539
			0.684249
			0.715161
			0.51804
			0.562537
			0.5004
			0.527187
			0.551929
			0.568564
			0.665285
			0.67824
			0.528399
			0.611488
			0.617087
			0.506107
			0.555508
			0.569117
			0.505082
			0.546328
			0.545573
			0.577204
			0.628922
			0.563067
			0.502184
			0.546082
			0.681134
			0.607263
			0.70287
			0.578831
			0.652187
			0.516445
			0.584577
			0.5245
			0.617109
			0.580159
			0.647934
			0.647584
			0.674976
			0.599368
			0.534299
			0.560236
			0.565529
			0.57677
			0.560749
			0.587339
			0.566686
			0.599455
			0.529262
			0.578009
			0.640199
			0.622294
			0.525881
			0.518219
			0.691901
			0.544776
			0.651843
			0.671136
			0.639372
			0.53312
			0.572605
			0.586626
			0.563754
			0.504342
			0.597651
			0.656621
			0.591099
			0.575296
			0.503884
			0.565407
			0.592168
			0.587823
			0.499339
			0.564461
			0.69275
			0.541296
			0.821631
			0.517163
			0.574883
			0.50719
			0.58669
			0.507444
			0.504018
			0.662468
			0.650198
			0.506511
			0.50854
			0.603565
			0.577588
			0.55021
			0.582604
			0.584139
			0.798888
			0.55007
			0.694326
			0.557644
			0.592527
			0.638331
			0.570587
			0.586127
			0.726145
			0.533183
			0.513578
			0.561079
			0.765045
			0.550607
			0.608695
			0.587947
			0.645143
			0.53128
			0.61427
			0.645904
			0.535163
			0.568988
			0.715948
			0.579119
			0.558847
			0.496565
			0.521197
			0.872441
			0.572235
			0.722126
			0.694409
			0.534775
			0.6374
			0.722483
			0.550742
			0.543509
			0.603912
			0.541087
			0.634916
			0.562156
			0.598818
			0.644903
			0.523332
			0.528342
			0.624716
			0.506943
			0.645453
			0.586661
			0.639465
			0.650778
			0.564939
			0.636876
			0.721921
			0.668682
			0.618509
			0.587549
			0.591427
			0.502754
			0.613008
			0.511228
			0.806574
			0.64937
			0.611998
			0.611764
			0.569612
			0.72986
			0.571801
			0.610561
			0.534653
			0.526097
			0.682425
			0.534647
			0.65583
			0.51476
			0.56741
			0.60127
			0.628427
			0.585899
			0.596642
			0.723958
			0.692957
			0.537635
			0.595762
			0.690613
			0.655773
			0.655701
			0.616941
			0.561435
			0.613183
			0.614254
			0.588108
			0.781719
			0.568888
			0.585276
			0.60702
			0.747026
			0.570081
			0.795854
			0.60772
			0.515855
			0.614269
			0.765711
			0.624171
			0.563483
			0.569996
			0.727537
			0.544925
			0.559722
			0.533854
			0.684442
			0.543702
			0.609959
			0.766727
			0.856423
			0.555867
			0.586167
			0.550699
			0.594783
			0.676482
			0.540905
			0.536843
			0.703979
			0.546875
			0.666688
			0.513267
			0.604606
			0.621073
			0.568733
			0.575832
			0.614272
			0.579567
			0.571561
			0.551318
			0.546202
			0.522897
			0.616416
			0.637952
			0.666095
			0.536848
			0.543643
			0.530887
			0.624475
			0.56984
			0.666729
			0.958904
			0.613626
			0.565274
			0.569897
			0.631379
			0.640969
			0.721229
			0.556665
			0.671497
			0.533787
			0.701543
			0.536283
			0.569563
			0.735705
			0.584835
			0.517992
			0.512704
			0.707292
			0.728832
			0.522679
			0.528322
			0.679714
			0.682727
			0.546796
			0.70823
			0.59535
			0.538473
			0.566257
			0.7563
			0.673604
			0.606416
			0.560302
			0.520252
			0.700033
			0.670201
			0.656585
			0.63536
			0.524633
			0.556216
			0.550801
			0.534555
			0.703093
			0.582832
			0.572403
			0.519518
			0.566672
			0.606329
			0.564638
			0.608079
			0.628742
			0.544768
			0.773796
			0.52157
			0.856847
			0.617294
			0.722
			0.617638
			0.545982
			0.504431
			0.562355
			0.722309
			0.587996
			0.589405
			0.552029
			0.559801
			0.791314
			0.793465
			0.674644
			0.700853
			0.639259
			0.525488
			0.642952
			0.535874
			0.512657
			0.650727
			0.528522
			0.718165
			0.658464
			0.61526
			0.710871
			0.562937
			0.655515
			0.727851
			0.624407
			0.631007
			0.827284
			0.628284
			0.624049
			0.60542
			0.689206
			0.571922
			0.83154
			0.905843
			0.749553
			0.552163
			0.718761
			0.560081
			0.696339
			0.661526
			0.918951
			0.822719
			0.711436
			0.824665
			0.677024
			0.569946
			0.661105
			0.646321
			0.568955
			0.769363
			0.560003
			0.555854
			0.629888
			0.582893
			0.586215
			0.542386
			0.679931
			0.844016
			0.644141
			0.740148
			0.661712
			0.636868
			0.900993
			0.741208
			0.666952
			0.553078
			0.516576
			0.8231
			0.533624
			0.521253
			0.671857
			0.529584
			0.534273
			0.666002
			0.549728
			0.548954
			0.819527
			0.710773
			0.694521
			0.60893
			0.554868
			0.791905
			0.614767
			0.568065
			0.673858
			0.561315
			0.538721
			0.509942
			0.918648
			0.638921
			0.598897
			0.585084
			0.613911
			0.783596
			0.596489
			0.561039
			0.694023
			0.579563
			0.542843
			0.552474
			0.560129
			0.574711
			0.636602
			0.591165
			0.516085
			0.542745
			0.620041
			0.680191
			0.661237
			0.63415
			0.646653
			0.497169
			0.750504
			0.677955
			0.619397
			0.703277
			0.729056
			0.897179
			0.916767
			0.617876
			0.588084
			0.652919
			0.642384
			0.591547
			0.868987
			0.59729
			0.525018
			0.699701
			0.585538
			0.51779
			0.549739
			0.627065
			0.730923
			0.611781
			0.61324
			0.612328
			0.852888
			0.65528
			0.748045
			0.599747
			0.652624
			0.639627
			0.59201
			0.672023
			0.772833
			0.573659
			0.525942
			0.536128
			0.686914
			0.6266
			0.644186
			0.610413
			0.707664
			0.636952
			0.638392
			0.589184
			0.541744
			0.664752
			0.801556
			0.516785
			0.670785
			0.506077
			0.564062
			0.682755
			0.559378
			0.664126
			0.548703
			0.557643
			0.611733
			0.641694
			0.639963
			0.572716
			0.649624
			0.695148
			0.669076
			0.676085
			0.761996
			0.617835
			0.924257
			0.551663
			0.723876
			0.727217
			0.849795
			0.613269
			0.625422
			0.589418
			0.647644
			0.547233
			0.823385
			0.644646
			0.642204
			0.660274
			0.65706
			0.842315
			0.843133
			0.624214
			0.59478
			0.60734
			0.643316
			0.66597
			0.600345
			0.637959
			0.661708
			0.623357
			0.566423
			0.628502
			0.531642
			0.51716
			0.567583
			0.934348
			0.714614
			0.631944
			0.647264
			0.556056
			0.946738
			0.757379
			0.597371
			0.768861
			0.582963
			0.841844
			0.602414
			0.620312
			0.730843
			0.828058
			0.836657
			0.592508
			0.709659
			0.55941
			0.587382
			0.69139
			0.654356
			0.642508
			0.583763
			0.75256
			0.632997
			0.585097
			0.610599
			0.626648
			0.786559
			0.664439
			0.689771
			0.675535
			0.879339
			0.560294
			0.738869
			0.640572
			0.580983
			0.723842
			0.670189
			0.711313
			0.874274
			0.798912
			0.641439
			0.940693
			0.9547
			0.840011
			0.858962
			0.761166
			0.800197
			0.579225
			0.605462
			0.606322
			0.949238
			0.690743
			0.688757
			0.645183
			0.812275
			0.879661
			0.943415
			0.819059
			0.574038
			0.827237
			0.734036
			0.847545
			0.804326
			0.763043
			0.851982
			0.879774
			0.732865
			0.910311
			0.589022
			0.70575
			0.613393
			0.888824
			0.641337
			0.856677
			0.705534
			0.948632
			0.908774
			0.912546
			0.770181
			0.782338
			0.662101
			0.92181
			0.893138
			0.680598
			0.915851
			0.880654
			0.892095
			0.847945
			0.779437
			0.902198
			0.86863
			0.87894
			0.924526
			0.820283
			0.672795
			0.56193
			0.871354
			0.614587
			0.544154
			0.705308
			0.51781
			0.60127
			0.578105
			0.610316
			0.529856
			0.7019
			0.621059
			0.560611
			0.511576
			0.69905
			0.602327
			0.510459
			0.633234
			0.659611
			0.742093
			0.680065
			0.513865
			0.535474
			0.588518

## Sheet: Figure 5c
Ecosystem	Bacteria
Temperate coniferous forest	0.360648	0.33579	0.346497	0.332477	0.338004	0.357614	0.345143	0.357401	0.342422	0.331891	0.332644	0.335839	0.340102	0.33303	0.324496	0.328948	0.325212	0.331349	0.362828	0.351734	0.362272	0.347609
Tropical moist broadleaf forest	0.382203	0.380129	0.371961	0.375819	0.388321	0.378712	0.382456	0.384588	0.38381	0.382961	0.385963	0.386737	0.386736	0.381943	0.357652	0.335333	0.33703	0.342354	0.347344	0.342939	0.353083	0.348449	0.389053	0.391356	0.387066	0.383275	0.374652	0.374206	0.374996	0.381846	0.377945	0.382368	0.387433	0.387891	0.3915	0.379265	0.350092	0.383664	0.372328	0.360403	0.356445	0.361336	0.333443	0.333644	0.345407	0.350377	0.372989	0.353788	0.352687
Montane grassland	0.371745	0.366786	0.34517	0.379012	0.355462	0.382849	0.339692	0.384729	0.397398	0.379533	0.370071	0.37245	0.383441	0.380627	0.404337	0.339971	0.337145	0.341481	0.387539	0.381549	0.345606	0.335338	0.383354	0.379036	0.341804	0.374967	0.344998	0.379918	0.383929	0.386593
Temperate grassland	0.331643	0.344798	0.341764	0.340333	0.359685	0.330892	0.354263	0.350771	0.382417	0.326704	0.337157	0.352417	0.340962	0.33646	0.331838	0.341251	0.342819	0.333538	0.35047	0.334401	0.372214	0.372921	0.372945	0.376524
Desert	0.376325	0.377494	0.376045	0.377582	0.375748	0.378668	0.374808	0.367483	0.420387	0.38787	0.420549	0.416561	0.427674	0.403098	0.409768	0.393446	0.405192	0.404909	0.41606	0.398217	0.417967	0.410447	0.399217	0.41506	0.399439	0.389935	0.400665	0.411941	0.404958	0.404594	0.404596	0.391259	0.402139	0.404691	0.412638	0.399077	0.408877	0.398742	0.407797	0.397194	0.404544	0.402417	0.421672	0.385239	0.385216	0.395029	0.394596	0.391214	0.397666
Tundra	0.363927	0.385312	0.408702	0.401083	0.389262	0.343805	0.391901	0.340041	0.343234	0.345502	0.354061	0.332844	0.356315	0.33848	0.333312	0.355235	0.346399	0.34206	0.334564	0.342776	0.398622	0.359994	0.412341	0.411703	0.403687	0.339313	0.423609	0.412067	0.386724	0.3825	0.353743	0.357209	0.356944	0.382476	0.356237	0.385276	0.383329	0.388313	0.385413	0.386981	0.381133	0.381325	0.388728	0.386706	0.386412	0.381708	0.357952	0.356721	0.385642
Tropical shrubland	0.373281	0.371402	0.362049	0.365419	0.384961	0.352367	0.392852	0.365272	0.414276	0.379573	0.345893	0.373655	0.354398	0.35396	0.358207	0.384953	0.409363	0.414248	0.399032	0.375998	0.400689	0.355613	0.372631	0.369803	0.378339	0.37668	0.379148	0.410327	0.37778
Cropland	0.377546	0.388512	0.382403	0.388301	0.390372	0.384809	0.383876	0.391237	0.379882	0.387546	0.334791	0.337576	0.336181	0.328573	0.331641	0.33827	0.334966	0.331033	0.340113	0.334791	0.333465	0.336251	0.334184	0.332353	0.35762	0.350886	0.357974	0.358542	0.354859	0.359677	0.357301	0.355537	0.356217	0.358083	0.348731	0.361578	0.358884	0.359197	0.35381	0.361185	0.356176	0.357748	0.351663	0.357007	0.353437	0.357422	0.356591	0.358033	0.358129
Moss
[truncated: 345 more columns]

## Sheet: Figure 5d
Elusimicrobia	TM6	Alphaproteobacteria	Acidobacteria	Deltaproteobacteria	Bacteroidetes	Gemmatimonadetes	Verrucomicrobia	Chlorobi	Armatimonadetes	Planctomycetes	Chloroflexi	Euryarchaeota	Firmicutes	Cyanobacteria	Actinobacteria	Gammaproteobacteria	Betaproteobacteria	Nitrospirae	Chytridiomycota	Glissomonadida	Myxogastria	Basidiomycota	Leotiomycetes	Cercomonadidae	Microspora	Eurotiomycetes	Sordariomycetes	Tubulinea	Imbricatea	Discosea	Dothideomycetes	Glomeromycetes	Bacterivores	Fungivores	Herbivore	Omnivores	Predators
0.151211	0.069937	0.383036	0.495741	0.414149	0.406976	0.4216	0.54259	0.280767	0.175645	0.198983	0.322538	0.436173	0.52978	0.416646	0.397378	0.49694	0.515854	0.514769	0.147037	0.259741	0.535012	0.617749	0.455262	0.362378	0.356042	0.477143	0.388201	0.41615	0.433128	0.640271	0.46255	0.5884	0.963364	0.967018	0.980034	0.961513	0.94584
0.11034	0.080708	0.349355	0.462948	0.362886	0.389698	0.370988	0.526629	0.274971	0.187508	0.178483	0.292523	0.448251	0.480549	0.398681	0.373577	0.473365	0.440604	0.511125	0.187264	0.364024	0.505564	0.529018	0.387879	0.386336	0.386917	0.568763	0.551795	0.552973	0.464724	0.504603	0.486868	0.578257	0.9608	0.967018	0.980034	0.961513	0.94584
0.127976	0.059882	0.381179	0.486534	0.381193	0.402036	0.407967	0.527041	0.294045	0.177773	0.184189	0.324424	0.44005	0.48844	0.419088	0.382302	0.485201	0.505745	0.50323	0.172497	0.235897	0.414107	0.560252	0.3829	0.235913	0.375546	0.595461	0.447961	0.312454	0.326605	0.613745	0.566936	0.565279	0.951473	0.967018	0.980034	0.961513	0.94584
0.12587	0.077368	0.351676	0.4645	0.367224	0.374154	0.369667	0.501575	0.257527	0.161848	0.182034	0.281452	0.386158	0.480539	0.419088	0.372727	0.48715	0.43983	0.501632	0.127835	0.231788	0.765129	0.528151	0.333081	0.273119	0.371082	0.664018	0.301737	0.388833	0.340854	0.522343	0.470855	0.558015	0.94286	0.967018	0.980034	0.961513	0.94584
0.125163	0.093296	0.35944	0.465544	0.370781	0.38142	0.366167	0.519868	0.281459	0.16156	0.190679	0.301624	0.443713	0.511742	0.38435	0.37593	0.484869	0.442554	0.507971	0.14646	0.19535	0.432867	0.558152	0.374819	0.195705	0.390084	0.580898	0.305706	0.318129	0.331659	0.495716	0.48245	0.586993	0.936001	0.967018	0.980034	0.961513	0.94584
0.11967	0.104128	0.3784	0.494646	0.411417	0.416447	0.424026	0.551631	0.288643	0.167455	0.215702	0.322361	0.436784	0.526765	0.378944	0.391309	0.49348	0.523401	0.519888	0.205825	0.220984	0.441873	0.599355	0.686891	0.301964	0.392348	0.751984	0.718067	0.349818	0.360084	0.513864	0.62324	0.589763	0.927218	0.967018	0.980034	0.961513	0.94584
0.112049	0.060009	0.379774	0.478997	0.392407	0.393761	0.39497	0.535522	0.301959	0.165204	0.189079	0.320606	0.430588	0.526479	0.384702	0.381401	0.486913	0.474367	0.494569	0.158398	0.289142	0.410439	0.644409	0.434549	0.365562	0.376504	0.533719	0.372652	0.544515	0.429537	0.500838	0.450163	0.585396	0.927218	0.967018	0.980034	0.961513	0.94584
0.125061	0.082504	0.377731	0.496595	0.413299	0.410527	0.419425	0.547905	0.286067	0.161083	0.202969	0.331268	0.438693	0.530104	0.416113	0.396547	0.488796	0.521902	0.521533	0.139601	0.294715	0.459921	0.609902	0.30686	0.37219	0.391789	0.513092	0.371994	0.505018	0.437382	0.527955	0.520409	0.584485	0.927218	0.967018	0.980034	0.961513	0.94584
0.156314	0.086746	0.360101	0.467202	0.370696	0.382051	0.371723	0.526395	0.284229	0.154349	0.192927	0.29448	0.439075	0.51891	0.410014	0.385251	0.491698	0.444881	0.493176	0.178042	0.209078	0.553248	0.598707	0.419778	0.244763	0.341468	0.527564	0.285628	0.394528	0.293148	0.634955	0.483677	0.587375	0.927218	0.967018	0.980034	0.961513	0.94584
0.113987	0.084422	0.347936	0.455231	0.348296	0.37736	0.361444	0.496761	0.263777	0.178547	0.16932	0.288651	0.435568	0.501984	0.415182	0.368375	0.470289	0.437109	0.499865	0.128012	0.36645	0.630172	0.494929	0.410033	0.295378	0.386239	0.664313	0.395368	0.659711	0.432431	0.590495	0.492299	0.584367	0.927218	0.967018	0.980034	0.961513	0.94584
0.107765	0.073803	0.352531	0.454677	0.357502	0.381966	0.37002	0.492642	0.263508	0.174299	0.181042	0.287568	0.422494	0.518843	0.403145	0.36132	0.479078	0.446064	0.511099	0.118627	0.224424	0.449076	0.428901	0.65886	0.279832	0.36326	0.44891	0.506763	0.39542	0.363451	0.530673	0.558238	0.573053	0.924301	0.967018	0.980034	0.961513	0.94584
0.12083	0.148552	0.347287	0.473964	0.342846	0.399215	0.406061	0.513891	0.318088	0.144695	0.139903	0.28467	0.412872	0.510519	0.378563	0.367876	0.472184	0.452295	0.451272	0.124965	0.248249	0.748158	0.479284	0.296714	0.241997	0.385353	0.481873	0.319733	0.379886	0.345581	0.882043	0.490399	0.571908	0.922245	0.967018	0.980034	0.961513	0.94584
0.133411	0.155078	0.350491	0.478606	0.344815	0.408072	0.431249	0.51692	0.343003	0.163647	0.147285	0.290145	0.36529	0.517175	0.372569	0.371535	0.480766	0.455319	0.449751	0.152171	0.335547	0.412905	0.473108	0.436921	0.42674	0.229929	0.432059	0.263284	0.636492	0.484009	0.892062	0.533352	0.588154	0.921657	0.967018	0.980034	0.961513	0.94584
0.141107	0.128741	0.346537	0.475797	0.344087	0.405763	0.425465	0.511884	0.285602	0.143128	0.147144	0.281876	0.376766	0.523251	0.350199	0.365394	0.478569	0.441032	0.446606	0.107277	0.227849	0.511534	0.424945	0.371546	0.275103	0.302458	0.65682	0.367423	0.367198	0.333973	0.892062	0.534627	0.588319	0.913961	0.967018	0.980034	0.961513	0.94584
0.10443	0.064117	0.345032	0.470713	0.335474	0.40417	0.406961	0.512475	0.268073	0.143456	0.141357	0.266644	0.374325	0.520182	0.369466	0.367507	0.479145	0.449107	0.440374	0.173547	0.438933	0.495869	0.495244	0.406787	0.374721	0.328737	0.441147	0.255777	0.625653	0.474282	0.839035	0.419212	0.584884	0.913961	0.967018	0.980034	0.961513	0.94584
0.120315	0.131457	0.345912	0.468464	0.336585	0.408143	0.406131	0.512879	0.26251	0.153746	0.14483	0.265521	0.381295	0.515449	0.357336	0.365918	0.474827	0.440916	0.445669	0.138381	0.361509	0.548438	0.518765	0.393415	0.389558	0.309845	0.465862	0.326313	0.527233	0.489999	0.892062	0.496363	0.583036	0.913083	0.967018	0.980034	0.961513	0.94584
0.107005	0.068204	0.345495	0.467161	0.341841	0.400834	0.415038	0.51931	0.276409	0.154529	0.150318	0.26713	0.375773	0.505046	0.357249	0.366244	0.472592	0.448138	0.449202	0.131876	0.269718	0.490662	0.587976	0.563305	0.276858	0.309307	0.62798	0.462201	0.42298	0.287023	0.831047	0.482591	0.596724	0.909326	0.967018	0.980034	0.961513	0.94584
0.128067	0.156925	0.348577	0.475824	0.341632	0.405629	0.408225	0.510431	0.271742	0.16298	0.145195	0.282002	0.365964	0.515884	0.361156	0.368728	0.473277	0.443704	0.446656	0.133774	0.369523	0.723395	0.509073	0.304038	0.425312	0.338435	0.520492	0.313919	0.550051	0.511086	0.892062	0.485394	0.595364	0.905954	0.967018	0.980034	0.961513	0.94584
0.18942	0.164717	0.395715	0.512787	0.406801	0.449688	0.389627	0.603548	0.273302	0.167371	0.211449	0.311933	0.448251	0.499919	0.392782	0.407668	0.494156	0.474961	0.556533	0.158169	0.244505	0.59781	0.535219	0.411676	0.268299	0.391871	0.62069	0.509841	0.433621	0.388621	0.831047	0.480667	0.596474	0.904749	0.967018	0.980034	0.961513	0.94584
0.237429	0.154036	0.377909	0.530554	0.410132	0.434768	0.405952	0.616504	0.315752	0.160375	0.234482	0.31911	0.403834	0.537819	0.393201	0.401408	0.520501	0.485263	0.548756	0.178895	0.347345	0.678365	0.483254	0.669521	0.379436	0.327989	0.475617	0.291482	0.644617	0.567605	0.838787	0.542183	0.590239	0.902036	0.967018	0.980034	0.961513	0.94584
0.150085	0.089447	0.367131	0.486995	0.380313	0.397658	0.403354	0.573102	0.307613	0.156482	0.182877	0.29121	0.448251	0.542348	0.377202	0.382722	0.490799	0.451973	0.493558	0.186364	0.327045	0.634981	0.552721	0.342967	0.332585	0.34896	0.516526	0.389937	0.470392	0.4465	0.892062	0.537453	0.583324	0.902036	0.967018	0.980034	0.961513	0.94584
0.154497	0.142957	0.391516	0.505359	0.407721	0.422899	0.401276	0.607975	0.35224	0.170629	0.204502	0.295567	0.393994	0.538978	0.393302	0.398169	0.521875	0.455156	0.590986	0.199264	0.19979	0.497259	0.460551	0.353424	0.197318	0.392477	0.474703	0.29097	0.337319	0.282609	0.892062	0.528702	0.589386	0.893872	0.967018	0.980034	0.961513	0.94584
0.151054	0.068204	0.397404	0.493899	0.396383	0.410913	0.385554	0.565195	0.379383	0.179601	0.218778	0.306799	0.448251	0.545182	0.377287	0.395391	0.528191	0.509448	0.533846	0.159153	0.359631	0.567174	0.50039	0.326405	0.397546	0.249278	0.497446	0.226324	0.527129	0.442734	0.8852	0.488436	0.580876	0.892396	0.967018	0.980034	0.961513	0.94584
0.27383	0.162189	0.388039	0.508503	0.407653	0.435283	0.410409	0.620594	0.302788	0.166387	0.217131	0.295524	0.408137	0.533541	0.401324	0.404192	0.530819	0.480266	0.591218	0.180462	0.245515	0.462444	0.48113	0.450494	0.267646	0.225116	0.435145	0.307005	0.430978	0.392711	0.841673	0.460981	0.590692	0.891053	0.967018	0.980034	0.961513	0.94584
0.218755	0.139246	0.382825	0.485416	0.40682	0.391335	0.39774	0.605112	0.293587	0.161809	0.200312	0.284637	0.38424	0.521651	0.388337	0.380119	0.505799	0.451475	0.525526	0.155781	0.377578	0.482707	0.545666	0.491707	0.482903	0.276117	0.569965	0.383081	0.682689	0.492078	0.521154	0.486329	0.587471	0.891053	0.967018	0.980034	0.961513	0.94584
0.211345	0.145436	0.3811	0.536955	0.419456	0.423626	0.40835	0.615059	0.336997	0.184341	0.217869	0.315976	0.448251	0.531308	0.399214	0.411204	0.527801	0.512149	0.542357	0.204998	0.517945	0.646831	0.578459	0.335096	0.460676	0.360633	0.447569	0.274961	0.533608	0.452979	0.529742	0.491807	0.593501	0.891053	0.967018	0.980034	0.961513	0.94584
0.232437	0.086798	0.380232	0.528925	0.414804	0.416779	0.447067	0.613794	0.339579	0.180398	0.221668	0.330771	0.448251	0.540977	0.390568	0.401957	0.507975	0.487852	0.591218	0.213651	0.250702	0.585663	0.525577	0.469464	0.220785	0.396829	0.46637	0.303062	0.36539	0.322595	0.610393	0.418724	0.585522	0.891053	0.967018	0.980034	0.961513	0.94584
0.217814	0.128351	0.387323	0.536253	0.420458	0.436675	0.449994	0.601283	0.277457	0.179528	0.209185	0.359462	0.448251	0.478831	0.382136	0.411113	0.530013	0.551628	0.533808	0.145245	0.294639	0.738383	0.533569	0.347463	0.429064	0.374982	0.494268	0.347563	0.584872	0.559797	0.624259	0.471349	0.593835	0.887854	0.967018	0.980034	0.961513	0.94584
0.245899	0.154812	0.406101	0.537774	0.433596	0.45753	0.435836	0.631049	0.347824	0.187576	0.215363	0.352093	0.448251	0.518182	0.413852	0.403525	0.525221	0.512212	0.547222	0.129436	0.281878	0.486292	0.440607	0.380216	0.39678	0.347468	0.48175	0.280808	0.494635	0.62133	0.621486	0.507332	0.581719	0.883639	0.967018	0.980034	0.961513	0.94584
0.255175	0.171065	0.399204	0.538555	0.415999	0.430703	0.459668	0.619428	0.323177	0.177632	0.213494	0.339083	0.448251	0.51403	0.414052	0.412169	0.512943	0.49924	0.5361	0.171723	0.310841	0.566694	0.620198	0.485514	0.335238	0.378196	0.58564	0.259183	0.535177	0.477414	0.67454	0.510222	0.580582	0.881024	0.967018	0.980034	0.961513	0.94584
0.220854	0.059356	0.404518	0.531093	0.406492	0.41022	0.446552	0.608556	0.271453	0.192452	0.216701	0.370722	0.448251	0.535629	0.419088	0.408808	0.528055	0.496143	0.562515	0.119128	0.330793	0.556942	0.546427	0.339252	0.400521	0.330527	0.649882	0.530285	0.491504	0.498778	0.693632	0.499607	0.57157	0.878521	0.967018	0.980034	0.961513	0.94584
0.199091	0.168762	0.402023	0.498294	0.417944	0.395174	0.430036	0.580559	0.379383	0.18624	0.196365	0.308306	0.448251	0.539041	0.401879	0.375624	0.515706	0.475593	0.547222	0.126969	0.22641	0.57525	0.480256	0.583145	0.232223	0.283533	0.467794	0.269839	0.346112	0.377849	0.682541	0.502539	0.53512	0.876468	0.967018	0.980034	0.961513	0.94584
0.177172	0.087561	0.387284	0.487129	0.399126	0.387444	0.421867	0.574563	0.284995	0.18316	0.186742	0.294001	0.448251	0.543122	0.351233	0.381272	0.500544	0.453918	0.482055	0.134685	0.307054	0.571944	0.476971	0.350287	0.364308	0.331811	0.533439	0.438633	0.564999	0.639996	0.66872	0.539143	0.562827	0.876223	0.967018	0.980034	0.961513	0.94584
0.228326	0.113779	0.392267	0.53424	0.433473	0.437301	0.465215	0.633193	0.273857	0.178387	0.209505	0.362243	0.448251	0.515832	0.385384	0.422918	0.535582	0.536179	0.537483	0.180029	0.24677	0.533329	0.497409	0.554155	0.274114	0.354697	0.429391	0.574208	0.355159	0.344545	0.519994	0.479616	0.564627	0.871577	0.967018	0.980034	0.961513	0.94584
0.225997	0.100716	0.386912	0.530435	0.425322	0.433112	0.459641	0.623152	0.307605	0.190057	0.221993	0.346735	0.448251	0.549535	0.387901	0.395593	0.506169	0.530968	0.556974	0.159701	0.340462	0.505032	0.451924	0.576036	0.367908	0.22378	0.412064	0.519888	0.485317	0.553238	0.840474	0.46587	0.592739	0.871577	0.967018	0.980034	0.961513	0.94584
0.150092	0.148953	0.358137	0.477747	0.383896	0.380701	0.393849	0.545453	0.300984	0.140159	0.187618	0.286546	0.38347	0.532942	0.382307	0.380899	0.491735	0.460277	0.532899	0.200944	0.391368	0.658175	0.552712	0.539779	0.383712	0.380281	0.437839	0.477028	0.538014	0.592502	0.892062	0.487928	0.591126	0.871577	0.967018	0.980034	0.961513	0.94584
0.200493	0.110785	0.378916	0.51978	0.407794	0.423388	0.421658	0.594327	0.311839	0.179295	0.20138	0.337175	0.448251	0.534647	0.376684	0.38762	0.499319	0.527093	0.561574	0.17274		0.57691	0.521151	0.420581		0.30163	0.679147	0.313091			0.87874	0.49938	0.523749	0.867182	0.967018	0.980034	0.961513	0.94584
0.208799	0.115421	0.369888	0.509385	0.411162	0.41527	0.394386	0.596058	0.326148	0.156764	0.208614	0.311259	0.448251	0.514283	0.374954	0.388231	0.513275	0.470347	0.538136	0.189236		0.756485	0.534162	0.568444		0.377526	0.600515	0.433468			0.892062	0.476354	0.573252	0.867115	0.967018	0.980034	0.961513	0.94584
0.146797	0.104441	0.379643	0.50794	0.408088	0.415014	0.418935	0.575062	0.296127	0.174914	0.21822	0.328361	0.448251	0.48091	0.393527	0.391663	0.519055	0.492656	0.56569	0.171473		0.592631	0.507616	0.425135		0.270769	0.502718	0.270331			0.831047	0.463489	0.581045	0.862728	0.967018	0.980034	0.961513	0.94584
0.182027	0.090304	0.390725	0.524396	0.42194	0.431772	0.447216	0.597024	0.296127	0.174724	0.204715	0.339484	0.448251	0.506707	0.37569	0.389457	0.525384	0.511425	0.533808	0.147913		0.653792	0.417817	0.375982		0.273884	0.563851	0.298125			0.841796	0.471862	0.575436	0.862728	0.967018	0.980034	0.961513	0.94584
0.187859	0.156572	0.40032	0.52094	0.422632	0.422262	0.455211	0.595748	0.296127	0.182724	0.215162	0.342479	0.448251	0.499075	0.398588	0.396371	0.542241	0.536131	0.526785	0.167031		0.667328	0.540806	0.463349		0.375565	0.530251	0.477021			0.892062	0.592337	0.590728	0.862158	0.967018	0.980034	0.961513	0.94584
0.175001	0.061519	0.381658	0.513236	0.409094	0.412413	0.456136	0.593948	0.364576	0.188113	0.207692	0.348421	0.448251	0.497391	0.370239	0.395002	0.516704	0.50586	0.529119	0.16851		0.644422	0.522196	0.440767		0.286341	0.530838	0.61444			0.842989	0.424974	0.561702	0.85961	0.967018	0.972449	0.961513	0.94584
0.199639	0.08947	0.379691	0.514086	0.426275	0.413166	0.419394	0.582806	0.379383	0.196083	0.210479	0.337507	0.448251	0.469624	0.389619	0.392063	0.549317	0.497213	0.555337	0.134248		0.66328	0.505554	0.612257		0.372079	0.674475	0.600384			0.892062	0.566077	0.57255	0.854358	0.967018	0.971582	0.961513	0.94584
0.220412	0.091718	0.391404	0.539888	0.444135	0.423302	0.438171	0.618869	0.273857	0.22647	0.215427	0.357222	0.448251	0.504235	0.419088	0.40912	0.559094	0.520608	0.562515	0.124193		0.523512	0.540239	0.533766		0.349221	0.469605	0.242577			0.838512	0.503855	0.569122	0.854358	0.967018	0.968591	0.961513	0.94584
0.236784	0.118021	0.373168	0.494902	0.398994	0.409778	0.392027	0.571858	0.27844	0.150144	0.206806	0.287896	0.394992	0.484692	0.375593	0.378681	0.50378	0.461591	0.540022	0.217222		0.68958	0.533526	0.362192		0.362882	0.484438	0.283865			0.841603	0.460164	0.589116	0.854358	0.967018	0.968429	0.961513	0.94584
0.156823	0.167322	0.365138	0.516687	0.409731	0.415826	0.395409	0.586266	0.29255	0.156626	0.220665	0.316597	0.448251	0.530453	0.398296	0.386456	0.501868	0.477052	0.591218	0.149422		0.477323	0.619531	0.335755		0.388939	0.585534	0.405487			0.606531	0.527176	0.59459	0.854358	0.967018	0.96104	0.961513	0.94584
0.225899	0.087462	0.387869	0.51551	0.412752	0.434944	0.436117	0.595436	0.296127	0.170139	0.203919	0.348065	0.448251	0.477675	0.387166	0.396659	0.539937	0.508276	0.533808	0.139362		0.495587	0.600931	0.398416		0.348676	0.595005	0.368603			0.589891	0.48523	0.550205	0.850742	0.967018	0.956658	0.961513	0.94584
0.170831	0.068204	0.39177	0.52251	0.429475	0.474834	0.43835	0.617661	0.359002	0.165727	0.210514	0.353965	0.448251	0.535265	0.412757	0.412631	0.526424	0.509861	0.56569	0.14869		0.41629	0.448621	0.601365		0.238623	0.550949	0.4379			0.52218	0.468987	0.583261	0.849012	0.967018	0.95071	0.961513	0.94584
0.124676	0.098443	0.38948	0.496981	0.404203	0.408668	0.42825	0.544955	0.300108	0.192391	0.21178	0.330173	0.433061	0.536817	0.384702	0.410488	0.488257	0.524006	0.515336	0.158337		0.418929	0.496606	0.356725		0.247502	0.61065	0.316637			0.550193	0.493227	0.57985	0.847603	0.967018	0.949835	0.961513	0.94584
0.138114	0.07969	0.390834	0.496548	0.391369	0.406893	0.42651	0.550576	0.283246	0.195553	0.189762	0.330149	0.444145	0.520693	0.419088	0.392749	0.49726	0.522345	0.509369	0.167575		0.538117	0.514535	0.576709		0.342051	0.551418	0.502076			0.552058	0.532018	0.586242	0.846457	0.967018	0.949631	0.961513	0.94584
0.134758	0.129526	0.344992	0.447022	0.338838	0.36804	0.357249	0.531786	0.27667	0.22647	0.163372	0.235712	0.448251	0.473973	0.408607	0.345855	0.481023	0.442296	0.498067	0.175718		0.457239	0.590031	0.315315		0.359005	0.489271	0.439814			0.670059	0.487773	0.583967	0.846356	0.967018	0.947587	0.961513	0.94584
0.139244	0.092585	0.366534	0.467958	0.364009	0.383404	0.37476	0.512478	0.267184	0.16811	0.181921	0.28523	0.424192	0.499022	0.411943	0.357736	0.486758	0.453064	0.515646	0.124244		0.497969	0.51168	0.329916		0.319155	0.510819	0.462717			0.544633	0.467493	0.582264	0.842706	0.967018	0.947361	0.961513	0.94584
0.124396	0.09647	0.378433	0.467188	0.383271	0.378171	0.381563	0.562567	0.286122	0.17096	0.190834	0.308969	0.394377	0.511975	0.41183	0.37435	0.494032	0.444631	0.563064	0.136105		0.444154	0.431767	0.437018		0.257639	0.425573	0.355624			0.625448	0.485923	0.583409	0.84073	0.967018	0.946309	0.961513	0.94584
0.127857	0.153876	0.362427	0.462726	0.375688	0.368545	0.383837	0.544551	0.266118	0.197031	0.1855	0.281883	0.38102	0.509903	0.36197	0.371604	0.491613	0.426427	0.492486	0.168161		0.685525	0.484495	0.452104		0.308587	0.4661	0.272097			0.506122	0.481164	0.569031	0.840009	0.967018	0.945968	0.961513	0.94584
0.151037	0.133303	0.369718	0.487262	0.374058	0.388399	0.385695	0.574654	0.282759	0.169964	0.188272	0.27937	0.389384	0.514416	0.388799	0.387652	0.498466	0.443419	0.533619	0.18054		0.745269	0.500334	0.400925		0.241549	0.478711	0.264222			0.509622	0.469896	0.58164	0.838945	0.967018	0.942198	0.961513	0.94584
0.11904	0.15033	0.349704	0.462225	0.378424	0.370563	0.378897	0.557217	0.254556	0.167354	0.166628	0.26768	0.414228	0.500333	0.376565	0.380197	0.503187	0.426191	0.495867	0.192707		0.715679	0.463201	0.578081		0.284779	0.451568	0.33909			0.515562	0.443229	0.58096	0.838945	0.967018	0.940439	0.961513	0.94584
0.124317	0.163189	0.359219	0.47403	0.37928	0.406257	0.37586	0.542693	0.266882	0.183596	0.176376	0.261656	0.416136	0.456981	0.397346	0.386227	0.522467	0.452656	0.472758	0.168995		0.55636	0.540056	0.468243		0.223023	0.680615	0.294537			0.5202	0.518782	0.579932	0.834699	0.967018	0.94043	0.961513	0.94584
0.137501	0.081721	0.356597	0.466746	0.344068	0.36269	0.362477	0.519184	0.270452	0.160831	0.156063	0.255392	0.448251	0.504752	0.384652	0.345318	0.470036	0.421234	0.475225	0.167671		0.489552	0.51655	0.375091		0.374134	0.518811	0.274399			0.548823	0.447776	0.587985	0.832426	0.967018	0.940103	0.961513	0.94584
0.112043	0.054814	0.346059	0.463723	0.351342	0.383566	0.378885	0.53606	0.324161	0.175915	0.169507	0.2685	0.448251	0.508094	0.419088	0.375475	0.47577	0.45356	0.510178	0.154563		0.413741	0.502736	0.638968		0.332261	0.451742	0.494253			0.544688	0.536501	0.574734	0.831774	0.967018	0.940103	0.961513	0.94584
0.114139	0.070114	0.353952	0.465331	0.353884	0.374687	0.385758	0.535814	0.274479	0.22647	0.166665	0.292235	0.428725	0.501469	0.389949	0.37549	0.48008	0.448829	0.50506	0.127166		0.421711	0.491675	0.373618		0.311892	0.558597	0.249086			0.538197	0.506843	0.586767	0.831774	0.967018	0.938835	0.961513	0.94584
0.14437	0.068204	0.364026	0.471384	0.384301	0.395526	0.384782	0.548916	0.369022	0.173704	0.186144	0.262106	0.391461	0.464669	0.396733	0.38372	0.514858	0.440463	0.463983	0.178434		0.510893	0.571356	0.411553		0.254009	0.530908	0.360997			0.836564	0.527364	0.529828	0.830537	0.967018	0.938835	0.961513	0.94584
0.1151	0.092813	0.366178	0.475076	0.383041	0.399323	0.378598	0.544886	0.304919	0.179169	0.186175	0.280439	0.398531	0.458199	0.381635	0.381966	0.526928	0.453624	0.490678	0.205607		0.479413	0.65492	0.372281		0.27636	0.533574	0.392772			0.522326	0.494709	0.571423	0.830039	0.967018	0.938835	0.961513	0.94584
0.12631	0.069982	0.348523	0.463985	0.374741	0.368515	0.382971	0.55536	0.280544	0.193286	0.173399	0.273558	0.363997	0.489965	0.364211	0.368869	0.497858	0.424857	0.510988	0.138841		0.546083	0.434348	0.378115		0.308848	0.518592	0.489991			0.607121	0.475257	0.594449	0.829469	0.967018	0.938835	0.961513	0.94584
0.125091	0.093114	0.351505	0.471124	0.372709	0.375002	0.374542	0.568943	0.262546	0.150833	0.180934	0.2674	0.375116	0.502989	0.394978	0.365444	0.494715	0.441576	0.510997	0.137666		0.657653	0.444422	0.403711		0.328301	0.494008	0.310411			0.577208	0.495858	0.586263	0.824956	0.967018	0.938032	0.961513	0.94584
0.106037	0.089318	0.333439	0.449709	0.352499	0.381262	0.353352	0.542805	0.331307	0.184965	0.162981	0.235044	0.448251	0.475707	0.378944	0.353896	0.486402	0.428677	0.451523	0.141721		0.421645	0.493718	0.337353		0.300842	0.489428	0.276359			0.518836	0.488574	0.587248	0.82387	0.967018	0.935075	0.961513	0.94584
0.124813	0.071611	0.393021	0.502936	0.406721	0.404247	0.436399	0.563206	0.274261	0.176343	0.20181	0.338518	0.433542	0.529252	0.419088	0.399533	0.498055	0.523832	0.539229	0.16766		0.490291	0.472659	0.450416		0.218385	0.514486	0.297385			0.519295	0.486447	0.58564	0.823065	0.967018	0.917221	0.961513	0.94584
0.127104	0.082797	0.365334	0.470512	0.383077	0.378937	0.374571	0.550659	0.291745	0.190042	0.180853	0.297364	0.41253	0.514014	0.393656	0.379665	0.493752	0.446027	0.526686	0.157204		0.525253	0.443107	0.432409		0.228331	0.486878	0.315269			0.515867	0.514601	0.591056	0.821009	0.967018	0.917221	0.961513	0.94584
0.143803	0.127522	0.364631	0.47931	0.391898	0.393102	0.381841	0.573364	0.2996	0.170618	0.215056	0.324793	0.403997	0.520497	0.396304	0.39352	0.499212	0.445629	0.530796	0.18819		0.491331	0.55071	0.45004		0.238112	0.496911	0.328463			0.503857	0.469945	0.583456	0.820885	0.967018	0.917221	0.961513	0.94584
0.105016	0.097481	0.359201	0.46676	0.349247	0.374991	0.385165	0.51353	0.309246	0.19414	0.161589	0.271801	0.432663	0.504382	0.358917	0.360577	0.474176	0.459388	0.520467	0.223692		0.675641	0.557055	0.360185		0.309085	0.542538	0.25409			0.649281	0.503522	0.587436	0.819984	0.967018	0.917221	0.961513	0.94584
0.141822	0.061677	0.336673	0.45548	0.346944	0.389634	0.422056	0.535779	0.308142	0.176786	0.142362	0.272892	0.382359	0.500497	0.388374	0.361673	0.476844	0.441112	0.472293	0.224043		0.44917	0.515413	0.383093		0.225761	0.471288	0.459053			0.543355	0.573265	0.586148	0.818407	0.967018	0.917221	0.961513	0.94584
0.105993	0.171065	0.349423	0.45695	0.367229	0.370308	0.360466	0.511527	0.271777	0.147517	0.164122	0.269822	0.369829	0.478777	0.360446	0.370854	0.523223	0.417093	0.469436	0.111684		0.722405	0.582229	0.584601		0.390173	0.562973	0.539536			0.548814	0.604647	0.586189	0.818407	0.967018	0.917221	0.961513	0.94584
0.104922	0.140205	0.356102	0.458222	0.382939	0.372604	0.366829	0.525667	0.319646	0.158883	0.153366	0.272547	0.387134	0.467343	0.373718	0.388641	0.514957	0.431402	0.47552	0.177463		0.483844	0.49661	0.405933		0.354662	0.494257	0.359746			0.538338	0.444005	0.592757	0.816825	0.967018	0.917221	0.961513	0.94584
0.126428	0.110537	0.345173	0.462673	0.382094	0.403978	0.449919	0.516931	0.379383	0.186898	0.165424	0.314873	0.448251	0.482405	0.383816	0.386624	0.516178	0.445537	0.475626	0.176257		0.441539	0.514313	0.349755		0.359829	0.481907	0.366375			0.515927	0.460778	0.578307	0.81598	0.967018	0.917221	0.961513	0.94584
0.191335	0.151302	0.422765	0.514163	0.410223	0.48033	0.462651	0.619741	0.379383	0.182804	0.19736	0.363167	0.448251	0.51639	0.350353	0.401985	0.539947	0.541516	0.513496	0.170384		0.717221	0.451874	0.444697		0.235814	0.523508	0.318091			0.892062	0.447417	0.582031	0.812158	0.967018	0.916503	0.961513	0.94584
0.270061	0.171065	0.426327	0.527868	0.426412	0.474564	0.464426	0.620411	0.379383	0.170966	0.209057	0.352244	0.448251	0.524478	0.359592	0.409709	0.539642	0.555722	0.499862	0.159765		0.453272	0.452118	0.387175		0.279428	0.418085	0.238798			0.482748	0.448573	0.570405	0.811748	0.967018	0.912038	0.961513	0.94584
0.173356	0.171065	0.44372	0.530318	0.424867	0.472531	0.470477	0.643192	0.367626	0.171232	0.214372	0.367824	0.448251	0.519907	0.376495	0.409438	0.549968	0.550758	0.512247	0.179457		0.510946	0.419995	0.3787		0.275797	0.521923	0.315071			0.645217	0.444386	0.558427	0.811435	0.967018	0.909296	0.961513	0.94584
0.1866	0.133589	0.417523	0.523312	0.427412	0.487199	0.461256	0.624322	0.379383	0.18991	0.210363	0.325936	0.448251	0.523911	0.351688	0.405983	0.531389	0.548187	0.550749	0.147842		0.46076	0.445196	0.341792		0.215779	0.544184	0.293803			0.493689	0.443687	0.583758	0.808515	0.967018	0.908642	0.961513	0.94584
0.279833	0.171065	0.436753	0.527504	0.41999	0.471458	0.479118	0.637079	0.379383	0.167855	0.203832	0.363737	0.448251	0.520868	0.367596	0.418042	0.545604	0.551221	0.515234	0.148265		0.458368	0.502461	0.371531		0.23626	0.53959	0.285825			0.53968	0.536407	0.587323	0.807016	0.967018	0.904695	0.961513	0.94584
0.190773	0.171065	0.419656	0.531652	0.431825	0.48637	0.470246	0.626599	0.379383	0.213926	0.218152	0.343296	0.448251	0.531847	0.373745	0.41199	0.521898	0.545985	0.546582	0.139096		0.471553	0.458065	0.409311		0.227787	0.612854	0.307395			0.495	0.444292	0.591884	0.806124	0.967018	0.899966	0.961513	0.94584
0.229313	0.068204	0.417539	0.516988	0.415058	0.468971	0.457584	0.626579	0.35374	0.184711	0.207324	0.363571	0.448251	0.516107	0.366548	0.410558	0.533678	0.551832	0.524998	0.16044		0.682912	0.430047	0.416979		0.288603	0.584888	0.316436			0.506324	0.469032	0.585978	0.804481	0.967018	0.899966	0.961513	0.94584
0.187167	0.171065	0.415712	0.518384	0.413571	0.468646	0.447979	0.622611	0.367626	0.173519	0.206124	0.366221	0.448251	0.51237	0.347431	0.393803	0.541397	0.546077	0.509097	0.14002		0.41994	0.445306	0.495102		0.370012	0.509217	0.425098			0.526677	0.532898	0.58713	0.803938	0.967018	0.899966	0.961513	0.94584
0.211188	0.073062	0.424734	0.522136	0.416488	0.47934	0.444761	0.609086	0.296127	0.2025	0.201233	0.340278	0.442368	0.518796	0.372882	0.399587	0.523013	0.536602	0.52926	0.217058		0.420059	0.486646	0.301589		0.234232	0.529028	0.447315			0.842008	0.494658	0.589436	0.803651	0.967018	0.899966	0.961513	0.94584
[truncated: 1,764 more rows]

## Sheet: Figure 5e
	All groups	bacteria	fungi	protist	nematode
[truncated: 22,905 more rows]

[truncated: 7 more sheets: Figure S1, Figure S2, Figure S3, Figure S4, Figure S5, Figure S6, Figure S7]
